# Supplementary material for: Gene expression response in target organ and whole blood varies as a function of target organ injury phenotype
Source: Genome Biol. 2008 Jun 20;9(6):R100. doi: 10.1186/gb-2008-9-6-r100 (PMC2481421; doi:10.1186/gb-2008-9-6-r100)
Supplement: Additional data file 1 — Histopathological scores as well as the clinical chemistry and hematology data that were generated for each animal in this project. [file gb-2008-9-6-r100-S1.zip]

## Sheet: Sheet1
Compound	Animal ID	Time (hours)	Dose (mg/kg)	Response to Hepatocellular Injury	Inflammation	Repair	Focal Hepatocyte Necrosis	Midzonal Hepatocyte Necrosis	Centrilobular Hepatocyte Necrosis	Centrilobular, Hepatocyte, Midzonal Necrosis	Depletion Glycogen	Centrilobular Cellular Infiltration, Mononuclear Cell	Centrilobular Cellular Infiltration, Neutrophil	Centrilobular Cellular Infiltration, Mixed Cell	Cellular Infiltration, Mononuclear Cell	Cellular Infiltration, Neutrophil	Cellular Infiltration, Mixed Cell	Portal Cellular Infiltration, Neutrophil	Portal Cellular Infiltration, Mixed Cell	Midzonal Centrilobular Cellular Infiltration, Mixed Cell	Midzonal Centrilobular Cellular Infiltration, Neutrophil	Hemorrhage	Hepatocyte Regeneration	Bile Duct Hyperplasia	Congestion	Centrilobular Hepatocyte Degeneration	Centrilobular, Hepatocyte, Midzonal Degeneration	Mitosis	Hepatocyte Hypertrophy	Hepatocyte Apoptosis	Hepatocyte Fatty Change	Hepatocyte Necrosis	Chol (mg/dl)	Trig (mg/dl)	TBA (mMol/L)	AST (U/l)	ALT (U/L)	ALP (U/L)	Crea (mg/dl)	BUN (mg/dl)	T.Protein (g/dl)	Alb (g/dl)	CK (U/L)	SDH (U/L)	LDH (U/L)	T.Bil	D.Bil	WBC (1000/ul)	RBC (mil/ul)
1, 2-Dichlorobenzene	1	6	0	0	0	0	0	0	0	0	0	0	0	0	0	0	0	0	0	0	0	0	0	0	0	0	0	0	0	0	0	0	56	161	8.9	585	81	220	0.9	21	7.3	3	4400	qns	2360	1.3	0.3	ND	ND
1, 2-Dichlorobenzene	2	6	0	0	0	0	0	0	0	0	0	0	0	0	0	0	0	0	0	0	0	0	0	0	0	0	0	0	0	0	0	0	58	215	47.2	268	149	293	0.8	17	7.8	3.9	647	20	1330	1.8	0.2	5.76	8.33
1, 2-Dichlorobenzene	3	6	0	0	0	0	0	0	0	0	0	0	0	0	0	0	0	0	0	0	0	0	0	0	0	0	0	0	0	0	0	0	37	189	12.2	159	57	235	0.1	17	6.9	2.9	1066	qns	881	0.8	0.1	6.18	9.36
1, 2-Dichlorobenzene	4	6	0	0	0	0	0	0	0	0	0	0	0	0	0	0	0	0	0	0	0	0	0	0	0	0	0	0	0	0	0	0	44	202	23.4	210	95	287	0.3	14	6.6	3.4	579	7.9	732	1	0.1	ND	ND
1, 2-Dichlorobenzene	5	6	15	0	0	0	0	0	0	0	0	0	0	0	0	0	0	0	0	0	0	0	0	0	0	0	0	0	0	0	0	0	45	195	37.4	128	54	269	1	20	6.7	2.9	479	5	454	0.9	0.2	4.77	8.44
1, 2-Dichlorobenzene	6	6	15	0	0	0	0	0	0	0	0	0	0	0	0	0	0	0	0	0	0	0	0	0	0	0	0	0	0	0	0	0	41	214	34.7	448	202	212	1.4	12	9.9	2.9	1172	5.8	2440	2.5	0.3	4.29	8.85
1, 2-Dichlorobenzene	7	6	15	0	0	0	0	0	0	0	0	0	0	0	0	0	0	0	0	0	0	0	0	0	0	0	0	0	0	0	0	0	41	325	24.8	104	46	282	0.9	18	7.5	2.7	520	3.6	510	0.8	0.2	4.04	8.89
1, 2-Dichlorobenzene	8	6	15	0	0	0	0	0	0	0	0	0	0	0	0	0	0	0	0	0	0	0	0	0	0	0	0	0	0	0	0	0	41	369	33.6	229	91	245	1.3	18	8.5	3.3	130	8	783	qns	qns	6.06	8.89
1, 2-Dichlorobenzene	9	6	150	-4.5	0	0	0	0	1	0	0	0	0	0	0	0	0	0	0	0	0	0	0	0	0	0	0	0	0	0	0	0	42	198	36.6	229	111	273	0.1	20	9.1	2.8	481	19.6	696	0.6	0.2	4.79	8.98
1, 2-Dichlorobenzene	10	6	150	0	0	0	0	0	0	0	0	0	0	0	0	0	0	0	0	0	0	0	0	0	0	0	0	0	0	0	0	0	64	293	22.6	525	235	295	0.7	19	10	3.2	134	9.6	1980	0.6	0.2	ND	ND
1, 2-Dichlorobenzene	11	6	150	-4.5	0	0	0	0	1	0	0	0	0	0	0	0	0	0	0	0	0	0	0	0	0	0	0	0	0	0	0	0	21	278	8.2	157	62	320	1.2	13	9.1	3.4	682	8.6	583	qns	qns	ND	ND
1, 2-Dichlorobenzene	12	6	150	-4.5	0	0	0	0	1	0	0	0	0	0	0	0	0	0	0	0	0	0	0	0	0	0	0	0	0	0	0	0	52	50	7.2	130	48	272	0.3	15	7.7	3.5	466	4.7	596	0.3	0.1	4.56	9.07
1, 2-Dichlorobenzene	13	6	1500	0	0	0	0	0	0	0	0	0	0	0	0	0	0	0	0	0	0	0	0	0	0	0	0	0	0	0	0	0	57	108	31.4	143	61	228	0.6	18	7.5	3.2	700	7.6	923	0.5	0.2	4.55	8.8
1, 2-Dichlorobenzene	14	6	1500	-4.5	0	0	0	0	1	0	0	0	0	0	0	0	0	0	0	0	0	0	0	0	0	0	0	0	0	0	0	0	64	118	23.4	243	80	265	0.8	15	7.7	3.6	936	13.3	878	0.6	0.1	3.07	9.03
1, 2-Dichlorobenzene	15	6	1500	-4.5	0	0	0	0	1	0	0	0	0	0	0	0	0	0	0	0	0	0	0	0	0	0	0	0	0	0	0	0	43	169	25.6	191	80	292	1.4	17	8.4	3.9	1740	19.3	973	1	0.3	ND	ND
1, 2-Dichlorobenzene	16	6	1500	0	0	0	0	0	0	0	0	0	0	0	0	0	0	0	0	0	0	0	0	0	0	0	0	0	0	0	0	0	60	86	15.1	103	47	235	0.4	18	6.4	4	446	4.2	477	0.3	0.1	2.51	8.58
1, 2-Dichlorobenzene	17	24	0	0	0	0	0	0	0	0	0	0	0	0	0	0	0	0	0	0	0	0	0	0	0	0	0	0	0	0	0	0	53	161	17.4	119	48	360	0.2	14	5.7	2.3	520	3.2	767	0.7	0.2	3.78	7.63
1, 2-Dichlorobenzene	18	24	0	0	0	0	0	0	0	0	0	0	0	0	0	0	0	0	0	0	0	0	0	0	0	0	0	0	0	0	0	0	52	165	11.9	121	45	350	0.2	16	5.5	2.1	632	qns	1120	0.6	0.2	5.93	8.06
1, 2-Dichlorobenzene	19	24	0	0	0	0	0	0	0	0	0	0	0	0	0	0	0	0	0	0	0	0	0	0	0	0	0	0	0	0	0	0	60	120	12	98	42	287	0.1	13	5.9	2.4	503	3.7	674	0.4	0.1	4.8	8.39
1, 2-Dichlorobenzene	20	24	0	0	0	0	0	0	0	0	0	0	0	0	0	0	0	0	0	0	0	0	0	0	0	0	0	0	0	0	0	0	62	146	12.8	98	52	340	0.1	16	6.3	2.6	347	5.5	525	0.7	0.2	6.52	8.44
1, 2-Dichlorobenzene	21	24	15	0	0	0	0	0	0	0	0	0	0	0	0	0	0	0	0	0	0	0	0	0	0	0	0	0	0	0	0	0	69	158	7	114	39	310	0.1	13	6.7	2.3	576	0.4	804	0.5	0.2	3.78	8.82
1, 2-Dichlorobenzene	22	24	15	0	0	0	0	0	0	0	0	0	0	0	0	0	0	0	0	0	0	0	0	0	0	0	0	0	0	0	0	0	64	165	9.5	109	44	307	0.1	13	6.1	2.3	402	3.1	689	0.6	0.1	8.17	8
1, 2-Dichlorobenzene	23	24	15	0	0	0	0	0	0	0	0	0	0	0	0	0	0	0	0	0	0	0	0	0	0	0	0	0	0	0	0	0	54	202	9	112	50	331	0.2	12	6.5	2.3	232	5.9	458	0.5	0.2	5.02	8.51
1, 2-Dichlorobenzene	24	24	15	0	0	0	0	0	0	0	0	0	0	0	0	0	0	0	0	0	0	0	0	0	0	0	0	0	0	0	0	0	56	131	11.8	90	46	312	0.2	13	6.4	2.2	279	5.1	391	0.6	0.2	3.63	8.34
1, 2-Dichlorobenzene	25	24	150	-6	-3.6	0	0	0	2	0	4	2	0	0	0	0	0	0	0	0	0	0	0	0	0	0	0	0	0	0	0	0	39	134	43.3	275	168	317	0.2	15	6.2	2.3	443	12.5	817	0.5	0.2	4.55	8.74
1, 2-Dichlorobenzene	26	24	150	-7.5	-1	0	0	0	3	0	4	1	0	0	0	0	0	0	0	0	0	0	0	0	0	0	0	0	0	0	0	0	35	62	46.3	1050	531	299	0.2	14	6.5	2.5	492	269	1790	0.2	0.1	2.96	9.18
1, 2-Dichlorobenzene	27	24	150	-4.5	0	0	0	0	1	0	4	0	0	0	0	0	0	0	0	0	0	0	0	0	0	0	0	0	0	0	0	0	45	145	29.1	248	146	315	0.3	14	6.2	2.3	442	16	741	0.5	0.2	5.47	9.14
1, 2-Dichlorobenzene	28	24	150	-6	-6.3	0	0	0	2	0	3	0	0	3	0	0	0	0	0	0	0	0	0	0	0	0	0	0	0	0	0	0	38	116	41	2010	1520	316	0.3	16	6	2.3	331	76	1840	0.4	0.1	3.93	9.38
1, 2-Dichlorobenzene	29	24	1500	-1	0	0	0	0	0	0	4	0	0	0	0	0	0	0	0	0	0	0	0	0	0	0	0	0	0	0	0	0	87	67	49.1	391	170	407	0.2	19	5.3	2.8	848	58	1310	0.4	0.1	2.86	9.27
1, 2-Dichlorobenzene	30	24	1500	-4.5	0	0	0	0	1	0	4	0	0	0	0	0	0	0	0	0	0	0	0	0	0	0	0	0	0	0	0	0	73	77	40.2	263	109	357	0.1	20	5.6	2.5	1094	33	1560	0.4	0.1	1.85	9.04
1, 2-Dichlorobenzene	31	24	1500	-9	-6.3	0	0	0	4	0	0	0	3	0	0	0	0	0	0	0	0	1	0	0	0	0	0	0	0	0	0	0	34	190	120.3	24700	13450	460	0.8	24	7.3	3	3760	1365	71700	2.2	0.7	5.25	8.95
1, 2-Dichlorobenzene	32	24	1500	-4.5	0	0	0	0	1	0	4	0	0	0	0	0	0	0	0	0	0	0	0	0	0	0	0	0	0	0	0	0	76	39	87.5	489	241	365	0.3	21	6.2	2.1	1900	96	3920	0.3	0.1	3.42	9.93
1, 2-Dichlorobenzene	33	48	0	0	0	0	0	0	0	0	0	0	0	0	0	0	0	0	0	0	0	0	0	0	0	0	0	0	0	0	0	0	79	159	6.8	88	59	332	0.2	19	7.7	2.3	538	2.4	522	0.2	0.1	7.62	8.25
1, 2-Dichlorobenzene	34	48	0	0	0	0	0	0	0	0	0	0	0	0	0	0	0	0	0	0	0	0	0	0	0	0	0	0	0	0	0	0	67	104	20.3	92	48	360	0.3	17	7.5	1.8	475	1.7	qns	0.2	0.1	4.69	7.97
1, 2-Dichlorobenzene	35	48	0	0	0	0	0	0	0	0	0	0	0	0	0	0	0	0	0	0	0	0	0	0	0	0	0	0	0	0	0	0	74	157	21.5	122	58	351	0.2	16	7.1	2.5	536	5.4	602	0.4	0.1	4.26	8.33
1, 2-Dichlorobenzene	36	48	0	0	0	0	0	0	0	0	0	0	0	0	0	0	0	0	0	0	0	0	0	0	0	0	0	0	0	0	0	0	63	129	21.4	134	58	360	0.2	18	6.2	2.3	479	3.4	241	0.3	0.6	ND	ND
1, 2-Dichlorobenzene	37	48	15	0	0	0	0	0	0	0	0	0	0	0	0	0	0	0	0	0	0	0	0	0	0	0	0	0	0	0	0	0	71	153	19	94	39	301	0.3	16	5.7	2.4	458	1.7	qns	0.3	0.1	5.15	7.91
1, 2-Dichlorobenzene	38	48	15	0	0	0	0	0	0	0	0	0	0	0	0	0	0	0	0	0	0	0	0	0	0	0	0	0	0	0	0	0	72	127	16.3	109	54	324	0.2	19	6.1	2	498	1.6	qns	0.3	0.1	6.22	8.28
1, 2-Dichlorobenzene	39	48	15	0	0	0	0	0	0	0	0	0	0	0	0	0	0	0	0	0	0	0	0	0	0	0	0	0	0	0	0	0	71	102	24.4	114	50	348	0.3	16	6.8	2.6	521	4.3	668	qns	qns	5.82	8.3
1, 2-Dichlorobenzene	40	48	15	0	0	0	0	0	0	0	0	0	0	0	0	0	0	0	0	0	0	0	0	0	0	0	0	0	0	0	0	0	77	142	7.5	91	52	356	0.6	15	6.9	3.5	336	4.9	344	0.3	0.1	ND	ND
1, 2-Dichlorobenzene	41	48	150	-6	-3.6	3.8	0	0	2	0	0	2	0	0	0	0	0	0	0	0	0	0	1	0	0	0	0	0	0	0	0	0	90	120	32	540	556	313	0.2	14	6.5	3	444	142	qns	qns	qns	5.31	8.44
1, 2-Dichlorobenzene	42	48	150	0	0	0	0	0	0	0	0	0	0	0	0	0	0	0	0	0	0	0	0	0	0	0	0	0	0	0	0	0	79	145	32.5	92	56	352	0.1	18	6.6	2.6	431	2.6	qns	qns	qns	4.27	8.02
1, 2-Dichlorobenzene	43	48	150	-6	-3.6	3.8	0	0	2	0	0	2	0	0	0	0	0	0	0	0	0	0	1	0	0	0	0	0	0	0	0	0	100	185	62.1	680	920	360	qns	14	6.9	qns	359	510	1150	qns	qns	6.32	8.65
1, 2-Dichlorobenzene	44	48	150	-6	-1	3.8	0	0	2	0	0	1	0	0	0	0	0	0	0	0	0	0	1	0	0	0	0	0	0	0	0	0	75	127	40.4	293	216	366	0.3	16	7.1	2.6	754	28	840	qns	qns	ND	ND
1, 2-Dichlorobenzene	47	48	1500	-9	-3.6	7.2	0	0	4	0	0	0	2	0	0	0	0	0	0	0	0	0	3	0	0	0	0	0	0	0	0	0	78	65	192.7	8500	5800	425	0.2	24	4.3	2.2	984	820	4350	qns	qns	2.47	9.54
1, 2-Dichlorobenzene	48	48	1500	-7.5	-6.3	9	0	0	3	0	0	3	0	0	0	0	0	0	0	0	0	0	4	0	0	0	0	0	0	0	0	0	92	66	177.8	4950	3750	414	0.3	23	4	2	141	1150	1450	qns	qns	3.61	9.43
1, 4-Dichlorobenzene	1	6	0	0	0	0	0	0	0	0	0	0	0	0	0	0	0	0	0	0	0	0	0	0	0	0	0	0	0	0	0	0	30	227	11.9	114	45	282	0.4	20	5.9	3.2	320	2.3	541	1.2	0.3	5.36	8.44
1, 4-Dichlorobenzene	2	6	0	0	0	0	0	0	0	0	0	0	0	0	0	0	0	0	0	0	0	0	0	0	0	0	0	0	0	0	0	0	45	183	21.3	106	43	255	0.4	21	5.9	3.3	257	4.1	572	0.6	0.2	4.09	8.56
1, 4-Dichlorobenzene	3	6	0	0	0	0	0	0	0	0	0	0	0	0	0	0	0	0	0	0	0	0	0	0	0	0	0	0	0	0	0	0	34	189	24.8	109	51	264	0.4	24	6.4	3.4	420	3.3	658	0.7	0.2	5.33	8.48
1, 4-Dichlorobenzene	4	6	0	0	0	0	0	0	0	0	0	0	0	0	0	0	0	0	0	0	0	0	0	0	0	0	0	0	0	0	0	0	53	171	22.2	99	54	224	0.3	23	6.5	3.4	260	5.5	271	0.7	0.2	3.54	9.04
1, 4-Dichlorobenzene	5	6	15	0	0	0	0	0	0	0	0	0	0	0	0	0	0	0	0	0	0	0	0	0	0	0	0	0	0	0	0	0	34	209	36.3	160	63	272	0.1	23	6.8	3.5	553	4.2	943	0.5	0.1	4.39	8.63
1, 4-Dichlorobenzene	6	6	15	0	0	0	0	0	0	0	0	0	0	0	0	0	0	0	0	0	0	0	0	0	0	0	0	0	0	0	0	0	31	283	14.6	117	55	280	0.3	19	6.7	3.7	461	3.4	541	1	0	4.8	9.01
1, 4-Dichlorobenzene	7	6	15	0	0	0	0	0	0	0	0	0	0	0	0	0	0	0	0	0	0	0	0	0	0	0	0	0	0	0	0	0	33	242	15.4	112	50	256	0.1	22	8.4	3.5	273	2.1	324	1.2	0.3	3.97	9.16
1, 4-Dichlorobenzene	8	6	15	0	0	0	0	0	0	0	0	0	0	0	0	0	0	0	0	0	0	0	0	0	0	0	0	0	0	0	0	0	43	138	16.3	108	46	262	0.3	18	7.3	3.2	335	2.1	315	0.5	0.1	4.51	9.12
1, 4-Dichlorobenzene	9	6	150	0	0	0	0	0	0	0	0	0	0	0	0	0	0	0	0	0	0	0	0	0	0	0	0	0	0	0	0	0	52	246	33.3	149	51	384	0.4	24	6.1	3.5	398	2.2	470	1	0.1	3.93	9.01
1, 4-Dichlorobenzene	10	6	150	0	0	0	0	0	0	0	0	0	0	0	0	0	0	0	0	0	0	0	0	0	0	0	0	0	0	0	0	0	36	217	28.7	185	51	484	0.4	19	6.8	3.3	506	5.6	582	0.9	0.1	4.29	8.83
1, 4-Dichlorobenzene	11	6	150	0	0	0	0	0	0	0	0	0	0	0	0	0	0	0	0	0	0	0	0	0	0	0	0	0	0	0	0	0	46	155	31.9	110	43	373	0.3	17	7.1	3.2	633	3.7	395	0.6	0.1	3.17	8.57
1, 4-Dichlorobenzene	12	6	150	0	0	0	0	0	0	0	0	0	0	0	0	0	0	0	0	0	0	0	0	0	0	0	0	0	0	0	0	0	36	276	15	243	52	463	0.1	18	7.5	3.3	504	7.6	425	1.1	0.2	5.19	8.81
1, 4-Dichlorobenzene	13	6	1500	0	0	0	0	0	0	0	0	0	0	0	0	0	0	0	0	0	0	0	0	0	0	0	0	0	0	0	0	0	34	206	32.9	165	45	378	0.4	17	7	3.4	705	1.8	697	0.8	0.1	3.6	8.89
1, 4-Dichlorobenzene	14	6	1500	0	0	0	0	0	0	0	0	0	0	0	0	0	0	0	0	0	0	0	0	0	0	0	0	0	0	0	0	0	56	180	25	144	66	417	0.4	16	7.8	3.6	563	5.3	591	0.5	0.1	ND	ND
1, 4-Dichlorobenzene	15	6	1500	0	0	0	0	0	0	0	0	0	0	0	0	0	0	0	0	0	0	0	0	0	0	0	0	0	0	0	0	0	43	172	17.6	138	47	496	0.2	14	7.5	3.2	344	3.2	410	0.7	0.2	2.99	8.71
1, 4-Dichlorobenzene	16	6	1500	0	0	0	0	0	0	0	0	0	0	0	0	0	0	0	0	0	0	0	0	0	0	0	0	0	0	0	0	0	49	193	17.7	153	56	475	0.5	17	7.9	3.5	908	4.5	388	0.4	0.1	4.37	9.31
1, 4-Dichlorobenzene	17	24	0	0	0	0	0	0	0	0	0	0	0	0	0	0	0	0	0	0	0	0	0	0	0	0	0	0	0	0	0	0	49	212	10.4	103	55	381	0.2	16	6	3.1	363	2.5	433	0.6	0.1	5.46	8.39
1, 4-Dichlorobenzene	18	24	0	0	0	0	0	0	0	0	0	0	0	0	0	0	0	0	0	0	0	0	0	0	0	0	0	0	0	0	0	0	48	222	14.8	128	62	359	0.4	15	6.1	3.1	393	4.2	467	0.6	0.1	4.95	8.62
1, 4-Dichlorobenzene	19	24	0	0	0	0	0	0	0	0	0	0	0	0	0	0	0	0	0	0	0	0	0	0	0	0	0	0	0	0	0	0	57	299	11.3	112	50	304	0.3	16	8.3	3.2	403	2.9	470	1	0.1	4.67	8.58
1, 4-Dichlorobenzene	20	24	0	0	0	0	0	0	0	0	0	0	0	0	0	0	0	0	0	0	0	0	0	0	0	0	0	0	0	0	0	0	63	263	11.2	106	55	291	0.2	16	6.3	3.1	340	5.4	365	0.9	<0.1	5.89	8.76
1, 4-Dichlorobenzene	21	24	15	0	0	0	0	0	0	0	0	0	0	0	0	0	0	0	0	0	0	0	0	0	0	0	0	0	0	0	0	0	67	165	12.2	92	51	343	0.3	15	6.1	3.1	529	2.9	591	0.4	<0.1	3.73	8.6
1, 4-Dichlorobenzene	22	24	15	0	0	0	0	0	0	0	0	0	0	0	0	0	0	0	0	0	0	0	0	0	0	0	0	0	0	0	0	0	51	208	21.1	125	57	341	0.2	14	7	3.2	507	3	653	0.6	0.1	4.77	8.43
1, 4-Dichlorobenzene	23	24	15	0	0	0	0	0	0	0	0	0	0	0	0	0	0	0	0	0	0	0	0	0	0	0	0	0	0	0	0	0	47	211	15.1	213	70	330	0.3	13	7.1	3	2650	3.1	558	0.8	0.1	ND	ND
1, 4-Dichlorobenzene	24	24	15	0	0	0	0	0	0	0	0	0	0	0	0	0	0	0	0	0	0	0	0	0	0	0	0	0	0	0	0	0	55	181	47	122	55	306	0.3	12	7	3.1	362	2.4	449	0.3	>0.1	4.2	8.65
1, 4-Dichlorobenzene	25	24	150	0	0	0	0	0	0	0	0	0	0	0	0	0	0	0	0	0	0	0	0	0	0	0	0	0	0	0	0	0	47	199	10.3	186	69	422	0.3	24	6.5	3.2	649	2.4	563	0.7	0.2	3.29	8.42
1, 4-Dichlorobenzene	26	24	150	0	0	0	0	0	0	0	0	0	0	0	0	0	0	0	0	0	0	0	0	0	0	0	0	0	0	0	0	0	56	134	12.8	124	58	408	0.2	15	6.8	3.2	429	2.4	522	0.3	0.1	3.88	8.79
1, 4-Dichlorobenzene	27	24	150	0	0	0	0	0	0	0	0	0	0	0	0	0	0	0	0	0	0	0	0	0	0	0	0	0	0	0	0	0	55	210	12.1	169	90	392	0.3	15	6.8	3.1	431	1.9	546	0.6	0.1	4.84	8.63
1, 4-Dichlorobenzene	28	24	150	0	0	0	0	0	0	0	0	0	0	0	0	0	0	0	0	0	0	0	0	0	0	0	0	0	0	0	0	0	56	221	21.4	122	56	419	0.3	14	6.1	3.2	377	3.3	363	0.7	0.1	3.44	8.3
1, 4-Dichlorobenzene	29	24	1500	-4.5	0	0	0	0	1	0	4	0	0	0	0	0	0	0	0	0	0	0	0	0	0	0	0	0	0	0	0	0	54	210	17	301	207	475	0.3	15	6.9	3.4	1131	5.8	576	0.6	0.2	3.9	9.91
1, 4-Dichlorobenzene	30	24	1500	-4.5	-1	0	0	0	1	0	4	1	0	0	0	0	0	0	0	0	0	0	0	0	0	0	0	0	0	0	0	0	56	243	19.2	200	114	1034	0.4	14	6.9	3.2	514	0.5	581	0.7	0.2	4.43	8.77
1, 4-Dichlorobenzene	31	24	1500	-4.5	-1	0	0	0	1	0	4	1	0	0	0	0	0	0	0	0	0	0	0	0	0	0	0	0	0	0	0	0	51	178	15.8	266	164	706	0.3	14	6.9	3.2	459	4.6	492	0.5	0.1	3.83	9.07
1, 4-Dichlorobenzene	32	24	1500	-4.5	0	0	0	0	1	0	3	0	0	0	0	0	0	0	0	0	0	0	0	0	0	0	0	0	0	0	0	0	54	247	12.3	306	170	611	0.4	15	6.4	3.1	1217	7.4	793	0.6	0.1	3.98	9.27
1, 4-Dichlorobenzene	33	48	0	0	0	0	0	0	0	0	0	0	0	0	0	0	0	0	0	0	0	0	0	0	0	0	0	0	0	0	0	0	66	171	6.5	94	61	375	0.2	17	5.3	3.1	760	3.3	742	0.5	0.1	6.34	8.31
1, 4-Dichlorobenzene	34	48	0	0	0	0	0	0	0	0	0	0	0	0	0	0	0	0	0	0	0	0	0	0	0	0	0	0	0	0	0	0	56	188	12.5	94	50	304	0.2	19	5.6	2.8	619	4.8	740	0.7	0.1	5.03	8.14
1, 4-Dichlorobenzene	35	48	0	0	0	0	0	0	0	0	0	0	0	0	0	0	0	0	0	0	0	0	0	0	0	0	0	0	0	0	0	0	66	159	5.1	79	56	337	0.3	18	5.7	3.2	377	4.5	431	0.5	0.2	6.48	8.62
1, 4-Dichlorobenzene	36	48	0	0	0	0	0	0	0	0	0	0	0	0	0	0	0	0	0	0	0	0	0	0	0	0	0	0	0	0	0	0	75	170	6.4	70	55	301	0.3	17	5.9	3	289	6.4	358	0.7	0.1	6.62	8.53
1, 4-Dichlorobenzene	37	48	15	0	0	0	0	0	0	0	0	0	0	0	0	0	0	0	0	0	0	0	0	0	0	0	0	0	0	0	0	0	65	162	4.7	92	64	373	0.3	18	6.8	3.4	495	5.4	603	qns	qns	4.71	8.84
1, 4-Dichlorobenzene	38	48	15	0	0	0	0	0	0	0	0	0	0	0	0	0	0	0	0	0	0	0	0	0	0	0	0	0	0	0	0	0	69	151	9.7	81	53	331	0.3	20	6.1	3.1	632	3.3	557	0.7	0.1	5.05	8.44
1, 4-Dichlorobenzene	39	48	15	-6	-3.6	7.2	0	0	2	0	2	2	0	0	0	0	0	0	0	0	0	0	3	0	0	0	0	0	0	0	0	0	61	262	8.7	98	71	332	0.3	19	6.5	3.2	433	9.7	493	0.8	0.2	3.69	8.63
1, 4-Dichlorobenzene	40	48	15	0	0	1	0	0	0	0	0	0	0	0	0	0	0	0	0	0	0	0	0	0	0	0	0	2	0	0	0	0	71	165	4.9	80	60	392	0.3	23	6.3	3.2	354	6.1	478	0.7	0.1	3.7	8.64
1, 4-Dichlorobenzene	41	48	150	0	0	0	0	0	0	0	0	0	0	0	0	0	0	0	0	0	0	0	0	0	0	0	0	0	0	0	0	0	72	145	8.2	88	50	334	0.2	17	6.1	3.2	488	4.1	659	0.5	0.1	4.93	8.25
1, 4-Dichlorobenzene	42	48	150	0	0	0	0	0	0	0	0	0	0	0	0	0	0	0	0	0	0	0	0	0	0	0	0	0	0	0	0	0	70	139	6.7	81	42	340	0.4	20	6.4	3.3	469	3.1	606	0.5	<0.1	4.53	8.44
1, 4-Dichlorobenzene	43	48	150	0	0	0	0	0	0	0	0	0	0	0	0	0	0	0	0	0	0	0	0	0	0	0	0	0	0	0	0	0	84	165	8.2	83	58	356	0.3	16	6.4	3.4	400	5.6	532	0.5	0.1	5.12	8.65
1, 4-Dichlorobenzene	44	48	150	0	0	0	0	0	0	0	0	0	0	0	0	0	0	0	0	0	0	0	0	0	0	0	0	0	0	0	0	0	87	142	4.8	90	55	324	0.4	14	6	3.5	494	6.2	551	0.5	0.1	7.94	8.61
1, 4-Dichlorobenzene	45	48	1500	0	0	0	0	0	0	0	0	0	0	0	0	0	0	0	0	0	0	0	0	0	0	0	0	0	0	0	0	0	66	335	28.2	561	391	327	0.2	15	5.9	3.1	574	27.1	870	0.9	0.2	5.3	9
1, 4-Dichlorobenzene	46	48	1500	0	0	0	0	0	0	0	0	0	0	0	0	0	0	0	0	0	0	0	0	0	0	0	0	0	0	0	0	0	64	216	10.2	120	71	514	0.3	12	5.7	3	1023	5.7	1270	0.6	0.2	4.53	8.84
1, 4-Dichlorobenzene	47	48	1500	0	0	0.5	0	0	0	0	0	0	0	0	0	0	0	0	0	0	0	0	0	0	0	0	0	1	0	0	0	0	67	337	6.9	159	126	597	0.2	10	6.3	3.5	880	16.3	720	0.9	0.1	6.88	9.18
1, 4-Dichlorobenzene	48	48	1500	0	0	0.5	0	0	0	0	0	0	0	0	0	0	0	0	0	0	0	0	0	0	0	0	0	1	0	0	0	0	86	419	12.2	240	203	414	0.2	13	6.6	3.7	699	8.3	1700	0.9	0.1	3.74	8.56
Bromobenzene	1	6	0	0	0	0	0	0	0	0	0	0	0	0	0	0	0	0	0	0	0	0	0	0	0	0	0	0	0	0	0	0	38	260	12.4	69	50	290	0.1	20	9.3	3	624	0.2	679	1	0.3	5.01	9.23
Bromobenzene	2	6	0	0	0	0	0	0	0	0	0	0	0	0	0	0	0	0	0	0	0	0	0	0	0	0	0	0	0	0	0	0	29	262	10.7	68	45	300	0	18	8.5	2.4	581	0.3	600	1	0.2	4.78	8.34
Bromobenzene	3	6	0	0	0	0	0	0	0	0	0	0	0	0	0	0	0	0	0	0	0	0	0	0	0	0	0	0	0	0	0	0	31	284	10.6	82	51	343	0.3	22	8.7	2.3	478	0.4	601	qns	qns	ND	ND
Bromobenzene	4	6	0	0	0	0	0	0	0	0	0	0	0	0	0	0	0	0	0	0	0	0	0	0	0	0	0	0	0	0	0	0	36	245	12	81	41	286	0.2	14	9.2	2.9	738	1.1	638	0.8	0.3	5.81	9.44
Bromobenzene	5	6	25	0	0	0	0	0	0	0	0	0	0	0	0	0	0	0	0	0	0	0	0	0	0	0	0	0	0	0	0	0	51	191	7	82	33	290	1	22	8.5	2.4	708	0.7	745	0.6	0.1	5.77	9.05
Bromobenzene	6	6	25	0	0	0	0	0	0	0	0	0	0	0	0	0	0	0	0	0	0	0	0	0	0	0	0	0	0	0	0	0	42	231	14.5	67	39	283	0.8	22	8.1	2.6	480	qns	521	0.8	0.2	4.62	8.28
Bromobenzene	7	6	25	0	0	0	0	0	0	0	0	0	0	0	0	0	0	0	0	0	0	0	0	0	0	0	0	0	0	0	0	0	28	265	8.8	67	35	311	0.7	15	9.3	2.7	425	1.1	487	1.1	0.3	4.19	8.9
Bromobenzene	8	6	25	0	0	0	0	0	0	0	0	0	0	0	0	0	0	0	0	0	0	0	0	0	0	0	0	0	0	0	0	0	39	232	5.7	85	40	339	0.5	20	7.8	2.4	566	1.1	517	0.6	0.2	4.34	7.81
Bromobenzene	9	6	75	-6	-1	0	0	0	2	0	0	1	0	0	0	0	0	0	0	0	0	0	0	1	1	0	0	0	0	0	0	0	58	158	13.8	125	53	306	1.1	20	8.6	2.7	1261	4.9	1430	0.5	0.1	5.19	8.51
Bromobenzene	10	6	75	-4.5	-1	0	0	0	1	0	0	1	0	0	0	0	0	0	0	0	0	0	0	0	0	0	0	0	0	0	0	0	47	211	22.7	96	60	309	0.2	23	9.2	2.5	664	0.9	669	0.6	0.1	4.36	8.61
Bromobenzene	11	6	75	-4.5	-1	0	0	0	1	0	0	1	0	0	0	0	0	0	0	0	0	0	0	0	0	0	0	0	0	0	0	0	27	382	19.5	120	66	326	0.9	22	9.4	2.3	641	1.4	705	1.1	0.3	4.48	8.51
Bromobenzene	12	6	75	-6	-1	0	0	0	2	0	0	1	0	0	0	0	0	0	0	0	0	0	0	0	0	0	0	0	0	0	0	0	46	87	38.8	141	80	348	0.3	21	7.2	2.7	650	3.7	702	0.3	0.1	4.18	8.76
Bromobenzene	13	6	250	-6	-1	0	0	0	2	0	0	1	0	0	0	0	0	0	0	0	0	0	0	0	0	0	0	0	0	0	0	0	37	262	29.7	149	69	308	0.1	17	9.2	3.2	1265	10.6	1650	qns	qns	ND	ND
Bromobenzene	14	6	250	-4.5	-1	0	0	0	1	0	0	1	0	0	0	0	0	0	0	0	0	0	0	0	0	0	0	0	0	0	0	0	48	43	78.2	179	80	288	0.5	18	9.3	3.5	1039	8.4	591	0.3	0.1	ND	ND
Bromobenzene	15	6	250	-4.5	-1	0	0	0	1	0	0	1	0	0	0	0	0	0	0	0	0	0	0	0	0	0	0	0	0	0	0	0	44	80	22.9	85	36	261	0.4	18	8.5	3.1	523	2.4	586	0.4	0.1	2.45	9.01
Bromobenzene	16	6	250	-6	-1	0	0	0	2	0	0	1	0	0	0	0	0	0	0	0	0	0	0	0	0	0	0	0	0	0	0	0	47	50	53.6	124	35	340	0.5	19	7.7	2.7	672	4.7	672	0.3	0.1	2.68	8.12
Bromobenzene	17	24	0	0	0	0	0	0	0	0	0	0	0	0	0	0	0	0	0	0	0	0	0	0	0	0	0	0	0	0	0	0	59	150	11.3	68	44	321	0.3	14	7.6	4.3	253	3	352	0.4	0.1	ND	ND
Bromobenzene	18	24	0	0	0	0	0	0	0	0	0	0	0	0	0	0	0	0	0	0	0	0	0	0	0	0	0	0	0	0	0	0	58	166	6.9	12400	55	306	0.2	15	7.3	3.8	40	qns	2820	qns	qns	5.4	8.36
Bromobenzene	19	24	0	0	0	0	0	0	0	0	0	0	0	0	0	0	0	0	0	0	0	0	0	0	0	0	0	0	0	0	0	0	57	175	10	103	73	377	0.5	17	7.5	4.4	421	3.5	710	0.4	0.1	4.48	8.37
Bromobenzene	20	24	0	0	0	0	0	0	0	0	0	0	0	0	0	0	0	0	0	0	0	0	0	0	0	0	0	0	0	0	0	0	47	176	2.5	89	66	352	0.3	15	8.2	3.7	247	1.9	542	0.3	0.2	6.23	8.2
Bromobenzene	21	24	25	0	0	0	0	0	0	0	0	0	0	0	0	0	0	0	0	0	0	0	0	0	0	0	0	0	0	0	0	0	40	210	7.1	81	67	352	0.3	13	7.1	3.9	108	7.8	235	0.4	0.1	5.05	8.18
Bromobenzene	22	24	25	0	0	0	0	0	0	0	0	0	0	0	0	0	0	0	0	0	0	0	0	0	0	0	0	0	0	0	0	0	54	186	9.4	114	74	413	0.3	14	7.8	4.2	314	2.3	796	0.5	0.2	ND	ND
Bromobenzene	23	24	25	0	0	0	0	0	0	0	0	0	0	0	0	0	0	0	0	0	0	0	0	0	0	0	0	0	0	0	0	0	49	166	11.7	106	72	354	0.2	15	7	4.2	217	1.1	604	0.3	0.1	5.81	8.46
Bromobenzene	24	24	25	0	0	0	0	0	0	0	0	0	0	0	0	0	0	0	0	0	0	0	0	0	0	0	0	0	0	0	0	0	49	180	14.1	104	71	393	0.2	12	7.6	3.6	378	3.2	651	0.3	0.1	5.44	8
Bromobenzene	25	24	75	-6	-3.6	0	0	0	2	0	3	2	0	0	0	0	0	0	0	0	0	0	0	0	0	2	0	0	0	0	0	0	40	187	11.4	129	114	345	0.3	14	7	3.6	313	5.8	599	0.4	0.1	4.65	7.96
Bromobenzene	26	24	75	-0.75	0	0	0	0	0	0	3	0	0	0	0	0	0	0	0	0	0	0	0	0	0	0	0	0	0	0	0	0	44	199	24.2	130	109	232	0.4	14	7.1	4.2	qns	0.6	768	qns	qns	6.71	8.8
Bromobenzene	27	24	75	-4.5	-3.6	0	0	0	1	0	3	2	0	0	0	0	0	0	0	0	0	0	0	0	0	1	0	0	0	0	0	0	37	248	48.9	508	405	411	0.4	11	7.4	3.8	303	6.6	782	0.5	0.2	4.91	8.65
Bromobenzene	28	24	75	-4.5	-1	0	0	0	1	0	3	1	0	0	0	0	0	0	0	0	0	0	0	0	0	1	0	0	0	0	0	0	43	200	30.1	830	585	434	0.3	12	7.2	3.5	290	6.2	981	0.5	0.1	3.71	8.41
Bromobenzene	29	24	250	-9	-6.3	0	0	0	4	0	3	0	3	0	0	0	0	0	0	0	0	0	0	0	3	1	0	0	0	0	0	0	40	91	155.9	44800	5720	qns	0.5	29	6.2	1.4	qns	qns	80000	qns	qns	1.71	9.34
Bromobenzene	30	24	250	-9	-3.6	0	0	0	4	0	4	0	2	0	0	0	0	0	0	0	0	0	0	0	3	1	0	0	0	0	0	0	35	222	140.4	41300	5160	429	0.3	24	7.2	5	257	340	78100	1.9	0.3	0.9	7.87
Bromobenzene	31	24	250	-9	-3.6	0	0	0	4	0	3	0	0	2	0	0	0	0	0	0	0	0	0	0	3	1	0	0	0	0	0	0	42	83	190.3	40300	4780	387	0.5	28	7.6	4.8	254	610	81300	1.6	0.5	1.43	8.16
Bromobenzene	32	24	250	-9	-3.6	0	0	0	4	0	3	0	0	2	0	0	0	0	0	0	0	0	0	0	3	1	0	0	0	0	0	0	35	68	208	44400	33600	479	0.4	25	7.5	4.7	4320	168	98800	0.4	0.1	4.79	9.18
Bromobenzene	33	48	0	0	0	0	0	0	0	0	0	0	0	0	0	0	0	0	0	0	0	0	0	0	0	0	0	0	0	0	0	0	69	230	2.5	82	59	368	0.3	15	7.4	3.3	579	0.4	664	0.4	0.1	5.91	8.15
Bromobenzene	34	48	0	0	0	0	0	0	0	0	0	0	0	0	0	0	0	0	0	0	0	0	0	0	0	0	0	0	0	0	0	0	68	159	5.3	98	60	358	0.4	17	7.4	3.4	616	2.4	793	0.4	0.1	5.39	7.86
Bromobenzene	35	48	0	0	0	0	0	0	0	0	0	0	0	0	0	0	0	0	0	0	0	0	0	0	0	0	0	0	0	0	0	0	67	148	11.9	83	55	369	0.2	18	7.1	3	381	2.5	519	0.3	0.1	4.26	7.71
Bromobenzene	36	48	0	0	0	0	0	0	0	0	0	0	0	0	0	0	0	0	0	0	0	0	0	0	0	0	0	0	0	0	0	0	60	289	8.9	82	62	381	0.3	15	6.8	2.8	440	1.7	567	0.6	0.2	6.29	8.35
Bromobenzene	37	48	25	0	0	0	0	0	0	0	0	0	0	0	0	0	0	0	0	0	0	0	0	0	0	0	0	0	0	0	0	0	68	156	2.3	78	52	370	0.2	15	6.1	3.1	512	0.3	624	0.5	0.1	4.74	7.81
Bromobenzene	38	48	25	0	0	0	0	0	0	0	0	0	0	0	0	0	0	0	0	0	0	0	0	0	0	0	0	0	0	0	0	0	67	146	4.2	97	52	344	0.4	15	6.5	3.3	800	qns	1300	0.4	0.1	5.42	8.2
Bromobenzene	39	48	25	0	0	0	0	0	0	0	0	0	0	0	0	0	0	0	0	0	0	0	0	0	0	0	0	0	0	0	0	0	65	185	3.1	83	50	320	0.3	15	6.3	3.3	457	qns	546	0.4	0.2	6.47	8.12
Bromobenzene	40	48	25	0	0	0	0	0	0	0	0	0	0	0	0	0	0	0	0	0	0	0	0	0	0	0	0	0	0	0	0	0	80	160	4.2	107	61	356	0.3	14	6.6	3.6	627	1.6	686	0.3	0.2	4.24	8.03
Bromobenzene	41	48	75	-2.5	-1	0	0	0	0	0	0	0	0	1	0	0	0	0	0	0	0	0	0	0	0	1	0	0	0	0	0	0	84	152	7.2	132	96	373	0.3	15	6.9	3.2	632	5.1	738	0.4	0.1	5.53	7.91
Bromobenzene	42	48	75	-4.5	-1	0.5	0	0	1	0	2	1	0	0	0	0	0	0	0	0	0	0	0	0	0	1	0	1	0	0	0	0	80	188	15.7	192	171	374	0.3	15	6.3	2.9	501	10.3	671	0.4	0.1	4.61	8.08
Bromobenzene	43	48	75	-0.5	-1	0.5	0	0	0	0	2	1	0	0	0	0	0	0	0	0	0	0	0	0	0	0	0	1	0	0	0	0	88	178	4.2	96	77	354	0.2	14	8.7	3.4	399	2.6	478	0.4	0.2	5.87	8.31
Bromobenzene	44	48	75	-2.5	-1	0	0	0	0	0	2	1	0	0	0	0	0	0	0	0	0	0	0	0	0	1	0	0	0	0	0	0	85	185	30	90	64	403	0.3	13	8.8	3.5	525	1.1	638	0.4	0.1	5.49	8.21
Bromobenzene	45	48	250	-9	-6.3	2	0	0	4	0	4	0	0	3	0	0	0	0	0	0	0	0	0	0	2	3	0	4	0	0	0	0	61	100	162.8	5700	5220	714	0.4	17	6.7	3.3	341	700	1840	0.8	0.2	3.98	8.52
Bromobenzene	46	48	250	-9	-6.3	2	0	0	4	0	4	0	0	3	0	0	0	0	0	0	0	0	0	0	2	3	0	4	0	0	0	0	61	89	93.1	4360	3820	685	0.3	14	5.9	2.8	207	504	760	0.5	0.1	4.42	8.34
Bromobenzene	47	48	250	-9	-6.3	2	0	0	4	0	4	3	0	0	0	0	0	0	0	0	0	0	0	0	3	3	0	4	0	0	0	0	61	78	167.9	4220	3700	710	0.4	17	6.4	2.9	188	470	860	0.7	0.2	5.61	8.4
Bromobenzene	48	48	250	-9	-6.3	2	0	0	4	0	4	0	0	3	0	0	0	0	0	0	0	0	0	0	0	2	0	4	0	0	0	0	75	103	129.8	3540	2900	675	0.3	15	6.4	3	176	564	980	0.6	0.2	5.08	8.76
Diquat Dibromide	1	6	0	0	0	0	0	0	0	0	0	0	0	0	0	0	0	0	0	0	0	0	0	0	0	0	0	0	0	0	0	0	37	128	11.1	446	264	225	0.4	18	6.3	3	ND	8.6	qns	0.1	<0.1	4.89	7.54
Diquat Dibromide	2	6	0	0	0	0	0	0	0	0	0	0	0	0	0	0	0	0	0	0	0	0	0	0	0	0	0	0	0	0	0	0	40	137	9.1	211	113	286	0.4	19	6.4	3.3	ND	5	852	0.1	<0.1	ND	ND
Diquat Dibromide	3	6	0	-4.5	0	0	1	0	0	0	0	0	0	0	0	0	0	0	0	0	0	0	0	0	1	0	0	0	0	0	0	1	47	140	12.4	308	183	173	0.3	18	6	2.5	ND	3.7	590	0.1	<0.1	5.41	7.35
Diquat Dibromide	4	6	0	0	0	0	0	0	0	0	0	0	0	0	0	0	0	0	0	0	0	0	0	0	0	0	0	0	0	0	0	0	41	152	8.3	86	39	205	0.3	19	6.3	3.1	ND	0.8	449	0.1	<0.1	4.41	8.24
Diquat Dibromide	5	6	0	0	0	0	0	0	0	0	0	0	0	0	0	0	0	0	0	0	0	0	0	0	0	0	0	0	0	0	0	0	26	314	8.6	94	48	247	0.2	20	7.2	3.2	ND	4.6	426	0.3	<0.1	5.55	8.5
Diquat Dibromide	6	6	0	0	0	0	0	0	0	0	0	0	0	0	0	0	0	0	0	0	0	0	0	0	0	0	0	0	0	0	0	0	36	268	11.5	151	74	225	0.2	22	6.9	3.1	ND	2.7	471	0.5	<0.1	4.69	8.27
Diquat Dibromide	7	6	5	0	0	0	0	0	0	0	0	0	0	0	0	0	0	0	0	0	0	0	0	0	0	0	0	0	0	0	0	0	41	453	7.3	137	60	303	0.3	20	6.9	3.3	ND	0.6	733	0.2	<0.1	4.78	8.36
Diquat Dibromide	8	6	5	0	0	0	0	0	0	0	0	0	0	0	0	0	0	0	0	0	0	0	0	0	0	0	0	0	0	0	0	0	34	221	9.6	130	52	296	0.3	19	6.5	3.1	ND	2	561	0.2	<0.1	ND	ND
Diquat Dibromide	9	6	5	0	0	0	0	0	0	0	0	0	0	0	0	0	0	0	0	0	0	0	0	0	0	0	0	0	0	0	0	0	41	161	6.7	118	53	251	0.3	16	6.7	3.2	ND	qns	723	0.1	<0.1	4.57	8.67
Diquat Dibromide	10	6	5	0	-1	0	0	0	0	0	0	0	0	1	0	0	0	0	0	0	0	0	0	0	0	0	0	0	0	0	0	0	35	163	8.8	156	62	221	0.3	14	6.1	3	ND	2.5	550	0.1	<0.1	6.03	8.24
Diquat Dibromide	11	6	5	0	0	0	0	0	0	0	0	0	0	0	0	0	0	0	0	0	0	0	0	0	0	0	0	0	0	0	0	0	43	129	16.6	130	62	225	0.3	16	6.2	3.1	ND	2.9	510	0.2	<0.1	3.72	8.29
Diquat Dibromide	12	6	5	0	-1	0	0	0	0	0	0	0	0	0	0	0	0	0	0	1	0	0	0	0	0	0	0	0	0	0	0	0	52	158	4.7	108	54	213	0.3	13	6.6	3.1	ND	2.9	560	0.1	<0.1	3.65	8.13
Diquat Dibromide	13	6	10	0	-1	0	0	0	0	0	0	0	0	0	0	0	0	0	0	1	0	0	0	0	0	0	0	0	0	0	0	0	41	144	5.1	117	54	327	0.4	18	6.1	3.2	ND	0.4	708	0.1	<0.1	3.72	8.1
Diquat Dibromide	14	6	10	-4.5	-1	0	0	0	1	0	0	0	0	0	0	0	1	0	0	0	0	0	0	0	0	0	0	0	0	0	0	0	48	119	11.3	195	95	283	0.3	12	6.1	3.4	ND	3.7	713	0.2	<0.1	3.52	8.18
Diquat Dibromide	15	6	10	0	0	0	0	0	0	0	0	0	0	0	0	0	0	0	0	0	0	0	0	0	0	0	0	0	0	0	0	0	50	131	30.8	137	60	240	0.3	18	6.5	3.2	ND	2.2	613	0.1	<0.1	2.68	8.34
Diquat Dibromide	16	6	10	0	0	0	0	0	0	0	0	0	0	0	0	0	0	0	0	0	0	0	0	0	0	0	0	0	0	0	0	0	43	186	12.9	124	63	237	0.3	20	6.6	3.2	ND	2.3	501	0.1	<0.1	6.19	8.61
Diquat Dibromide	17	6	10	0	0	0	0	0	0	0	0	0	0	0	0	0	0	0	0	0	0	0	0	0	0	0	0	0	0	0	0	0	33	144	7.7	109	47	244	0.2	16	6.4	3.1	ND	1	482	0.3	<0.1	4.25	8.18
Diquat Dibromide	18	6	10	0	-1	0	0	0	0	0	0	0	0	0	0	0	0	0	0	1	0	0	0	0	0	0	0	0	0	0	0	0	50	71	3.6	146	69	232	0.4	14	7	3.5	ND	0.1	403	0.1	<0.1	ND	ND
Diquat Dibromide	19	6	20	-6	-1	0	0	0	0	2	2	0	0	0	0	0	1	0	0	0	0	1	0	0	2	0	2	0	0	0	0	0	24	83	8.3	1650	1000	335	0.5	18	6.8	3.6	ND	0.5	2300	0.1	<0.1	4.71	8.42
Diquat Dibromide	20	6	20	0	-1	0	0	0	0	0	0	0	0	1	1	0	0	0	0	0	0	0	0	0	1	0	0	0	0	0	0	0	32	206	14	203	91	293	0.1	22	8.1	3.5	ND	8.1	689	0.4	<0.1	4.16	8.41
Diquat Dibromide	21	6	20	0	-1	0	0	0	0	0	0	0	0	1	0	0	0	0	0	0	0	0	0	0	2	0	0	0	0	0	0	0	52	116	13.6	267	118	278	0.4	15	7.7	3.7	ND	10.8	696	0.1	<0.1	5.23	8.09
Diquat Dibromide	22	6	20	-4.5	-1	0	0	0	0	1	0	0	0	1	0	0	0	0	0	0	0	0	0	0	0	0	0	0	0	0	0	0	47	60	13.7	185	107	243	0.4	17	7.2	3.5	ND	7.9	525	0.1	<0.1	5.44	9.02
Diquat Dibromide	23	6	20	-6	-1	0	0	0	0	2	2	0	0	0	0	0	0	0	0	1	0	0	0	0	0	0	1	0	0	0	0	0	35	70	10.7	342	183	220	0.5	15	7	3.5	ND	9.9	716	0.1	<0.1	5.4	8.72
Diquat Dibromide	24	6	20	0	0	0	0	0	0	0	0	0	0	0	0	0	0	0	0	0	0	0	0	0	0	0	0	0	0	0	0	0	28	252	11.7	101	61	244	0.4	20	6.4	3.2	ND	0.5	389	0.3	<0.1	4.88	8.23
Diquat Dibromide	25	6	25	0	0	0	0	0	0	0	0	0	0	0	0	0	0	0	0	0	0	0	0	0	0	0	0	0	0	0	0	0	56	195	14	122	55	345	0.4	21	8.3	4	ND	3.5	666	0.3	<0.1	4.08	8.2
Diquat Dibromide	26	6	25	-6	0	0	0	0	0	2	3	0	0	0	0	0	0	0	0	0	0	0	0	0	2	0	3	0	0	0	0	0	28	57	39.4	2690	1730	396	0.5	17	7.2	3.8	ND	1.1	5370	0.1	<0.1	ND	ND
Diquat Dibromide	27	6	25	-7.5	-3.6	0	0	0	0	3	2	0	0	0	0	0	2	0	0	0	0	1	0	0	0	2	0	0	0	0	0	0	25	100	19.2	10320	11800	284	0.6	18	7.8	3.9	ND	24.4	13450	0.1	<0.1	3.97	9.23
Diquat Dibromide	28	6	25	-4.5	0	0	0	0	0	1	4	0	0	0	0	0	0	0	0	0	0	0	0	0	1	0	2	0	0	0	0	0	22	43	21.1	2070	1240	275	0.5	18	7.7	3.8	ND	1.4	2490	0.1	<0.1	3.37	8.7
Diquat Dibromide	29	6	25	0	0	0	0	0	0	0	0	0	0	0	0	0	0	0	0	0	0	0	0	0	0	0	0	0	0	0	0	0	41	173	5.9	91	43	273	0.3	14	6.9	3.2	ND	7.3	354	qns	<0.1	3.8	8.27
Diquat Dibromide	30	6	25	-9	-1	0	0	0	0	4	2	0	0	0	0	1	0	0	0	0	0	0	0	0	3	0	2	0	0	0	0	0	18	75	27.1	9340	6560	331	0.6	14	7.6	3.6	ND	0.2	22920	qns	<0.1	4.74	9.56
Diquat Dibromide	31	24	0	0	0	0	0	0	0	0	0	0	0	0	0	0	0	0	0	0	0	0	0	0	0	0	0	0	0	0	0	0	43	161	5.6	122	59	445	0.2	18	6.1	2.8	ND	qns	880	0.3	<0.1	4.63	7.03
Diquat Dibromide	32	24	0	0	0	0	0	0	0	0	0	0	0	0	0	0	0	0	0	0	0	0	0	0	0	0	0	0	0	0	0	0	52	216	9.6	217	151	460	0.3	23	7.2	3.1	ND	11.2	1260	0.3	<0.1	4.52	8.24
Diquat Dibromide	33	24	0	0	0	0	0	0	0	0	0	0	0	0	0	0	0	0	0	0	0	0	0	0	0	0	0	0	0	0	0	0	39	147	23.9	172	93	424	0.3	17	6.5	2.8	ND	5.8	964	0.2	<0.1	4.65	7.14
Diquat Dibromide	34	24	0	0	0	0	0	0	0	0	0	0	0	0	0	0	0	0	0	0	0	0	0	0	0	0	0	0	0	0	0	0	47	114	20.6	156	90	405	0.3	16	6.7	2.9	ND	4	1160	0.2	<0.1	ND	ND
Diquat Dibromide	35	24	0	0	0	0	0	0	0	0	0	0	0	0	0	0	0	0	0	0	0	0	0	0	0	0	0	0	0	0	0	0	44	197	9	116	67	358	0.2	15	6.2	2.8	ND	1.8	845	0.1	<0.1	6.05	8.02
Diquat Dibromide	36	24	0	-4.5	0	0	1	0	0	0	0	0	0	0	0	0	0	0	0	0	0	0	0	0	0	0	0	0	0	0	0	1	52	141	30.5	120	62	411	0.3	11	6.1	2.8	ND	1.2	868	0.1	<0.1	4.31	7.95
Diquat Dibromide	37	24	5	-6	0	0	2	0	0	0	0	0	0	0	0	0	0	0	0	0	0	0	0	0	0	0	0	0	0	0	0	2	37	254	11.4	188	86	418	0.1	15	8.2	2.9	ND	1.9	957	0.2	<0.1	3.25	7.33
Diquat Dibromide	38	24	5	0	0	0	0	0	0	0	0	0	0	0	0	0	0	0	0	0	0	0	0	0	0	0	0	0	0	0	0	0	39	261	12.6	308	129	417	1.1	20	9.8	4.7	ND	3.9	1560	0.3	<0.1	6.47	8.38
Diquat Dibromide	39	24	5	0	0	0	0	0	0	0	0	0	0	0	0	0	0	0	0	0	0	0	0	0	0	0	0	0	0	0	0	0	41	272	31.1	145	75	459	0.6	15	8.4	2.8	ND	2	890	0.2	<0.1	3.95	8.41
Diquat Dibromide	40	24	5	0	0	0	0	0	0	0	0	0	0	0	0	0	0	0	0	0	0	0	0	0	0	0	0	0	0	0	0	0	52	257	7.8	126	64	394	0.4	15	8.7	3.7	ND	2.6	727	0.2	<0.1	2.8	8.74
Diquat Dibromide	41	24	5	0	0	0	0	0	0	0	0	0	0	0	0	0	0	0	0	0	0	0	0	0	0	0	0	0	0	0	0	0	54	167	17	159	72	365	0.5	18	9.4	4.5	ND	0.6	605	0.1	<0.1	6.64	8.48
Diquat Dibromide	42	24	5	0	0	0	0	0	0	0	0	0	0	0	0	0	0	0	0	0	0	0	0	0	1	0	0	0	0	0	0	0	50	99	8	118	79	400	0.5	13	9.5	6.8	ND	1.3	556	0.1	<0.1	3.21	8.36
Diquat Dibromide	43	24	10	0	0	0	0	0	0	0	0	0	0	0	0	0	0	0	0	0	0	0	0	0	0	0	0	0	0	0	0	0	61	187	22.1	196	106	394	0.6	17	7.3	2.9	ND	0.1	980	0.2	<0.1	3.3	8.02
Diquat Dibromide	44	24	10	0	0	0	0	0	0	0	0	0	0	0	0	0	0	0	0	0	0	0	0	0	1	0	0	0	0	0	0	0	65	109	10.8	131	43	344	0.5	18	7.5	2.9	ND	qns	947	0.1	<0.1	4.48	8.33
Diquat Dibromide	45	24	10	0	0	0	0	0	0	0	0	0	0	0	0	0	0	0	0	0	0	0	0	0	0	0	0	0	0	0	0	0	63	152	9.3	113	71	347	0.4	16	7.7	1.8	ND	1.7	665	0.1	<0.1	3.78	8.14
Diquat Dibromide	46	24	10	-0.5	0	0	0	0	0	0	2	0	0	0	0	0	0	0	0	0	0	0	0	0	1	0	0	0	0	0	0	0	61	103	5.6	220	40	237	0.6	17	8.6	2.8	ND	1.1	815	0.1	<0.1	1.65	9.31
Diquat Dibromide	47	24	10	-4.5	-1	0	0	0	0	0	2	0	0	1	0	0	0	0	0	0	0	0	0	0	0	0	0	0	0	0	0	1	59	119	11.2	161	65	233	0.7	16	6.5	2.2	ND	2.3	743	0.1	<0.1	ND	ND
Diquat Dibromide	48	24	10	-0.5	-1	0	0	0	0	0	2	1	0	0	0	0	0	0	0	0	0	0	0	0	0	0	0	0	0	0	0	0	66	102	13.6	149	83	266	0.6	12	8.5	3.3	ND	1.2	715	0.1	<0.1	3.32	9.12
Diquat Dibromide	49	24	20	-7.5	-6.3	0	0	0	0	3	3	0	0	0	0	0	0	0	0	0	3	1	0	0	0	0	2	0	0	0	0	0	58	102	53.9	4360	2780	300	0.6	21	7.6	2.4	ND	qns	2020	0.2	<0.1	ND	ND
Diquat Dibromide	50	24	20	0	0	0	0	0	0	0	0	0	0	0	0	0	0	0	0	0	0	0	0	0	0	0	0	0	0	0	0	0	58	262	7.5	68	68	417	0.6	17	7.8	2.3	ND	5.4	723	0.2	<0.1	5.32	8.08
Diquat Dibromide	51	24	20	0	0	0	0	0	0	0	0	0	0	0	0	0	0	0	0	0	0	0	0	0	0	0	0	0	0	0	0	0	61	237	7.5	81	81	389	0.5	16	7.6	2.4	ND	5.5	616	0.2	<0.1	5.2	7.97
Diquat Dibromide	52	24	20	0	0	0	0	0	0	0	0	0	0	0	0	0	0	0	0	0	0	0	0	0	1	0	0	0	0	0	0	0	58	167	14.6	101	101	429	0.9	16	8.7	4.2	ND	4.8	727	0.2	<0.1	4.51	8.42
Diquat Dibromide	53	24	20	-0.25	-1	0	0	0	0	0	1	0	0	0	0	0	0	0	0	1	0	0	0	0	1	0	0	0	0	0	0	0	51	154	10.1	80	80	246	0.7	15	8.8	3.3	ND	0.3	969	0.2	<0.1	2.68	8.55
Diquat Dibromide	54	24	20	-6	-3.6	0	0	0	0	2	2	0	0	0	0	0	0	0	0	0	2	1	0	0	0	0	3	0	0	0	0	0	54	128	30.8	1600	1300	229	0.8	16	6.6	2.3	ND	0.1	1020	0.1	<0.1	1.51	8.88
Diquat Dibromide	55	24	25	0	0	0	0	0	0	0	0	0	0	0	0	0	0	0	0	0	0	0	0	0	0	0	0	0	0	0	0	0	61	215	14.3	133	78	481	0.7	17	9.4	3.2	ND	2.5	848	0.2	<0.1	3.41	7.66
Diquat Dibromide	56	24	25	-6	-3.6	0	0	0	0	2	3	0	0	0	0	0	0	0	0	0	2	1	0	0	0	0	3	0	0	0	0	0	62	89	26.8	2000	3340	251	0.7	22	7.1	3.7	ND	0.9	1640	0.2	<0.1	1.77	8.99
Diquat Dibromide	57	24	25	-9	-3.6	0	0	0	0	4	3	0	0	0	0	0	0	0	0	0	2	1	0	0	0	0	3	0	0	0	0	0	67	113	49.8	3040	7140	333	0.7	29	6.4	2.3	ND	0.5	1640	0.2	<0.1	2.61	9.25
Diquat Dibromide	58	24	25	0	0	0	0	0	0	0	0	0	0	0	0	0	0	0	0	0	0	0	0	0	1	0	0	0	0	0	0	0	69	210	22.2	173	84	398	0.7	14	8.1	3.7	ND	2.9	740	0.1	<0.1	3.38	8.53
Diquat Dibromide	59	24	25	-7.5	-3.6	0	0	0	0	3	3	0	0	0	0	0	0	0	0	0	2	1	0	0	0	0	2	0	0	0	0	0	54	92	56.2	6460	3940	261	0.7	28	6.5	2.1	ND	0.1	2780	0.2	<0.1	1.56	9.55
Diquat Dibromide	60	24	25	-7.5	-3.6	0	0	0	0	3	3	0	0	0	0	0	0	0	0	0	2	1	0	0	0	0	3	0	0	0	0	0	57	93	39.2	3580	2120	274	0.8	20	6.6	2.5	ND	qns	1360	0.2	<0.1	2.45	9.97
Diquat Dibromide	61	48	0	-6	-3.6	0	2	0	0	0	0	0	0	0	0	2	0	0	0	0	0	0	0	0	0	0	0	0	0	0	0	2	52	268	73.6	114	98	417	0.4	21	6.8	2.4	ND	4.4	864	0.2	<0.1	3.86	8.05
Diquat Dibromide	62	48	0	0	0	0	0	0	0	0	0	0	0	0	0	0	0	0	0	0	0	0	0	0	0	0	0	0	0	0	0	0	72	203	7.6	106	75	278	0.4	19	6.3	2.5	ND	4.9	847	0.2	<0.1	4.6	8.17
Diquat Dibromide	63	48	0	0	0	0	0	0	0	0	0	0	0	0	0	0	0	0	0	0	0	0	0	0	0	0	0	0	0	0	0	0	64	300	14.1	112	94	369	0.3	22	6.8	2.2	ND	4.3	767	0.4	<0.1	4.46	8.2
Diquat Dibromide	64	48	0	0	0	0	0	0	0	0	0	0	0	0	0	0	0	0	0	0	0	0	0	0	0	0	0	0	0	0	0	0	81	235	10.9	98	78	401	0.4	23	6.9	2.7	ND	2.8	681	0.3	<0.1	4.61	8.3
Diquat Dibromide	65	48	0	0	0	0	0	0	0	0	0	0	0	0	0	0	0	0	0	0	0	0	0	0	0	0	0	0	0	0	0	0	89	181	4.6	74	57	297	0.5	19	6.7	2.6	ND	1.2	533	0.1	<0.1	6.04	8.27
Diquat Dibromide	66	48	0	0	0	0	0	0	0	0	0	0	0	0	0	0	0	0	0	0	0	0	0	0	0	0	0	0	0	0	0	0	90	171	9.8	81	65	340	0.5	18	7.1	2.8	ND	5	382	0.2	<0.1	4.62	8.17
Diquat Dibromide	67	48	5	0	0	0	0	0	0	0	0	0	0	0	0	0	0	0	0	0	0	0	0	0	0	0	0	0	0	0	0	0	97	356	11.8	162	124	354	0.4	20	6.1	3	ND	2.1	1490	0.3	<0.1	7.49	8.81
Diquat Dibromide	68	48	5	0	0	0	0	0	0	0	0	0	0	0	0	0	0	0	0	0	0	0	0	0	0	0	0	0	0	0	0	0	75	243	10.3	119	86	351	0.4	23	5.7	2.2	ND	3.3	841	0.2	<0.1	6.13	8.32
Diquat Dibromide	69	48	5	0	0	0	0	0	0	0	0	0	0	0	0	0	0	0	0	0	0	0	0	0	0	0	0	0	0	0	0	0	87	244	7.2	102	89	323	0.3	23	5.6	2.1	ND	3.9	694	0.3	<0.1	ND	ND
Diquat Dibromide	70	48	5	0	0	0	0	0	0	0	0	0	0	0	0	0	0	0	0	0	0	0	0	0	0	0	0	0	0	0	0	0	78	244	9.7	88	70	273	0.4	17	5.5	2.6	ND	4.1	711	0.1	<0.1	4.95	8.25
Diquat Dibromide	71	48	5	0	0	0	0	0	0	0	0	0	0	0	0	0	0	0	0	0	0	0	0	0	0	0	0	0	0	0	0	0	86	213	4.9	79	71	368	0.3	18	5.4	2.4	ND	4.4	485	0.2	<0.1	3.56	8.27
Diquat Dibromide	72	48	5	0	0	0	0	0	0	0	0	0	0	0	0	0	0	0	0	0	0	0	0	0	0	0	0	0	0	0	0	0	67	210	8.1	87	79	310	0.4	22	5.3	2.3	ND	4.7	426	0.1	<0.1	3.99	8.22
Diquat Dibromide	73	48	10	0	0	0	0	0	0	0	0	0	0	0	0	0	0	0	0	0	0	0	0	0	0	0	0	0	0	0	0	0	92	287	4.2	94	65	359	0.3	18	5.3	2.4	ND	2.1	717	0.1	<0.1	6.43	8.05
Diquat Dibromide	74	48	10	0	0	0	0	0	0	0	0	0	0	0	0	0	0	0	0	0	0	0	0	0	0	0	0	0	0	0	0	0	85	325	2.2	121	85	397	0.3	22	5.4	2.4	ND	3.5	836	0.2	<0.1	4.48	7.87
Diquat Dibromide	75	48	10	-0.5	0	0	0	0	0	0	2	0	0	0	0	0	0	0	0	0	0	0	0	0	0	0	0	0	0	0	0	0	100	125	16.8	89	38	168	0.3	16	5.2	2.2	ND	1.8	776	0.1	<0.1	2.6	9.43
Diquat Dibromide	76	48	10	-0.5	0	0	0	0	0	0	2	0	0	0	0	0	0	0	0	0	0	0	0	0	0	0	0	0	0	0	0	0	79	105	14.1	109	45	176	0.4	18	5.1	2.4	ND	0.7	670	0.1	<0.1	2.99	9.04
Diquat Dibromide	77	48	10	0	0	0	0	0	0	0	0	0	0	0	0	0	0	0	0	0	0	0	0	0	0	0	0	0	0	0	0	0	87	165	8.2	86	45	142	0.4	17	5.1	2.5	ND	1.2	612	0.1	<0.1	4.18	9.3
Diquat Dibromide	78	48	10	-0.5	0	0	0	0	0	0	2	0	0	0	0	0	0	0	0	0	0	0	0	0	0	0	0	0	0	0	0	0	113	105	8.6	74	40	148	0.3	13	5.2	2.6	ND	0.4	467	0.1	<0.1	2.56	9.35
Diquat Dibromide	79	48	20	0	0	0	0	0	0	0	0	0	0	0	0	0	0	0	0	0	0	0	0	0	0	0	0	0	0	0	0	0	94	194	7.2	90	69	359	0.3	21	5.1	2.3	ND	4.2	947	0.2	<0.1	4.04	7.81
Diquat Dibromide	80	48	20	0	0	0	0	0	0	0	0	0	0	0	0	0	0	0	0	0	0	0	0	0	0	0	0	0	0	0	0	0	71	250	4.5	99	75	306	0.4	21	5.7	3.4	ND	16	1360	0.3	<0.1	3.43	8.42
Diquat Dibromide	81	48	20	-4.5	-3.6	0	0	0	0	1	2	0	0	0	0	0	0	0	0	2	0	1	0	0	0	0	0	0	0	0	0	0	76	87	15.2	184	155	147	0.4	18	5.5	3.5	ND	13	726	0.1	<0.1	2.66	8.49
Diquat Dibromide	82	48	20	0	0	0	0	0	0	0	0	0	0	0	0	0	0	0	0	0	0	0	0	0	0	0	0	0	0	0	0	0	80	215	11.8	122	85	369	0.4	26	5.4	2.3	ND	3.4	999	0.2	<0.1	4.22	8.39
Diquat Dibromide	83	48	20	-0.5	-3.6	0	0	0	0	0	2	0	0	0	0	0	0	0	0	2	0	1	0	0	0	0	0	0	0	0	0	0	89	107	17.2	167	116	121	0.4	17	5.5	2.9	ND	0.3	591	0.1	<0.1	3.27	8.47
Diquat Dibromide	84	48	20	0	0	0	0	0	0	0	0	0	0	0	0	0	0	0	0	0	0	0	0	0	0	0	0	0	0	0	0	0	90	228	4.3	105	74	349	0.5	22	5.5	2.5	ND	3.7	411	0.1	<0.1	5.69	8.37
Diquat Dibromide	85	48	25	-4.5	-6.3	1	0	0	0	1	1	0	0	0	0	0	0	0	0	3	0	1	0	0	0	0	2	2	0	0	1	0	98	107	28.8	530	563	166	0.4	23	5.9	2.6	ND	24	720	0.2	<0.1	3.02	8.69
Diquat Dibromide	86	48	25	-4.5	-6.3	0.5	0	0	0	1	1	0	0	0	0	0	0	0	0	3	0	0	0	0	0	0	1	1	0	0	0	0	98	135	30.7	332	317	197	0.5	33	6.4	2.6	ND	0.1	997	0.2	<0.1	4.09	9.07
Diquat Dibromide	87	48	25	0	-1	0	0	0	0	0	0	0	0	0	0	0	1	0	0	0	0	0	0	0	0	0	0	0	0	0	0	0	85	175	6.1	94	58	297	0.4	17	5.9	2.8	ND	2.5	787	0.1	<0.1	5.25	7.83
Diquat Dibromide	88	48	25	-4.5	-6.3	1	0	0	0	1	2	0	0	0	0	0	0	0	0	3	0	1	0	0	0	0	2	2	0	0	1	0	113	103	33.2	342	366	150	0.4	27	6.2	3.4	ND	8.4	332	0.2	<0.1	4.5	7.27
Diquat Dibromide	89	48	25	-4.5	-6.3	0.5	0	0	0	1	2	0	0	0	0	0	0	0	0	3	0	1	0	0	0	0	1	1	0	0	0	0	111	101	21.8	177	176	143	0.5	22	7	3	ND	5.8	482	0.1	<0.1	3	8.85
Diquat Dibromide	90	48	25	-4.5	-3.6	0.5	0	0	0	1	1	0	0	0	0	0	0	0	0	2	0	1	0	0	0	0	1	1	0	0	0	0	91	246	48.5	529	586	179	0.5	32	6.2	2.7	ND	13.4	326	0.3	<0.1	3.42	8.63
Galactosamine	1	6	0	0	0	0	0	0	0	0	0	0	0	0	0	0	0	0	0	0	0	0	0	0	0	0	0	0	0	0	0	0	46	239	12.2	113	57	253	0.3	26	7	3.2	542	0.6	418	0.1	<0.1	4.16	8.75
Galactosamine	2	6	0	0	0	0	0	0	0	0	0	0	0	0	0	0	0	0	0	0	0	0	0	0	0	0	0	0	0	0	0	0	48	183	12.9	266	118	236	0.5	26	7	3.5	1002	7.3	804	0.1	<0.1	5.27	8.7
Galactosamine	3	6	0	0	0	0	0	0	0	0	0	0	0	0	0	0	0	0	0	0	0	0	0	0	0	0	0	0	0	0	0	0	40	204	7.9	82	34	182	0.4	21	6.6	3.2	443	1.4	413	0.1	<0.1	3.32	9.32
Galactosamine	4	6	0	0	0	0	0	0	0	0	0	0	0	0	0	0	0	0	0	0	0	0	0	0	0	0	0	0	0	0	0	0	60	328	21.1	740	350	182	0.5	25	7.8	3.5	1257	3.9	3620	0.1	<0.1	ND	ND
Galactosamine	5	6	25	0	0	0	0	0	0	0	0	0	0	0	0	0	0	0	0	0	0	0	0	0	0	0	0	0	0	0	0	0	29	281	7.9	97	47	221	0.3	24	7.5	3.5	544	2	467	0.1	<0.1	5.84	9.06
Galactosamine	6	6	25	0	0	0	0	0	0	0	0	0	0	0	0	0	0	0	0	0	0	0	0	0	0	0	0	0	0	0	0	0	39	314	13.1	357	216	218	0.3	22	7.3	3.4	1409	11.2	1420	0.1	0.1	6.22	8.54
Galactosamine	7	6	25	0	0	0	0	0	0	0	0	0	0	0	0	0	0	0	0	0	0	0	0	0	0	0	0	0	0	0	0	0	40	277	11.7	263	130	219	0.4	25	7.1	3.3	454	6	728	0.1	<0.1	6.4	9.34
Galactosamine	8	6	25	0	0	0	0	0	0	0	0	0	0	0	0	0	0	0	0	0	0	0	0	0	0	0	0	0	0	0	0	0	40	436	8.8	219	123	204	0.4	24	7.3	3.3	535	13	qns	0.2	<0.1	6.33	9.21
Galactosamine	9	6	100	-4.5	-1	0	1	0	0	0	0	0	0	0	0	0	1	0	0	0	0	0	0	0	0	0	0	0	0	0	0	0	44	202	34	980	660	242	0.5	26	6.7	3.5	892	7.2	1960	0.2	<0.1	5.6	9.14
Galactosamine	10	6	100	-6	0	0	2	0	0	0	0	0	0	0	0	0	0	0	0	0	0	0	0	0	0	0	0	0	4	0	0	0	31	134	60	1750	790	221	0.4	27	7.1	3.2	9940	5	2980	1.8	0.1	5.79	8.76
Galactosamine	11	6	100	-4.5	0	0	1	0	0	0	0	0	0	0	0	0	0	0	0	0	0	0	0	0	0	0	0	0	4	0	0	0	50	132	24	930	750	239	0.3	24	6.5	3.2	774	4.4	1180	0.1	<0.1	6.66	9.23
Galactosamine	12	6	100	-6	-1	0	2	0	0	0	0	0	0	0	0	0	1	0	0	0	0	0	0	0	0	0	0	0	4	0	0	0	64	162	22	890	700	225	0.4	26	7.2	3.5	1004	72	1200	0.1	<0.1	LE	LE
Galactosamine	13	6	400	-4.5	0	0	1	0	0	0	0	0	0	0	0	0	0	0	0	0	0	0	0	0	0	0	0	0	1	0	0	0	34	270	13	240	99	219	0.4	26	7.4	3.5	1245	0.8	827	0.2	<0.1	5.38	9.12
Galactosamine	14	6	400	-6	-1	0	2	0	0	0	0	0	0	0	0	0	1	0	0	0	0	0	0	0	0	0	0	0	4	0	0	0	49	124	52	3560	2490	223	0.3	23	6.4	3.2	1810	qns	4340	0.1	<0.1	3.73	8.86
Galactosamine	15	6	400	-6	-1	0	2	0	0	0	0	0	0	0	0	0	1	0	0	0	0	0	0	0	0	0	0	0	4	0	0	0	48	114	48	2640	2070	186	0.2	25	6.5	3.2	1347	264	3540	0.1	<0.1	5.9	9.2
Galactosamine	16	6	400	-1.25	0	0	0	0	0	0	0	0	0	0	0	0	0	0	0	0	0	0	0	0	0	0	0	0	1	0	0	0	42	310	17	260	112	198	0.4	23	6.9	5.1	1074	10	862	0.1	<0.1	ND	ND
Galactosamine	17	24	0	0	0	0	0	0	0	0	0	0	0	0	0	0	0	0	0	0	0	0	0	0	0	0	0	0	0	0	0	0	37	392	8.5	138	92	332	0.3	18	6.6	3.3	383	5.6	329	0.2	<0.1	6.43	8.35
Galactosamine	18	24	0	0	0	0	0	0	0	0	0	0	0	0	0	0	0	0	0	0	0	0	0	0	0	0	0	0	0	0	0	0	31	274	24.4	196	123	301	0.4	16	6.3	3	768	2.3	488	0.1	<0.1	5.41	8.94
Galactosamine	19	24	0	0	0	0	0	0	0	0	0	0	0	0	0	0	0	0	0	0	0	0	0	0	0	0	0	0	0	0	0	0	38	383	15.4	166	111	291	0.3	17	6.6	3.1	463	1.6	555	0.1	1.2	6.28	8.63
Galactosamine	20	24	0	0	0	0	0	0	0	0	0	0	0	0	0	0	0	0	0	0	0	0	0	0	0	0	0	0	0	0	0	0	52	243	31.7	148	98	283	0.3	16	6.5	2.9	321	0.3	502	0.1	<0.1	10.02	8.47
Galactosamine	21	24	25	0	0	0	0	0	0	0	0	0	0	0	0	0	0	0	0	0	0	0	0	0	0	0	0	0	0	0	0	0	34	393	7.3	297	232	289	0.2	19	6.8	3.1	1194	23	949	0.2	8.2	5.83	8.5
Galactosamine	22	24	25	0	0	0	0	0	0	0	0	0	0	0	0	0	0	0	0	0	0	0	0	0	0	0	0	0	0	0	0	0	44	304	7.8	247	190	297	0.2	20	7	3.1	886	4.6	754	0.1	0.9	8.99	8.65
Galactosamine	23	24	25	0	-1	0	0	0	0	0	0	0	0	0	1	0	0	0	0	0	0	0	0	0	0	0	0	0	0	0	0	0	46	317	29	476	374	326	0.3	19	6.7	3.3	495	5.8	4740	0.2	14.1	3.88	8.9
Galactosamine	24	24	25	0	0	0	0	0	0	0	0	0	0	0	0	0	0	0	0	0	0	0	0	0	0	0	0	0	0	0	0	0	42	315	30	250	144	264	0.3	16	6.6	3.2	962	7.3	684	0.1	6.8	5.35	8.59
Galactosamine	25	24	100	-4.5	-3.6	0	1	0	0	0	0	0	0	0	0	0	2	0	0	0	0	0	0	0	0	0	0	0	0	0	0	0	22	354	58	520	380	338	0.3	18	6.9	3.3	1174	2.4	980	0.7	<0.1	7.88	9
Galactosamine	26	24	100	-4.5	-1	0	1	0	0	0	0	0	0	0	0	0	1	0	0	0	0	0	0	0	0	0	0	0	2	0	0	0	41	301	40.7	840	557	338	0.4	17	7	3.5	909	qns	1880	0.2	<0.1	9.04	8.19
Galactosamine	27	24	100	-4.5	-1	0	1	0	0	0	0	0	0	0	0	0	1	0	0	0	0	0	0	0	0	0	0	0	2	0	0	0	52	314	56	260	220	354	0.3	19	6.8	3.4	1020	1.6	460	0.2	<0.1	5.5	8.57
Galactosamine	28	24	100	-2	-3.6	0	0	0	0	0	0	0	0	0	0	0	2	0	0	0	0	0	0	0	0	0	0	0	4	0	0	0	80	207	11.5	460	280	216	0.4	15	6.5	3.1	2080	qns	2120	0.1	<0.1	8.02	9.5
Galactosamine	29	24	400	-7.5	-3.6	0	3	0	0	0	0	0	0	0	0	0	2	0	0	0	0	1	0	0	0	0	0	0	4	0	0	0	71	114	267	16800	10300	427	0.4	16	5.8	3.4	1385	598	9800	0.5	0.2	12.64	9.63
Galactosamine	30	24	400	-6	-3.6	0	2	0	0	0	0	0	0	0	0	0	2	0	0	0	0	1	0	0	0	0	0	0	4	0	0	0	62	98	146.7	13400	7800	433	0.3	15	5.6	3.5	2765	600	7080	0.4	0.1	8.28	9.35
Galactosamine	31	24	400	0	-1	0	0	0	0	0	0	0	0	0	0	0	1	0	0	0	0	0	0	0	0	0	0	0	0	0	0	0	46	426	24.6	580	440	306	0.4	20	6.8	4	626	54	1300	0.1	<0.1	8.05	8.8
Galactosamine	32	24	400	-7.5	-3.6	0	3	0	0	0	0	0	0	0	0	0	2	0	0	0	0	0	0	0	0	0	0	0	4	0	0	0	63	140	165.1	15900	9200	442	0.4	17	5.9	7.2	3130	418	12900	0.6	0.2	ND	ND
Galactosamine	33	48	0	0	0	0	0	0	0	0	0	0	0	0	0	0	0	0	0	0	0	0	0	0	0	0	0	0	0	0	0	0	65	311	14.9	165	95	353	0.3	24	7.2	3.2	511	6.3	516	0.1	<0.1	6.2	8.61
Galactosamine	34	48	0	0	0	0	0	0	0	0	0	0	0	0	0	0	0	0	0	0	0	0	0	0	0	0	0	0	0	0	0	0	64	277	9.2	138	85	373	0.4	21	6.9	3.3	342	9.2	386	0.1	<0.1	ND	ND
Galactosamine	35	48	0	0	0	0	0	0	0	0	0	0	0	0	0	0	0	0	0	0	0	0	0	0	0	0	0	0	0	0	0	0	60	316	11.6	152	99	332	0.5	22	6.9	3.3	362	7.9	470	0.2	<0.1	6.47	8.57
Galactosamine	36	48	0	0	0	0	0	0	0	0	0	0	0	0	0	0	0	0	0	0	0	0	0	0	0	0	0	0	0	0	0	0	71	301	11.8	193	103	322	0.4	23	7.1	3.3	544	6.3	544	0.1	<0.1	5.76	8.49
Galactosamine	37	48	25	0	0	0	0	0	0	0	0	0	0	0	0	0	0	0	0	0	0	0	0	0	0	0	0	0	0	0	0	0	53	301	7.9	169	95	348	0.3	22	7.1	3.2	559	8.2	419	0.2	<0.1	6.84	8.58
Galactosamine	38	48	25	-4.5	0	0	1	0	0	0	0	0	0	0	0	0	0	0	0	0	0	0	0	0	0	0	0	0	0	0	0	0	71	328	6.1	131	72	332	0.5	22	7.4	3.5	807	5.2	412	0.2	<0.1	5.15	8.45
Galactosamine	39	48	25	0	0	0	0	0	0	0	0	0	0	0	0	0	0	0	0	0	0	0	0	0	0	0	0	0	0	0	0	0	66	311	12.2	115	59	289	0.3	18	6.8	3.1	382	3	413	0.1	<0.1	6.35	8.19
Galactosamine	40	48	25	0	0	0	0	0	0	0	0	0	0	0	0	0	0	0	0	0	0	0	0	0	0	0	0	0	0	0	0	0	54	297	7.2	212	104	316	0.4	18	7.1	3.1	534	9.5	542	0.2	<0.1	4.32	8.02
Galactosamine	41	48	100	0	-1	0	0	0	0	0	0	0	0	0	0	0	1	0	0	0	0	0	0	0	0	0	0	0	0	0	0	0	73	308	10.9	440	100	308	0.4	16	6.5	3	2340	qns	1330	0.1	<0.1	7.61	8.31
Galactosamine	42	48	100	0	-1	0	0	0	0	0	0	0	0	0	0	0	1	0	0	0	0	0	0	0	0	0	0	0	0	0	0	0	68	231	17.6	270	180	334	0.5	17	6.9	3.5	586	9.5	1190	0.1	<0.1	5.95	8.84
Galactosamine	43	48	100	0	-1	0	0	0	0	0	0	0	0	0	0	0	1	0	0	0	0	0	0	0	0	0	0	0	0	0	0	0	76	197	6.4	87	49	310	0.3	16	6.5	3.1	562	1	68	0.1	<0.1	5.12	8.28
Galactosamine	44	48	100	0	-1	0	0	0	0	0	0	0	0	0	0	0	1	0	0	0	0	0	0	0	0	0	0	0	0	0	0	0	73	192	15.3	10	68	302	0.4	17	6.6	3.1	568	2.1	77	0.1	<0.1	4.87	8.29
Galactosamine	45	48	400	-9	-3.6	0	4	0	0	0	0	0	0	0	0	0	2	0	0	0	0	1	0	2	0	0	0	0	0	0	0	0	44	41	300	84000	55100	290	0.4	29	4.4	2.5	539	352	32600	4.9	2.1	5.47	7.92
Galactosamine	46	48	400	-6	-6.3	0	2	0	0	0	0	0	0	0	0	0	3	0	0	0	0	0	0	1	0	0	0	0	0	0	0	0	53	40	138.6	59600	21550	369	0.2	14	4.8	2.7	379	326	930	5.7	2.4	4.5	9.87
Galactosamine	47	48	400	-6	-6.3	0	2	0	0	0	0	0	0	0	0	0	3	0	0	0	0	0	0	1	0	0	0	0	0	0	0	0	70	73	145.6	33400	26900	446	0.2	13	4.9	2.8	539	200	1000	4	1.8	8	9.6
Galactosamine	48	48	400	-6	-6.3	0	2	0	0	0	0	0	0	0	0	0	3	0	0	0	0	0	0	2	0	0	0	0	0	0	0	0	73	36	179.3	48000	36100	375	0.3	13	4.8	2.8	205	444	880	5.1	2.2	6.97	9.27
Monocrotaline	1	6	0	0	0	0	0	0	0	0	0	0	0	0	0	0	0	0	0	0	0	0	0	0	0	0	0	0	0	0	0	0	51	217	14.5	276	85	226	0.3	19	6.7	2.9	ND	2.7	925	0.6	ND	5.66	8.35
Monocrotaline	2	6	0	0	0	0	0	0	0	0	0	0	0	0	0	0	0	0	0	0	0	0	0	0	0	0	0	0	0	0	0	0	50	172	15.8	317	95	236	0.2	18	7	2.5	ND	3.7	952	0.5	ND	5.09	8.7
Monocrotaline	3	6	0	0	0	0	0	0	0	0	0	0	0	0	0	0	0	0	0	0	0	0	0	0	0	0	0	0	0	0	0	0	55	156	14.4	116	39	193	0.2	15	6.3	2.9	ND	1.4	409	0.3	ND	5.67	8.78
Monocrotaline	4	6	0	0	0	0	0	0	0	0	0	0	0	0	0	0	0	0	0	0	0	0	0	0	0	0	0	0	0	0	0	0	54	231	10.1	182	51	225	0.1	18	7.2	3.2	ND	2.3	345	0.6	ND	4.93	8.82
Monocrotaline	5	6	10	0	0	0	0	0	0	0	0	0	0	0	0	0	0	0	0	0	0	0	0	0	0	0	0	0	0	0	0	0	56	160	25.3	160	51	259	0.1	19	7	2.9	ND	0.2	631	0.6	ND	4.04	8.24
Monocrotaline	6	6	10	0	0	0	0	0	0	0	0	0	0	0	0	0	0	0	0	0	0	0	0	0	0	0	0	0	0	0	0	0	46	153	18.6	172	49	256	0.2	21	6.4	2.8	ND	1.5	467	0.4	ND	5.02	8.19
Monocrotaline	7	6	10	0	0	0	0	0	0	0	0	0	0	0	0	0	0	0	0	0	0	0	0	0	0	0	0	0	0	0	0	0	48	161	10.3	162	49	211	0.2	18	6.8	3.1	ND	1.9	484	0.4	ND	5.58	8.98
Monocrotaline	8	6	10	0	0	0	0	0	0	0	0	0	0	0	0	0	0	0	0	0	0	0	0	0	0	0	0	0	0	0	0	0	64	138	11	138	52	231	0.3	20	6.7	2.7	ND	2.4	505	0.3	ND	6.21	8.89
Monocrotaline	9	6	50	0	-1	0	0	0	0	0	0	0	0	0	1	0	0	0	0	0	0	0	0	0	0	0	0	0	0	1	0	0	51	99	17	163	51	269	0.2	20	5.8	2.1	ND	0.2	719	0.3	ND	4.26	7.61
Monocrotaline	10	6	50	-4.5	-1	0	0	0	1	0	0	0	0	0	1	0	0	0	0	0	0	0	0	0	0	0	0	0	0	1	0	0	42	144	17	408	194	292	0.3	22	6.8	2.7	ND	8.1	1800	0.6	ND	5.79	8.63
Monocrotaline	11	6	50	-4.5	-1	0	0	0	1	0	0	0	0	0	1	0	0	0	0	0	0	0	0	0	0	0	0	0	0	0	0	0	46	120	13.2	243	96	244	0.3	20	6.4	2.6	ND	3.1	691	0.3	ND	4.61	8.3
Monocrotaline	12	6	50	0	-1	0	0	0	0	0	0	0	0	0	1	0	0	0	0	0	0	0	0	0	0	0	0	0	0	1	0	0	36	95	23.5	1640	395	182	0.4	24	5.7	2.4	ND	9.4	4040	0.2	ND	4.39	8.36
Monocrotaline	13	6	300	-4.5	-1	0	0	0	1	0	0	0	0	0	1	0	0	0	0	0	0	0	0	0	0	0	0	0	0	2	0	0	40	66	19.5	335	148	311	0.3	21	6.1	2.6	ND	10	3000	0.3	ND	ND	ND
Monocrotaline	14	6	300	-4.5	-1	0	0	0	1	0	0	0	0	0	0	1	0	0	0	0	0	0	0	0	0	0	0	0	0	1	0	0	36	39	42.6	256	155	261	0.2	20	5.9	2.6	ND	4.8	795	0.1	ND	3.3	8.46
Monocrotaline	15	6	300	-4.5	0	0	0	1	0	0	0	0	0	0	0	0	0	0	0	0	0	0	0	0	0	0	0	0	0	1	0	0	38	67	51.7	474	264	246	0.2	19	6.2	3.1	ND	3.7	911	0.2	ND	5.34	8.4
Monocrotaline	16	6	300	-4.5	0	0	0	0	1	0	0	0	0	0	0	0	0	0	0	0	0	0	0	0	0	0	0	0	0	0	0	0	34	43	17.7	385	259	219	0.2	17	0	2.7	ND	14.3	771	0.1	ND	4.44	8.91
Monocrotaline	17	24	0	0	0	0	0	0	0	0	0	0	0	0	0	0	0	0	0	0	0	0	0	0	0	0	0	0	0	0	0	0	40	175	8.6	133	76	362	0.2	12	6.4	2.5	ND	1.7	759	0.4	ND	5.41	8.15
Monocrotaline	18	24	0	0	0	0	0	0	0	0	0	0	0	0	0	0	0	0	0	0	0	0	0	0	0	0	0	0	0	0	0	0	39	206	11.6	136	70	396	0.2	14	6.8	2.4	ND	3.4	902	0.6	ND	5.92	7.97
Monocrotaline	19	24	0	0	0	0	0	0	0	0	0	0	0	0	0	0	0	0	0	0	0	0	0	0	0	0	0	0	0	0	0	0	39	275	15.1	374	297	362	0.2	16	7.5	2.6	ND	1.1	3070	0.9	ND	ND	ND
Monocrotaline	20	24	0	0	0	0	0	0	0	0	0	0	0	0	0	0	0	0	0	0	0	0	0	0	0	0	0	0	0	0	0	0	37	290	9.8	110	67	358	0.2	15	6.8	2.4	ND	1.8	561	0.7	ND	5.38	8.66
Monocrotaline	21	24	10	0	0	0	0	0	0	0	0	0	0	0	0	0	0	0	0	0	0	0	0	0	0	0	0	0	0	0	0	0	45	222	14.9	231	153	322	0.3	16	6.5	2.9	ND	9.8	1680	0.6	ND	ND	ND
Monocrotaline	22	24	10	0	0	0	0	0	0	0	0	0	0	0	0	0	0	0	0	0	0	0	0	0	0	0	0	0	0	0	0	0	37	143	13	95	52	352	0.1	13	6.2	3.3	ND	1	601	0.6	ND	6.19	8.27
Monocrotaline	23	24	10	0	0	0	0	0	0	0	0	0	0	0	0	0	0	0	0	0	0	0	0	0	0	0	0	0	0	0	0	0	62	192	10	85	49	266	0.3	15	6.2	3.2	ND	qns	625	0.5	ND	5.4	8.73
Monocrotaline	24	24	10	0	0	0	0	0	0	0	0	0	0	0	0	0	0	0	0	0	0	0	0	0	0	0	0	0	0	0	0	0	57	218	8.4	91	48	294	0.3	15	6.5	3.4	ND	1.6	520	0.4	ND	5.76	8.91
Monocrotaline	25	24	50	0	-1	0	0	0	0	0	0	0	0	0	1	0	0	0	0	0	0	0	0	0	0	0	0	0	0	1	0	0	58	210	14	127	64	369	0.2	18	6.5	2.4	ND	2.2	847	0.5	ND	4.99	8.89
Monocrotaline	26	24	50	-4.5	-1	0	0	0	1	0	0	0	0	0	1	0	0	0	0	0	0	0	0	0	0	0	0	0	0	0	0	0	53	235	25.4	111	71	313	0.1	17	5.8	2.2	ND	4.1	615	0.5	ND	5.77	8.38
Monocrotaline	27	24	50	-4.5	-1	0	0	0	1	0	0	0	0	0	1	0	0	0	0	0	0	0	0	0	0	0	0	0	0	0	0	0	66	137	18.9	210	78	293	0.2	15	6.1	2.1	ND	7.9	1440	0.3	ND	ND	ND
Monocrotaline	28	24	50	0	-1	0	0	0	0	0	0	0	0	0	1	0	0	0	0	0	0	0	0	0	0	0	0	0	0	0	0	0	78	102	17.7	86	44	261	0.2	16	5.7	2.6	ND	2.5	466	0.2	ND	5.22	8.26
Monocrotaline	29	24	300	-9	-1	0	0	0	4	0	0	0	0	0	0	1	0	0	0	0	0	1	0	0	0	0	0	0	0	0	0	0	23	27	63.1	10600	9700	389	0.1	31	5.3	2	ND	1920	27800	1.3	ND	0.7	7.63
Monocrotaline	30	24	300	-9	-6.3	0	0	0	4	0	0	0	0	0	0	3	0	0	0	0	0	1	0	0	0	0	0	0	0	0	0	0	27	25	95	12600	11620	372	0.2	29	5.5	2.9	ND	1840	35400	1.4	ND	0.9	7.95
Monocrotaline	31	24	300	-9	-3.6	0	0	0	4	0	0	0	0	0	0	2	0	0	0	0	0	1	0	0	0	0	0	0	0	0	0	0	28	24	145.7	7200	6260	370	0.3	20	5.1	2.9	ND	1210	15400	1.2	ND	1.26	8.13
Monocrotaline	32	24	300	-9	-3.6	0	0	0	4	0	0	0	0	0	0	2	0	0	0	0	0	1	0	0	0	0	0	0	0	0	0	0	20	14	124.8	10100	8960	288	0.3	30	5	2.9	ND	1960	24800	2.3	ND	1.12	7.61
Monocrotaline	33	48	0	0	0	0	0	0	0	0	0	0	0	0	0	0	0	0	0	0	0	0	0	0	0	0	0	0	0	0	0	0	61	158	9.5	91	62	372	0.1	19	6.3	2.3	ND	1.5	465	0.4	ND	6.68	8.37
Monocrotaline	34	48	0	0	0	0	0	0	0	0	0	0	0	0	0	0	0	0	0	0	0	0	0	0	0	0	0	0	0	0	0	0	60	238	9.9	130	80	366	0.2	19	6.9	2.4	ND	4.3	561	0.5	ND	5.56	8.49
Monocrotaline	35	48	0	0	0	0	0	0	0	0	0	0	0	0	0	0	0	0	0	0	0	0	0	0	0	0	0	0	0	0	0	0	57	161	12.1	77	47	348	0.2	16	6.2	2.3	ND	1.3	347	0.6	ND	5.94	8.24
Monocrotaline	36	48	0	0	0	0	0	0	0	0	0	0	0	0	0	0	0	0	0	0	0	0	0	0	0	0	0	0	0	0	0	0	72	95	13.2	75	53	357	0.2	18	5.9	2.2	ND	2.9	319	0.3	ND	5.95	8.09
Monocrotaline	37	48	10	0	0	0	0	0	0	0	0	0	0	0	0	0	0	0	0	0	0	0	0	0	0	0	0	0	0	0	0	0	59	212	9.5	186	125	344	0.2	18	6.9	2.4	ND	12.6	779	0.7	ND	6.31	8.49
Monocrotaline	38	48	10	0	0	0	0	0	0	0	0	0	0	0	0	0	0	0	0	0	0	0	0	0	0	0	0	0	0	0	0	0	66	169	9.9	122	61	327	0.2	16	6.6	2.4	ND	3.6	538	0.5	ND	7.24	8.35
Monocrotaline	39	48	10	0	0	0	0	0	0	0	0	0	0	0	0	0	0	0	0	0	0	0	0	0	0	0	0	0	0	0	0	0	62	132	17.9	118	70	370	0.3	19	6.2	2.3	ND	4.2	568	0.4	ND	ND	ND
Monocrotaline	40	48	10	0	0	0	0	0	0	0	0	0	0	0	0	0	0	0	0	0	0	0	0	0	0	0	0	0	0	0	0	0	68	174	9.7	83	49	311	0.2	15	6.6	2.4	ND	2.6	360	0.4	ND	4.52	8.46
Monocrotaline	41	48	50	-6	-1	0	0	0	2	0	0	0	0	0	1	1	0	0	0	0	0	1	0	0	0	0	0	0	0	1	0	0	63	120	13.5	1700	1280	376	0.2	14	5.7	2.3	ND	188	800	0.3	ND	4.8	8.8
Monocrotaline	42	48	50	-4.5	-1	0	0	0	1	0	0	0	0	0	0	1	0	0	0	0	0	1	0	0	0	0	0	0	0	0	0	0	65	71	19.2	2880	2720	417	0.3	13	5.5	2.5	ND	275	1120	0.2	ND	4.5	8.38
Monocrotaline	43	48	50	-4.5	-1	0	0	0	1	0	0	0	0	0	1	0	0	0	0	0	0	0	0	0	0	0	0	0	0	0	0	0	58	94	20	144	107	356	0.3	15	5.7	2.9	ND	122	241	0.3	ND	6.19	8.5
Monocrotaline	44	48	50	-4.5	-1	0	0	0	1	0	0	0	0	0	0	1	0	0	0	0	0	1	0	0	0	0	0	0	0	0	0	0	64	89	13.6	1840	1700	313	0.3	12	5.6	2.6	ND	187	980	0.2	ND	4.93	8.8
N-Nitrosomorpholine	1	6	0	0	0	0	0	0	0	0	0	0	0	0	0	0	0	0	0	0	0	0	0	0	0	0	0	0	0	0	0	0	31	151	12.5	76	36	285	0.1	24	5.1	2.2	ND	2.3	451	0.5	ND	4.36	7.56
N-Nitrosomorpholine	2	6	0	0	0	0	0	0	0	0	0	0	0	0	0	0	0	0	0	0	0	0	0	0	0	0	0	0	0	0	0	0	39	197	10.9	76	38	296	0.1	18	5.5	2.2	ND	2	516	0.7	ND	5.59	7.74
N-Nitrosomorpholine	3	6	0	0	0	0	0	0	0	0	0	0	0	0	0	0	0	0	0	0	0	0	0	0	0	0	0	0	0	0	0	0	35	164	6.5	111	43	208	0.3	22	6.1	2.5	ND	qns	612	0.7	ND	2.99	8.63
N-Nitrosomorpholine	4	6	0	0	0	0	0	0	0	0	0	0	0	0	0	0	0	0	0	0	0	0	0	0	0	0	0	0	0	0	0	0	41	125	9.3	69	38	204	0.2	19	5.5	2.9	ND	4.6	329	0.3	ND	3.91	9.17
N-Nitrosomorpholine	5	6	10	0	0	0	0	0	0	0	0	0	0	0	0	0	0	0	0	0	0	0	0	0	0	0	0	0	0	0	0	0	36	166	12	84	42	302	0.1	23	5.2	2.7	ND	1.6	537	0.6	ND	4.82	7.98
N-Nitrosomorpholine	6	6	10	0	0	0	0	0	0	0	0	0	0	0	0	0	0	0	0	0	0	0	0	0	0	0	0	0	0	0	0	0	37	127	9.1	83	36	258	0.3	21	4.7	2	ND	2.2	441	0.4	ND	4.92	8.49
N-Nitrosomorpholine	7	6	10	0	0	0	0	0	0	0	0	0	0	0	0	0	0	0	0	0	0	0	0	0	0	0	0	0	0	0	0	0	40	189	7.4	82	40	222	0.3	22	6.1	2.5	ND	0.5	331	0.5	ND	5.16	8.77
N-Nitrosomorpholine	8	6	10	0	0	0	0	0	0	0	0	0	0	0	0	0	0	0	0	0	0	0	0	0	0	0	0	0	0	0	0	0	39	169	6.7	68	37	204	0.2	20	5.4	2.3	ND	2.5	296	0.4	ND	5.05	8.96
N-Nitrosomorpholine	9	6	50	-4.5	-1	0	0	0	1	0	0	1	0	0	0	0	0	0	0	0	0	0	0	0	0	0	0	0	0	0	0	0	42	133	9.9	88	53	256	0.1	21	5	2.6	ND	5.4	426	0.4	ND	4.64	8.59
N-Nitrosomorpholine	10	6	50	-4.5	-1	0	0	0	1	0	0	1	0	0	0	0	0	0	0	0	0	0	0	0	0	0	0	0	0	0	0	0	45	107	14.2	103	55	212	0.2	28	4.9	2.8	ND	4	509	0.3	ND	4.2	8.91
N-Nitrosomorpholine	11	6	50	-4.5	-1	0	0	0	1	0	0	1	0	0	0	0	0	0	0	0	0	0	0	0	0	0	0	0	0	0	0	0	37	137	10.4	82	49	227	0.1	24	5	2.2	ND	qns	348	0.4	ND	5.43	9.03
N-Nitrosomorpholine	12	6	50	-4.5	-1	0	0	0	1	0	0	1	0	0	0	0	0	0	0	0	0	0	0	0	0	0	0	0	0	0	0	0	47	91	9.4	143	76	201	0.3	22	4.6	2.3	ND	qns	503	0.2	ND	5.21	8.42
N-Nitrosomorpholine	13	6	300	-4.5	0	0	0	0	1	0	0	0	0	0	0	0	0	0	0	0	0	0	0	0	0	0	0	0	0	0	0	0	45	74	16.8	123	58	234	0.3	22	5	2.5	ND	qns	660	0.2	ND	4.81	8.51
N-Nitrosomorpholine	14	6	300	-4.5	0	0	0	0	1	0	0	0	0	0	0	0	0	0	0	0	0	0	0	0	0	0	0	0	0	0	0	0	44	51	8.6	106	50	202	0.2	21	4.8	2.3	ND	qns	340	0.1	ND	6.08	8.81
N-Nitrosomorpholine	15	6	300	-4.5	0	0	0	0	1	0	0	0	0	0	0	0	0	0	0	0	0	0	0	0	0	0	0	0	0	0	0	0	51	54	11.5	111	67	189	0.2	24	4.8	2.5	ND	qns	315	0.1	ND	5.64	9.18
N-Nitrosomorpholine	16	6	300	-4.5	0	0	0	0	1	0	0	0	0	0	0	0	0	0	0	0	0	0	0	0	0	0	0	0	0	0	0	0	45	57	22.3	126	64	186	0.2	22	6.7	2.9	ND	qns	246	0.2	ND	5.44	9.41
N-Nitrosomorpholine	17	24	0	0	0	0	0	0	0	0	0	0	0	0	0	0	0	0	0	0	0	0	0	0	0	0	0	0	0	0	0	0	52	176	4.8	97	45	316	0.2	18	4.7	2.1	ND	2.1	427	0.7	ND	8.2	8.4
N-Nitrosomorpholine	18	24	0	0	0	0	0	0	0	0	0	0	0	0	0	0	0	0	0	0	0	0	0	0	0	0	0	0	0	0	0	0	40	199	7.1	177	52	337	0.1	15	5	2.1	ND	3.2	392	0.8	ND	9.64	8.52
N-Nitrosomorpholine	19	24	0	0	0	0	0	0	0	0	0	0	0	0	0	0	0	0	0	0	0	0	0	0	0	0	0	0	0	0	0	0	49	251	7.1	99	54	343	0.2	17	5.1	2.4	ND	6.3	259	0.8	ND	6.69	8.57
N-Nitrosomorpholine	20	24	0	0	0	0	0	0	0	0	0	0	0	0	0	0	0	0	0	0	0	0	0	0	0	0	0	0	0	0	0	0	39	246	7.3	65	49	306	0.2	16	5.5	2.3	ND	3.7	352	1	ND	7.01	8.75
N-Nitrosomorpholine	21	24	10	0	0	0	0	0	0	0	0	0	0	0	0	0	0	0	0	0	0	0	0	0	0	0	0	0	0	0	0	0	38	214	13.8	125	56	357	0.2	17	5.6	2.2	ND	0.3	683	0.7	ND	ND	ND
N-Nitrosomorpholine	22	24	10	0	0	0	0	0	0	0	0	0	0	0	0	0	0	0	0	0	0	0	0	0	0	0	0	0	0	0	0	0	35	215	7.8	150	49	325	0.1	18	5.9	2.3	ND	4.9	336	0.8	ND	9.15	8.58
N-Nitrosomorpholine	23	24	10	0	-1	0	0	0	0	0	0	0	0	0	1	0	0	0	0	0	0	0	0	0	0	0	0	0	0	0	0	0	45	190	8	129	52	339	0.2	15	5.8	2.2	ND	1.4	454	0.6	ND	6.62	8.71
N-Nitrosomorpholine	24	24	10	0	0	0	0	0	0	0	0	0	0	0	0	0	0	0	0	0	0	0	0	0	0	0	0	0	0	0	0	0	43	160	8.5	119	46	293	0.3	15	6.1	2.1	ND	3.9	350	0.5	ND	7.73	8.81
N-Nitrosomorpholine	25	24	50	-4.5	0	0	0	0	1	0	2	0	0	0	0	0	0	0	0	0	0	0	0	0	0	0	0	0	0	0	0	0	54	156	37.8	280	150	343	0.1	19	6.1	2.2	ND	10.1	696	0.6	ND	6.67	9
N-Nitrosomorpholine	26	24	50	-4.5	-1	0	0	0	1	0	2	1	0	0	0	0	0	0	0	0	0	0	0	0	0	0	0	0	0	0	0	0	42	95	38.7	337	361	264	0.2	14	5.1	1.7	ND	13.9	602	0.3	ND	4.51	8.93
N-Nitrosomorpholine	27	24	50	-4.5	0	0	0	0	1	0	2	0	0	0	0	0	0	0	0	0	0	0	0	0	0	0	0	0	0	0	0	0	54	140	39.5	262	152	366	0.1	17	5.9	2	ND	13.1	469	0.6	ND	6.66	8.87
N-Nitrosomorpholine	28	24	50	-4.5	0	0	0	0	1	0	2	0	0	0	0	0	0	0	0	0	0	0	0	0	0	0	0	0	0	0	0	0	49	128	23	213	173	319	0.6	16	6.3	2.5	ND	12.6	480	0.5	ND	5.74	8.97
N-Nitrosomorpholine	29	24	300	-6	0	0	0	0	2	0	4	0	0	0	0	0	0	0	0	0	0	0	0	0	0	0	0	0	0	0	0	0	19	30	96.9	2700	1520	522	0.3	16	5.4	2.2	ND	12.2	5520	0.2	ND	5.11	9.34
N-Nitrosomorpholine	30	24	300	-6	-3.6	0	0	0	2	0	4	2	0	0	0	0	0	0	0	0	0	0	0	0	0	0	0	0	0	0	0	0	18	31	60.7	2060	1260	513	0.2	15	5.1	2.3	ND	10.3	4680	0.2	ND	4.74	9.48
N-Nitrosomorpholine	31	24	300	-4.5	-1	0	0	0	1	0	4	1	0	0	0	0	0	0	0	0	0	0	0	0	0	0	0	0	0	0	0	0	2	33	42.9	553	376	406	0.2	19	4.7	2.1	ND	0.1	698	0.2	ND	4.91	9.33
N-Nitrosomorpholine	32	24	300	-7.5	-1	0	0	0	3	0	4	1	0	0	0	0	0	0	0	0	0	0	0	0	0	0	0	0	0	0	0	0	28	43	67	2280	1400	490	0.3	15	5.3	2.3	ND	14	4620	0.2	ND	5.56	9.55
N-Nitrosomorpholine	33	48	0	0	0	0	0	0	0	0	0	0	0	0	0	0	0	0	0	0	0	0	0	0	0	0	0	0	0	0	0	0	60	170	5.6	74	59	363	0.2	19	5.8	2.6	ND	1.7	585	0.4	ND	7.78	8.97
N-Nitrosomorpholine	34	48	0	0	0	0	0	0	0	0	0	0	0	0	0	0	0	0	0	0	0	0	0	0	0	0	0	0	0	0	0	0	50	196	6	89	60	383	0.4	16	5.5	2.2	ND	0.3	854	0.5	ND	5.36	7.79
N-Nitrosomorpholine	35	48	0	0	0	0	0	0	0	0	0	0	0	0	0	0	0	0	0	0	0	0	0	0	0	0	0	0	0	0	0	0	69	127	14.3	61	57	334	0.2	20	5.8	2.5	ND	5	323	0.4	ND	8.73	7.99
N-Nitrosomorpholine	36	48	0	0	0	0	0	0	0	0	0	0	0	0	0	0	0	0	0	0	0	0	0	0	0	0	0	0	0	0	0	0	70	123	6.3	64	55	355	0.3	18	5.9	2.6	ND	5.1	325	0.4	ND	6.59	8.73
N-Nitrosomorpholine	37	48	10	0	0	0	0	0	0	0	0	0	0	0	0	0	0	0	0	0	0	0	0	0	0	0	0	0	0	0	0	0	60	149	22.8	75	60	416	0.2	16	3.5	2.7	ND	2.3	529	0.4	ND	7.24	8.37
N-Nitrosomorpholine	38	48	10	0	0	0	0	0	0	0	0	0	0	0	0	0	0	0	0	0	0	0	0	0	0	0	0	0	0	0	0	0	65	137	11	69	55	349	0.2	18	5.5	2.4	ND	2.3	456	0.4	ND	8.72	8.63
N-Nitrosomorpholine	39	48	10	0	0	0	0	0	0	0	0	0	0	0	0	0	0	0	0	0	0	0	0	0	0	0	0	0	0	0	0	0	68	128	25.5	66	51	327	0.2	16	6	2.4	ND	1.7	414	0.4	ND	7.5	8.9
N-Nitrosomorpholine	40	48	10	0	0	0	0	0	0	0	0	0	0	0	0	0	0	0	0	0	0	0	0	0	0	0	0	0	0	0	0	0	64	163	5.6	63	52	339	0.2	16	7.9	2.6	ND	4.7	324	0.4	ND	8.94	9.07
N-Nitrosomorpholine	41	48	50	-4.5	-1	0	0	0	1	0	1	1	0	0	0	0	0	0	0	0	0	0	0	0	0	0	0	0	0	0	0	0	74	173	16.5	350	285	411	0.1	19	6.5	2.6	ND	77	919	0.5	ND	8.42	9.21
N-Nitrosomorpholine	42	48	50	-4.5	0	0	0	0	1	0	1	0	0	0	0	0	0	0	0	0	0	0	0	0	0	0	0	0	0	0	0	0	74	148	21.3	297	245	316	0.3	18	6.3	2.3	ND	16.1	664	0.4	ND	5.6	9.19
N-Nitrosomorpholine	43	48	50	-4.5	0	0	0	0	1	0	1	0	0	0	0	0	0	0	0	0	0	0	0	0	0	0	0	0	0	0	0	0	77	133	31.4	149	116	347	0.2	15	5.8	2.5	ND	17.3	469	0.6	ND	7.07	9.02
N-Nitrosomorpholine	44	48	50	-4.5	0	0	0	0	1	0	2	0	0	0	0	0	0	0	0	0	0	0	0	0	0	0	0	0	0	0	0	0	76	129	29.8	158	117	350	0.3	15	5.5	2.2	ND	16.7	467	0.6	ND	6.88	9.18
N-Nitrosomorpholine	45	48	300	-9	0	0	0	0	4	0	0	0	0	0	0	0	0	0	0	0	0	1	0	0	0	0	0	0	0	0	0	0	35	53	115.3	21840	12680	349	0.1	53	3.9	1.9	ND	1496	20680	1.9	ND	0.82	7.61
N-Nitrosomorpholine	46	48	300	-9	0	0	0	0	4	0	0	0	0	0	0	0	0	0	0	0	0	1	0	0	0	0	0	0	0	0	0	0	43	67	121.8	21880	11280	357	0.1	27	4.3	1.9	ND	2072	30920	2	ND	1.03	7.73
N-Nitrosomorpholine	47	48	300	-9	0	0	0	0	4	0	0	0	0	0	0	0	0	0	0	0	0	1	0	0	0	0	0	0	0	0	0	0	43	66	190	30000	13800	357	0.1	41	4.6	2	ND	3080	39760	2.8	ND	1.51	7.73
N-Nitrosomorpholine	48	48	300	-9	0	0	0	0	4	0	0	0	0	0	0	0	0	0	0	0	0	1	0	0	0	0	0	0	0	0	0	0	39	61	278	25600	13240	331	0.1	42	4.8	2.1	ND	2304	35640	2.5	ND	1.2	7.76
Thioacetamide	1	6	0	ND	ND	ND	ND	ND	ND	ND	ND	ND	ND	ND	ND	ND	ND	ND	ND	ND	ND	ND	ND	ND	ND	ND	ND	ND	ND	ND	ND	ND	30	205	7.6	97	42	206	0.4	19	6.1	3	336	2.2	306	0.3	<0.1	5.87	8.72
Thioacetamide	2	6	0	ND	ND	ND	ND	ND	ND	ND	ND	ND	ND	ND	ND	ND	ND	ND	ND	ND	ND	ND	ND	ND	ND	ND	ND	ND	ND	ND	ND	ND	37	277	33.9	95	43	228	0.4	21	6.3	3.2	499	1.7	478	0.3	qns	5.59	8.63
Thioacetamide	3	6	0	0	0	0	0	0	0	0	0	0	0	0	0	0	0	0	0	0	0	0	0	0	0	0	0	0	0	0	0	0	31	330	19.7	82	51	200	0.4	20	6.6	3.1	450	0.2	394	0.4	qns	6.1	8.73
Thioacetamide	4	6	0	0	0	0	0	0	0	0	0	0	0	0	0	0	0	0	0	0	0	0	0	0	0	0	0	0	0	0	0	0	47	194	26.6	94	36	195	0.5	22	6.6	3.4	274	1.9	250	0.2	qns	7	9.03
Thioacetamide	5	6	15	-4.5	-1	0	0	0	1	0	0	0	0	1	0	0	0	1	0	0	0	0	0	0	0	0	0	0	0	0	0	0	39	114	41.5	173	66	244	0.3	23	6.1	3.1	478	qns	464	0.1	<0.1	6.4	8.86
Thioacetamide	6	6	15	-4.5	-1	0	0	0	1	0	0	0	0	1	0	0	0	1	0	0	0	0	0	0	0	0	0	0	0	0	0	0	46	96	35.4	208	96	245	0.4	21	5.9	2.9	403	qns	430	0.1	qns	7.47	9.13
Thioacetamide	7	6	15	-4.5	-1	0	0	0	1	0	0	1	0	0	0	0	0	1	0	0	0	0	0	0	0	0	0	0	0	0	0	0	46	136	27.5	129	61	235	0.4	20	5.9	2.8	391	10.1	385	0.1	<0.1	6.55	8.66
Thioacetamide	8	6	15	-4.5	-1	0	0	0	1	0	0	0	0	1	0	0	0	1	0	0	0	0	0	0	0	0	0	0	0	0	0	0	49	144	31.2	121	62	216	0.4	20	6	3	284	12.2	298	0.1	<0.1	6.2	8.84
Thioacetamide	9	6	50	-4.5	-3.6	0	0	0	1	0	2	0	0	1	0	0	0	2	0	0	0	0	0	0	0	0	0	0	0	0	0	0	50	73	118.3	920	305	323	0.4	21	5.7	2.8	495	282	1220	0.1	<0.1	6.28	8.99
Thioacetamide	10	6	50	-4.5	-3.6	0	0	0	1	0	2	0	0	1	0	0	0	2	0	0	0	0	0	0	0	0	0	0	0	0	0	0	47	53	138.4	710	277	233	0.4	18	5.7	3	421	316	1190	0.1	<0.1	6.4	8.92
Thioacetamide	11	6	50	-4.5	-3.6	0	0	0	1	0	3	0	0	1	0	0	0	2	0	0	0	0	0	0	0	0	0	0	0	0	0	0	53	35	72.8	1040	500	279	0.4	23	5.5	3	440	282	1120	0.1	<0.1	4.76	8.96
Thioacetamide	12	6	50	-4.5	-3.6	0	0	0	1	0	2	0	0	1	0	0	0	2	0	0	0	0	0	0	0	0	0	0	0	0	0	0	58	35	91.2	1020	400	364	0.4	21	5.6	2.8	340	346	1260	0.1	<0.1	5.86	8.91
Thioacetamide	13	6	150	-4.5	-3.6	0	0	0	1	0	1	0	0	1	0	0	0	2	0	0	0	1	0	0	0	0	0	0	0	0	0	0	51	40	192.5	2100	540	306	0.4	23	5.7	2.8	780	304	2620	0.2	<0.1	5.29	9.17
Thioacetamide	14	6	150	-4.5	-6.3	0	0	0	1	0	1	0	0	1	0	0	0	3	0	0	0	1	0	0	0	0	0	0	0	0	0	0	46	21	388	1980	340	244	0.4	21	5.8	2.9	460	344	2020	0.5	0.2	6	8.7
Thioacetamide	15	6	150	-4.5	-6.3	0	0	0	1	0	1	0	0	1	0	0	0	3	0	0	0	1	0	0	0	0	0	0	0	0	0	0	48	42	197.6	1740	320	273	0.5	22	5.7	2.9	480	226	2100	0.2	<0.1	5.69	8.83
Thioacetamide	16	6	150	-4.5	-6.3	0	0	0	1	0	1	0	0	1	0	0	0	3	0	0	0	1	0	0	0	0	0	0	0	0	0	0	47	29	320	1860	300	234	0.3	20	5.4	2.8	340	190	1700	0.4	0.1	5.7	9.06
Thioacetamide	17	24	0	0	0	0	0	0	0	0	0	0	0	0	0	0	0	0	0	0	0	0	0	0	0	0	0	0	0	0	0	0	42	182	6.9	104	53	307	0.4	16	5.8	2.8	888	1.3	500	0.1	<0.1	8.84	8.46
Thioacetamide	18	24	0	0	0	0	0	0	0	0	0	0	0	0	0	0	0	0	0	0	0	0	0	0	0	0	0	0	0	0	0	0	36	192	6.3	77	50	312	0.3	16	5.8	2.7	346	3.1	310	0.1	<0.1	8.24	8.56
Thioacetamide	19	24	0	0	0	0	0	0	0	0	0	0	0	0	0	0	0	0	0	0	0	0	0	0	0	0	0	0	0	0	0	0	53	183	33.6	92	62	288	0.4	15	5.9	3	302	5.9	279	0.1	qns	6.47	8.98
Thioacetamide	20	24	0	0	0	0	0	0	0	0	0	0	0	0	0	0	0	0	0	0	0	0	0	0	0	0	0	0	0	0	0	0	58	249	56.8	92	44	226	0.4	14	6.3	3	444	1.3	398	0.1	<0.1	8.36	9.26
Thioacetamide	21	24	15	0	0	0	0	0	0	0	0	0	0	0	0	0	0	0	0	0	0	0	0	0	0	0	0	0	0	0	0	0	42	247	31.2	88	56	328	0.3	17	5.9	2.9	369	5.2	352	0.1	<0.1	7.79	8.69
Thioacetamide	22	24	15	-4.5	-1	0	0	0	1	0	1	1	0	0	0	0	0	0	0	0	0	0	0	0	0	0	0	0	1	0	0	0	41	211	35.8	219	111	283	0.4	16	5.8	3	497	qns	502	0.1	qns	LE	LE
Thioacetamide	23	24	15	-4.5	-1	0	0	0	1	0	1	1	0	0	0	0	0	0	0	0	0	0	0	0	0	0	0	0	1	0	0	0	37	134	35	243	157	341	0.2	14	5.6	2.8	437	qns	446	0.2	<0.1	7.32	9.3
Thioacetamide	24	24	15	-4.5	-1	0	0	0	1	0	1	0	0	1	0	0	0	0	0	0	0	0	0	0	0	0	0	0	1	0	0	0	37	252	24.5	138	53	285	0.4	16	5.9	2.8	292	qns	196	0.2	<0.1	7.34	8.9
Thioacetamide	25	24	50	-7.5	-6.3	0	0	0	3	0	2	0	0	3	0	0	0	1	0	0	0	0	0	0	0	0	0	0	2	0	0	0	44	44	70.6	408	236	338	0.4	16	5.7	2.9	564	904	3600	0.1	<0.1	3.78	9.52
Thioacetamide	26	24	50	-7.5	-6.3	0	0	0	3	0	4	0	0	3	0	0	0	1	0	0	0	0	0	0	0	0	0	0	2	0	0	0	44	129	129.5	9400	3850	331	0.5	16	5.9	3.3	349	1116	11360	0.2	<0.1	2.52	9.36
Thioacetamide	28	24	50	-7.5	-6.3	0	0	0	3	0	4	0	0	3	0	0	0	0	1	0	0	0	0	0	0	0	0	0	2	0	0	0	37	62	134.7	7780	3620	322	0.4	17	5.5	2.7	460	980	9400	0.1	0.1	3.21	9.78
Thioacetamide	29	24	150	-9	-3.6	0	0	0	4	0	4	0	0	2	0	0	0	0	1	0	0	1	0	0	0	0	0	0	2	0	0	0	37	82	194.6	36200	8300	418	0.5	20	5.6	2.9	500	1816	33100	0.6	0.2	2.33	9.98
Thioacetamide	30	24	50	-9	-3.6	0	0	0	4	0	4	0	0	2	0	0	0	0	1	0	0	0	0	0	0	0	0	0	2	0	0	0	43	78	168.7	28900	6650	424	1.2	18	5.7	3	400	1990	35850	0.6	0.2	3.8	9.92
Thioacetamide	30	24	50	-9	-3.6	0	0	0	4	0	4	0	0	2	0	0	0	0	1	0	0	0	0	0	0	0	0	0	2	0	0	0	43	78	168.7	28900	6650	424	1.2	18	5.7	3	400	1990	35850	0.6	0.2	3.8	9.92
Thioacetamide	31	24	150	-9	-6.3	0	0	0	4	0	4	0	0	3	0	0	0	0	1	0	0	0	0	0	0	0	0	0	2	0	0	0	47	96	197.7	26900	7000	425	0.5	18	5.7	3	400	1900	28450	0.6	0.2	2.68	10.15
Thioacetamide	32	24	150	-9	-3.6	0	0	0	4	0	4	0	0	2	0	0	0	0	1	0	0	0	0	0	0	0	0	0	2	0	0	0	53	67	175.5	33900	6800	488	0.5	22	5.5	4.3	300	4060	40450	0.9	0.4	3.9	9.81
Thioacetamide	33	48	0	0	0	0	0	0	0	0	0	0	0	0	0	0	0	0	0	0	0	0	0	0	0	0	0	0	0	0	0	0	72	214	4.6	79	51	327	0.3	20	6.2	3	455	4.5	423	0.1	<0.1	8.39	8.44
Thioacetamide	34	48	0	0	0	0	0	0	0	0	0	0	0	0	0	0	0	0	0	0	0	0	0	0	0	0	0	0	0	0	0	0	62	213	18.4	79	60	306	0.3	18	6.2	3.1	378	0.9	356	0.1	<0.1	8.24	8.63
Thioacetamide	35	48	0	0	0	0	0	0	0	0	0	0	0	0	0	0	0	0	0	0	0	0	0	0	0	0	0	0	0	0	0	0	72	192	15.5	79	60	327	0.4	19	6	3.1	313	6.8	278	0.1	<0.1	7.17	8.61
Thioacetamide	36	48	0	0	0	0	0	0	0	0	0	0	0	0	0	0	0	0	0	0	0	0	0	0	0	0	0	0	0	0	0	0	62	200	14.6	75	52	338	0.3	20	6	2.9	277	6.9	244	0.2	<0.1	8.14	8.68
Thioacetamide	37	48	15	-4.5	-1	0.5	0	0	1	0	1	0	0	1	0	0	0	0	0	0	0	0	0	0	0	0	0	1	1	0	0	0	60	172	15.9	118	66	348	0.4	20	5.8	3	464	6.7	437	0.2	<0.1	8.35	8.92
Thioacetamide	38	48	15	-4.5	-1	0.5	0	0	1	0	1	0	0	1	0	0	0	0	0	0	0	0	0	0	0	0	0	1	1	0	0	0	63	223	19.6	99	54	304	0.4	17	5.8	3.1	479	3.6	439	0.1	<0.1	7.51	8.85
Thioacetamide	39	48	15	-1.25	-1	0.5	0	0	0	0	1	0	0	1	0	0	0	0	0	0	0	0	0	0	0	0	0	1	1	0	0	0	66	163	15	126	65	307	0.4	16	5.6	2.9	422	7	413	0.3	<0.1	8.5	8.62
Thioacetamide	40	48	15	-4.5	-1	0.5	0	0	1	0	1	0	0	1	0	0	0	0	0	0	0	0	0	0	0	0	0	1	1	0	0	0	60	224	20.7	85	55	294	0.4	18	5.8	2.9	285	6.3	287	0.2	<0.1	8.03	8.63
Thioacetamide	41	48	50	-1.5	-9	1.5	0	0	0	0	2	0	0	4	0	0	0	0	0	0	0	0	0	1	0	0	0	3	2	0	0	0	52	106	86.8	3650	2450	350	0.5	16	4.8	2.6	351	qns	750	0.3	0.1	6.13	8.95
Thioacetamide	42	48	50	-7.5	-9	1.5	0	0	3	0	2	0	0	4	0	0	0	0	0	0	0	0	0	1	0	0	0	3	2	0	0	0	39	93	123.6	3500	2300	370	0.4	16	4.5	2.5	331	498	650	0.4	0.1	5.96	9.23
Thioacetamide	43	48	50	-1.5	-9	1.5	0	0	0	0	2	0	0	4	0	0	0	0	0	0	0	0	0	1	0	0	0	3	2	0	0	0	58	93	66.4	2650	1700	505	0.4	15	4.9	2.6	245	495	441	0.3	0.1	8.22	9.16
Thioacetamide	44	48	50	-6	-9	1.5	0	0	2	0	2	0	0	4	0	0	0	0	0	0	0	0	0	1	0	0	0	3	2	0	0	0	59	100	96.2	3800	3250	404	0.4	14	5.1	2.8	193	498	568	0.3	0.1	6.33	9.19
Thioacetamide	45	48	150	-9	-6.3	1	0	0	4	0	1	0	0	3	0	0	0	1	0	0	0	0	0	1	0	0	0	2	1	0	0	0	21	71	318	19900	6400	588	2.8	129	4.5	2.7	315	56	13600	1.6	0.8	3.26	9.67
Thioacetamide	46	48	150	-7.5	-9	1	0	0	3	0	2	0	0	4	0	0	0	1	0	0	0	0	0	1	0	0	0	2	4	0	0	0	25	57	377	9200	4800	418	0.5	25	4.4	2.5	371	1710	3800	0.9	0.4	6.25	9.91
Thioacetamide	47	48	150	-9	-3.6	0.5	0	0	4	0	0	0	0	2	0	0	0	1	0	0	0	0	0	1	0	0	0	1	2	0	0	0	14	53	186.7	19600	7000	452	2	104	4.6	2.5	308	130	12400	2.8	1.2	4.62	8.13
Thioacetamide	48	48	150	-9	-3.6	0	0	0	4	0	0	0	0	2	0	0	0	1	0	0	0	0	0	1	0	0	0	0	2	0	0	0	19	64	316	21500	8100	382	0.7	52	4.7	2.6	732	qns	12700	2.5	1.1	2.75	9.59
[truncated: 17 more columns]

## Sheet: Sheet2
Bromobenzene	108-86-1	Gavage	Corn Oil
1, 2-Dichlorobenzene	95-50-1	Gavage	Corn Oil
1,4-Dichlorobenzene	106-46-7	Gavage	Corn Oil
N-Nitrosomorpholine	59-89-2	Gavage	Corn Oil
Monocrotaline	315-22-0	Gavage	Corn Oil
Thioacetamide	62-55-5	Gavage	Corn Oil
Galactosamine	1772-03-8	I.P.	PBS
Diquat Dibromide	6385-62-2	I.P.	PBS
Bromobenzene	Gavage	Corn Oil
Bromobenzene	Gavage	Corn Oil
Bromobenzene	Gavage	Corn Oil
Bromobenzene	Gavage	Corn Oil
Bromobenzene	Gavage	Corn Oil
Bromobenzene	Gavage	Corn Oil
Bromobenzene	Gavage	Corn Oil
Bromobenzene	Gavage	Corn Oil
Bromobenzene	Gavage	Corn Oil
Bromobenzene	Gavage	Corn Oil
Bromobenzene	Gavage	Corn Oil
Bromobenzene	Gavage	Corn Oil
Bromobenzene	Gavage	Corn Oil
Bromobenzene	Gavage	Corn Oil
Bromobenzene	Gavage	Corn Oil
Bromobenzene	Gavage	Corn Oil
Bromobenzene	Gavage	Corn Oil
Bromobenzene	Gavage	Corn Oil
Bromobenzene	Gavage	Corn Oil
Bromobenzene	Gavage	Corn Oil
Bromobenzene	Gavage	Corn Oil
Bromobenzene	Gavage	Corn Oil
Bromobenzene	Gavage	Corn Oil
Bromobenzene	Gavage	Corn Oil
Bromobenzene	Gavage	Corn Oil
Bromobenzene	Gavage	Corn Oil
Bromobenzene	Gavage	Corn Oil
Bromobenzene	Gavage	Corn Oil
Bromobenzene	Gavage	Corn Oil
Bromobenzene	Gavage	Corn Oil
Bromobenzene	Gavage	Corn Oil
Bromobenzene	Gavage	Corn Oil
Bromobenzene	Gavage	Corn Oil
Bromobenzene	Gavage	Corn Oil
Bromobenzene	Gavage	Corn Oil
Bromobenzene	Gavage	Corn Oil
Bromobenzene	Gavage	Corn Oil
Bromobenzene	Gavage	Corn Oil
Bromobenzene	Gavage	Corn Oil
Bromobenzene	Gavage	Corn Oil
Bromobenzene	Gavage	Corn Oil
Bromobenzene	Gavage	Corn Oil
Bromobenzene	Gavage	Corn Oil
Bromobenzene	Gavage	Corn Oil
Bromobenzene	Gavage	Corn Oil
Bromobenzene	Gavage	Corn Oil
Bromobenzene	Gavage	Corn Oil
Bromobenzene	Gavage	Corn Oil
Bromobenzene	Gavage	Corn Oil
Bromobenzene	Gavage	Corn Oil
Bromobenzene	Gavage	Corn Oil
Bromobenzene	Gavage	Corn Oil
Bromobenzene	Gavage	Corn Oil
Bromobenzene	Gavage	Corn Oil
1, 2-Dichlorobenzene	Gavage	Corn Oil
1, 2-Dichlorobenzene	Gavage	Corn Oil
1, 2-Dichlorobenzene	Gavage	Corn Oil
1, 2-Dichlorobenzene	Gavage	Corn Oil
1, 2-Dichlorobenzene	Gavage	Corn Oil
1, 2-Dichlorobenzene	Gavage	Corn Oil
1, 2-Dichlorobenzene	Gavage	Corn Oil
1, 2-Dichlorobenzene	Gavage	Corn Oil
1, 2-Dichlorobenzene	Gavage	Corn Oil
1, 2-Dichlorobenzene	Gavage	Corn Oil
1, 2-Dichlorobenzene	Gavage	Corn Oil
1, 2-Dichlorobenzene	Gavage	Corn Oil
1, 2-Dichlorobenzene	Gavage	Corn Oil
1, 2-Dichlorobenzene	Gavage	Corn Oil
1, 2-Dichlorobenzene	Gavage	Corn Oil
1, 2-Dichlorobenzene	Gavage	Corn Oil
1, 2-Dichlorobenzene	Gavage	Corn Oil
1, 2-Dichlorobenzene	Gavage	Corn Oil
1, 2-Dichlorobenzene	Gavage	Corn Oil
1, 2-Dichlorobenzene	Gavage	Corn Oil
1, 2-Dichlorobenzene	Gavage	Corn Oil
1, 2-Dichlorobenzene	Gavage	Corn Oil
1, 2-Dichlorobenzene	Gavage	Corn Oil
1, 2-Dichlorobenzene	Gavage	Corn Oil
1, 2-Dichlorobenzene	Gavage	Corn Oil
1, 2-Dichlorobenzene	Gavage	Corn Oil
1, 2-Dichlorobenzene	Gavage	Corn Oil
1, 2-Dichlorobenzene	Gavage	Corn Oil
1, 2-Dichlorobenzene	Gavage	Corn Oil
1, 2-Dichlorobenzene	Gavage	Corn Oil
1, 2-Dichlorobenzene	Gavage	Corn Oil
1, 2-Dichlorobenzene	Gavage	Corn Oil
1, 2-Dichlorobenzene	Gavage	Corn Oil
1, 2-Dichlorobenzene	Gavage	Corn Oil
1, 2-Dichlorobenzene	Gavage	Corn Oil
1, 2-Dichlorobenzene	Gavage	Corn Oil
1, 2-Dichlorobenzene	Gavage	Corn Oil
1, 2-Dichlorobenzene	Gavage	Corn Oil
1, 2-Dichlorobenzene	Gavage	Corn Oil
1, 2-Dichlorobenzene	Gavage	Corn Oil
1, 2-Dichlorobenzene	Gavage	Corn Oil
1, 2-Dichlorobenzene	Gavage	Corn Oil
1, 2-Dichlorobenzene	Gavage	Corn Oil
1, 2-Dichlorobenzene	Gavage	Corn Oil
1, 2-Dichlorobenzene	Gavage	Corn Oil
1, 2-Dichlorobenzene	Gavage	Corn Oil
1, 2-Dichlorobenzene	Gavage	Corn Oil
1, 2-Dichlorobenzene	Gavage	Corn Oil
1, 2-Dichlorobenzene	Gavage	Corn Oil
1, 2-Dichlorobenzene	Gavage	Corn Oil
1, 2-Dichlorobenzene	Gavage	Corn Oil
1, 2-Dichlorobenzene	Gavage	Corn Oil
1, 4-Dichlorobenzene	Gavage	Corn Oil
1, 4-Dichlorobenzene	Gavage	Corn Oil
1, 4-Dichlorobenzene	Gavage	Corn Oil
1, 4-Dichlorobenzene	Gavage	Corn Oil
1, 4-Dichlorobenzene	Gavage	Corn Oil
1, 4-Dichlorobenzene	Gavage	Corn Oil
1, 4-Dichlorobenzene	Gavage	Corn Oil
1, 4-Dichlorobenzene	Gavage	Corn Oil
1, 4-Dichlorobenzene	Gavage	Corn Oil
1, 4-Dichlorobenzene	Gavage	Corn Oil
1, 4-Dichlorobenzene	Gavage	Corn Oil
1, 4-Dichlorobenzene	Gavage	Corn Oil
1, 4-Dichlorobenzene	Gavage	Corn Oil
1, 4-Dichlorobenzene	Gavage	Corn Oil
1, 4-Dichlorobenzene	Gavage	Corn Oil
1, 4-Dichlorobenzene	Gavage	Corn Oil
1, 4-Dichlorobenzene	Gavage	Corn Oil
1, 4-Dichlorobenzene	Gavage	Corn Oil
1, 4-Dichlorobenzene	Gavage	Corn Oil
1, 4-Dichlorobenzene	Gavage	Corn Oil
1, 4-Dichlorobenzene	Gavage	Corn Oil
1, 4-Dichlorobenzene	Gavage	Corn Oil
1, 4-Dichlorobenzene	Gavage	Corn Oil
1, 4-Dichlorobenzene	Gavage	Corn Oil
1, 4-Dichlorobenzene	Gavage	Corn Oil
1, 4-Dichlorobenzene	Gavage	Corn Oil
1, 4-Dichlorobenzene	Gavage	Corn Oil
1, 4-Dichlorobenzene	Gavage	Corn Oil
1, 4-Dichlorobenzene	Gavage	Corn Oil
1, 4-Dichlorobenzene	Gavage	Corn Oil
1, 4-Dichlorobenzene	Gavage	Corn Oil
1, 4-Dichlorobenzene	Gavage	Corn Oil
1, 4-Dichlorobenzene	Gavage	Corn Oil
1, 4-Dichlorobenzene	Gavage	Corn Oil
1, 4-Dichlorobenzene	Gavage	Corn Oil
1, 4-Dichlorobenzene	Gavage	Corn Oil
1, 4-Dichlorobenzene	Gavage	Corn Oil
1, 4-Dichlorobenzene	Gavage	Corn Oil
1, 4-Dichlorobenzene	Gavage	Corn Oil
1, 4-Dichlorobenzene	Gavage	Corn Oil
1, 4-Dichlorobenzene	Gavage	Corn Oil
1, 4-Dichlorobenzene	Gavage	Corn Oil
1, 4-Dichlorobenzene	Gavage	Corn Oil
1, 4-Dichlorobenzene	Gavage	Corn Oil
1, 4-Dichlorobenzene	Gavage	Corn Oil
1, 4-Dichlorobenzene	Gavage	Corn Oil
1, 4-Dichlorobenzene	Gavage	Corn Oil
1, 4-Dichlorobenzene	Gavage	Corn Oil
Nitrosomorpholine	Gavage	Corn Oil
Nitrosomorpholine	Gavage	Corn Oil
Nitrosomorpholine	Gavage	Corn Oil
Nitrosomorpholine	Gavage	Corn Oil
Nitrosomorpholine	Gavage	Corn Oil
Nitrosomorpholine	Gavage	Corn Oil
Nitrosomorpholine	Gavage	Corn Oil
Nitrosomorpholine	Gavage	Corn Oil
Nitrosomorpholine	Gavage	Corn Oil
Nitrosomorpholine	Gavage	Corn Oil
Nitrosomorpholine	Gavage	Corn Oil
Nitrosomorpholine	Gavage	Corn Oil
Nitrosomorpholine	Gavage	Corn Oil
Nitrosomorpholine	Gavage	Corn Oil
Nitrosomorpholine	Gavage	Corn Oil
Nitrosomorpholine	Gavage	Corn Oil
Nitrosomorpholine	Gavage	Corn Oil
Nitrosomorpholine	Gavage	Corn Oil
Nitrosomorpholine	Gavage	Corn Oil
Nitrosomorpholine	Gavage	Corn Oil
Nitrosomorpholine	Gavage	Corn Oil
Nitrosomorpholine	Gavage	Corn Oil
Nitrosomorpholine	Gavage	Corn Oil
Nitrosomorpholine	Gavage	Corn Oil
Nitrosomorpholine	Gavage	Corn Oil
Nitrosomorpholine	Gavage	Corn Oil
Nitrosomorpholine	Gavage	Corn Oil
Nitrosomorpholine	Gavage	Corn Oil
Nitrosomorpholine	Gavage	Corn Oil
Nitrosomorpholine	Gavage	Corn Oil
Nitrosomorpholine	Gavage	Corn Oil
Nitrosomorpholine	Gavage	Corn Oil
Nitrosomorpholine	Gavage	Corn Oil
Nitrosomorpholine	Gavage	Corn Oil
Nitrosomorpholine	Gavage	Corn Oil
Nitrosomorpholine	Gavage	Corn Oil
Nitrosomorpholine	Gavage	Corn Oil
Nitrosomorpholine	Gavage	Corn Oil
Nitrosomorpholine	Gavage	Corn Oil
Nitrosomorpholine	Gavage	Corn Oil
Nitrosomorpholine	Gavage	Corn Oil
Nitrosomorpholine	Gavage	Corn Oil
Nitrosomorpholine	Gavage	Corn Oil
Nitrosomorpholine	Gavage	Corn Oil
Nitrosomorpholine	Gavage	Corn Oil
Nitrosomorpholine	Gavage	Corn Oil
Nitrosomorpholine	Gavage	Corn Oil
Nitrosomorpholine	Gavage	Corn Oil
Monocrotaline	Gavage	Corn Oil
Monocrotaline	Gavage	Corn Oil
Monocrotaline	Gavage	Corn Oil
Monocrotaline	Gavage	Corn Oil
Monocrotaline	Gavage	Corn Oil
Monocrotaline	Gavage	Corn Oil
Monocrotaline	Gavage	Corn Oil
Monocrotaline	Gavage	Corn Oil
Monocrotaline	Gavage	Corn Oil
Monocrotaline	Gavage	Corn Oil
Monocrotaline	Gavage	Corn Oil
Monocrotaline	Gavage	Corn Oil
Monocrotaline	Gavage	Corn Oil
Monocrotaline	Gavage	Corn Oil
Monocrotaline	Gavage	Corn Oil
Monocrotaline	Gavage	Corn Oil
Monocrotaline	Gavage	Corn Oil
Monocrotaline	Gavage	Corn Oil
Monocrotaline	Gavage	Corn Oil
Monocrotaline	Gavage	Corn Oil
Monocrotaline	Gavage	Corn Oil
Monocrotaline	Gavage	Corn Oil
Monocrotaline	Gavage	Corn Oil
Monocrotaline	Gavage	Corn Oil
Monocrotaline	Gavage	Corn Oil
Monocrotaline	Gavage	Corn Oil
Monocrotaline	Gavage	Corn Oil
Monocrotaline	Gavage	Corn Oil
Monocrotaline	Gavage	Corn Oil
Monocrotaline	Gavage	Corn Oil
Monocrotaline	Gavage	Corn Oil
Monocrotaline	Gavage	Corn Oil
Monocrotaline	Gavage	Corn Oil
Monocrotaline	Gavage	Corn Oil
Monocrotaline	Gavage	Corn Oil
Monocrotaline	Gavage	Corn Oil
Monocrotaline	Gavage	Corn Oil
Monocrotaline	Gavage	Corn Oil
Monocrotaline	Gavage	Corn Oil
Monocrotaline	Gavage	Corn Oil
Monocrotaline	Gavage	Corn Oil
Monocrotaline	Gavage	Corn Oil
Monocrotaline	Gavage	Corn Oil
Monocrotaline	Gavage	Corn Oil
Thioacetamide	Gavage	Corn Oil
Thioacetamide	Gavage	Corn Oil
Thioacetamide	Gavage	Corn Oil
Thioacetamide	Gavage	Corn Oil
Thioacetamide	Gavage	Corn Oil
Thioacetamide	Gavage	Corn Oil
Thioacetamide	Gavage	Corn Oil
Thioacetamide	Gavage	Corn Oil
Thioacetamide	Gavage	Corn Oil
Thioacetamide	Gavage	Corn Oil
Thioacetamide	Gavage	Corn Oil
Thioacetamide	Gavage	Corn Oil
Thioacetamide	Gavage	Corn Oil
Thioacetamide	Gavage	Corn Oil
Thioacetamide	Gavage	Corn Oil
Thioacetamide	Gavage	Corn Oil
Thioacetamide	Gavage	Corn Oil
Thioacetamide	Gavage	Corn Oil
Thioacetamide	Gavage	Corn Oil
Thioacetamide	Gavage	Corn Oil
Thioacetamide	Gavage	Corn Oil
Thioacetamide	Gavage	Corn Oil
Thioacetamide	Gavage	Corn Oil
Thioacetamide	Gavage	Corn Oil
Thioacetamide	Gavage	Corn Oil
Thioacetamide	Gavage	Corn Oil
Thioacetamide	Gavage	Corn Oil
Thioacetamide	Gavage	Corn Oil
Thioacetamide	Gavage	Corn Oil
Thioacetamide	Gavage	Corn Oil
Thioacetamide	Gavage	Corn Oil
Thioacetamide	Gavage	Corn Oil
Thioacetamide	Gavage	Corn Oil
Thioacetamide	Gavage	Corn Oil
Thioacetamide	Gavage	Corn Oil
Thioacetamide	Gavage	Corn Oil
Thioacetamide	Gavage	Corn Oil
Thioacetamide	Gavage	Corn Oil
Thioacetamide	Gavage	Corn Oil
Thioacetamide	Gavage	Corn Oil
Thioacetamide	Gavage	Corn Oil
Thioacetamide	Gavage	Corn Oil
Thioacetamide	Gavage	Corn Oil
Thioacetamide	Gavage	Corn Oil
Thioacetamide	Gavage	Corn Oil
Thioacetamide	Gavage	Corn Oil
Thioacetamide	Gavage	Corn Oil
Thioacetamide	Gavage	Corn Oil
Galactosamine	I.P.	PBS
Galactosamine	I.P.	PBS
Galactosamine	I.P.	PBS
Galactosamine	I.P.	PBS
Galactosamine	I.P.	PBS
Galactosamine	I.P.	PBS
Galactosamine	I.P.	PBS
Galactosamine	I.P.	PBS
Galactosamine	I.P.	PBS
Galactosamine	I.P.	PBS
Galactosamine	I.P.	PBS
Galactosamine	I.P.	PBS
Galactosamine	I.P.	PBS
Galactosamine	I.P.	PBS
Galactosamine	I.P.	PBS
Galactosamine	I.P.	PBS
Galactosamine	I.P.	PBS
Galactosamine	I.P.	PBS
Galactosamine	I.P.	PBS
Galactosamine	I.P.	PBS
Galactosamine	I.P.	PBS
Galactosamine	I.P.	PBS
Galactosamine	I.P.	PBS
Galactosamine	I.P.	PBS
Galactosamine	I.P.	PBS
Galactosamine	I.P.	PBS
Galactosamine	I.P.	PBS
Galactosamine	I.P.	PBS
Galactosamine	I.P.	PBS
Galactosamine	I.P.	PBS
Galactosamine	I.P.	PBS
Galactosamine	I.P.	PBS
Galactosamine	I.P.	PBS
Galactosamine	I.P.	PBS
Galactosamine	I.P.	PBS
Galactosamine	I.P.	PBS
Galactosamine	I.P.	PBS
Galactosamine	I.P.	PBS
Galactosamine	I.P.	PBS
Galactosamine	I.P.	PBS
Galactosamine	I.P.	PBS
Galactosamine	I.P.	PBS
Galactosamine	I.P.	PBS
Galactosamine	I.P.	PBS
Galactosamine	I.P.	PBS
Galactosamine	I.P.	PBS
Galactosamine	I.P.	PBS
Galactosamine	I.P.	PBS
Diquat Dibromide	I.P.	PBS
Diquat Dibromide	I.P.	PBS
Diquat Dibromide	I.P.	PBS
Diquat Dibromide	I.P.	PBS
Diquat Dibromide	I.P.	PBS
Diquat Dibromide	I.P.	PBS
Diquat Dibromide	I.P.	PBS
Diquat Dibromide	I.P.	PBS
Diquat Dibromide	I.P.	PBS
Diquat Dibromide	I.P.	PBS
Diquat Dibromide	I.P.	PBS
Diquat Dibromide	I.P.	PBS
Diquat Dibromide	I.P.	PBS
Diquat Dibromide	I.P.	PBS
Diquat Dibromide	I.P.	PBS
Diquat Dibromide	I.P.	PBS
Diquat Dibromide	I.P.	PBS
Diquat Dibromide	I.P.	PBS
Diquat Dibromide	I.P.	PBS
Diquat Dibromide	I.P.	PBS
Diquat Dibromide	I.P.	PBS
Diquat Dibromide	I.P.	PBS
Diquat Dibromide	I.P.	PBS
Diquat Dibromide	I.P.	PBS
Diquat Dibromide	I.P.	PBS
Diquat Dibromide	I.P.	PBS
Diquat Dibromide	I.P.	PBS
Diquat Dibromide	I.P.	PBS
Diquat Dibromide	I.P.	PBS
Diquat Dibromide	I.P.	PBS
Diquat Dibromide	I.P.	PBS
Diquat Dibromide	I.P.	PBS
Diquat Dibromide	I.P.	PBS
Diquat Dibromide	I.P.	PBS
Diquat Dibromide	I.P.	PBS
Diquat Dibromide	I.P.	PBS
Diquat Dibromide	I.P.	PBS
Diquat Dibromide	I.P.	PBS
Diquat Dibromide	I.P.	PBS
Diquat Dibromide	I.P.	PBS
Diquat Dibromide	I.P.	PBS
Diquat Dibromide	I.P.	PBS
Diquat Dibromide	I.P.	PBS
Diquat Dibromide	I.P.	PBS
Diquat Dibromide	I.P.	PBS
Diquat Dibromide	I.P.	PBS
Diquat Dibromide	I.P.	PBS
Diquat Dibromide	I.P.	PBS
Diquat Dibromide	I.P.	PBS
Diquat Dibromide	I.P.	PBS
Diquat Dibromide	I.P.	PBS
Diquat Dibromide	I.P.	PBS
Diquat Dibromide	I.P.	PBS
Diquat Dibromide	I.P.	PBS
Diquat Dibromide	I.P.	PBS
Diquat Dibromide	I.P.	PBS
Diquat Dibromide	I.P.	PBS
Diquat Dibromide	I.P.	PBS
Diquat Dibromide	I.P.	PBS
Diquat Dibromide	I.P.	PBS
Diquat Dibromide	I.P.	PBS
Diquat Dibromide	I.P.	PBS
Diquat Dibromide	I.P.	PBS
Diquat Dibromide	I.P.	PBS
Diquat Dibromide	I.P.	PBS
Diquat Dibromide	I.P.	PBS
Diquat Dibromide	I.P.	PBS
Diquat Dibromide	I.P.	PBS
Diquat Dibromide	I.P.	PBS
Diquat Dibromide	I.P.	PBS
Diquat Dibromide	I.P.	PBS
Diquat Dibromide	I.P.	PBS
Diquat Dibromide	I.P.	PBS
Diquat Dibromide	I.P.	PBS
Diquat Dibromide	I.P.	PBS
Diquat Dibromide	I.P.	PBS
Diquat Dibromide	I.P.	PBS
Diquat Dibromide	I.P.	PBS
Diquat Dibromide	I.P.	PBS
Diquat Dibromide	I.P.	PBS
Diquat Dibromide	I.P.	PBS
Diquat Dibromide	I.P.	PBS
Diquat Dibromide	I.P.	PBS
Diquat Dibromide	I.P.	PBS
Diquat Dibromide	I.P.	PBS
Diquat Dibromide	I.P.	PBS
Diquat Dibromide	I.P.	PBS
Diquat Dibromide	I.P.	PBS
Diquat Dibromide	I.P.	PBS
Diquat Dibromide	I.P.	PBS
