# Supplementary material for: Gene expression response in target organ and whole blood varies as a function of target organ injury phenotype
Source: Genome Biol. 2008 Jun 20;9(6):R100. doi: 10.1186/gb-2008-9-6-r100 (PMC2481421; doi:10.1186/gb-2008-9-6-r100)
Supplement: Additional data file 2 — Agilent probe identifiers that resulted from the SVM analyses detailed in the Results section. [file gb-2008-9-6-r100-S2.zip]

## Sheet: Sheet1
Tissue	Liver	Liver	Liver	Liver	Liver	Liver	Liver	Liver	Liver	Blood	Blood	Blood	Blood	Blood	Blood	Blood	Blood	Blood
Time	6	6	6	24	24	24	48	48	48	6	6	6	24	24	24	48	48	48
Dose	Low	Medium	High	Low	Medium	High	Low	Medium	High	Low	Medium	High	Low	Medium	High	Low	Medium	High
	A_42_P457692	A_42_P652275	A_43_P11955	A_43_P15351	A_43_P13041	A_43_P11044	A_43_P15687	A_43_P12632	A_43_P14162	A_43_P15936	A_43_P21325	A_42_P640876	A_43_P20491	A_43_P11034	A_43_P11034	A_42_P489921	A_43_P17552	A_43_P20549
	A_42_P536741	A_43_P13041	A_43_P15767	A_42_P723641	A_42_P652827	A_42_P535877	A_42_P489794	A_42_P584188	A_42_P644641	A_43_P14319	A_42_P723641	A_43_P16604	A_43_P15936	A_43_P22355	A_43_P22355	A_43_P15309	A_43_P10465	A_43_P17328
	A_42_P549562	A_42_P842833	A_43_P12307	A_43_P17848	A_43_P21900	A_42_P792942	A_42_P622614	A_42_P644641	A_42_P800771	A_42_P705488	A_43_P15309	A_42_P718504	A_43_P14916	A_43_P12197	A_43_P12197	A_43_P16517	A_43_P11557	A_42_P538310
	A_42_P565654	A_43_P18364	A_43_P11117	A_42_P595692	A_43_P16675	A_43_P11602	A_43_P21988	A_42_P661992	A_43_P12944	A_43_P13001	A_43_P20762	A_42_P660936	A_43_P22180	A_43_P10696	A_43_P10696	A_43_P12691	A_42_P824208	A_42_P511328
	A_42_P567086	A_42_P581186	A_43_P13041	A_43_P11117	A_43_P11602	A_42_P661992	A_42_P841744	A_43_P21762	A_42_P659020	A_43_P13620	A_43_P21597	A_43_P20491	A_43_P15070	A_42_P820657	A_42_P820657	A_43_P17263	A_43_P19310	A_42_P503597
	A_42_P568751	A_42_P457692	A_42_P792137	A_42_P531540	A_42_P622614	A_42_P656599	A_43_P12028	A_43_P11117	A_42_P544084	A_42_P834502	A_42_P572997	A_42_P597580	A_42_P574944	A_43_P15112	A_43_P15112	A_43_P10771	A_42_P486847	A_43_P20847
	A_42_P568943	A_42_P642757	A_43_P16911	A_43_P15819	A_43_P13386	A_43_P12677	A_43_P14535	A_43_P13386	A_42_P645365	A_43_P21290	A_43_P13697	A_43_P15936	A_43_P18633	A_42_P723641	A_42_P723641	A_43_P14635	A_42_P693964	A_42_P738608
	A_42_P571216	A_43_P22690	A_43_P16591	A_42_P568943	A_43_P12307	A_43_P11754	A_43_P20876	A_43_P13342	A_42_P757414	A_42_P595951	A_43_P15025	A_43_P17065	A_43_P16027	A_42_P751082	A_42_P751082	A_43_P12395	A_42_P565654	A_43_P14927
	A_42_P579257	A_43_P11117	A_43_P18436	A_43_P13759	A_42_P489794	A_43_P17973	A_43_P13850	A_43_P15768	A_42_P714171	A_43_P10534	A_42_P718504	A_43_P17151	A_42_P637169	A_42_P809826	A_42_P809826	A_43_P14187	A_43_P10814	A_42_P813245
	A_42_P592417	A_42_P597580	A_42_P787501	A_43_P18364	A_43_P15070	A_43_P12450	A_43_P15819	A_43_P12988	A_42_P532501	A_43_P13154	A_43_P20808	A_43_P13620	A_42_P637385	A_43_P16974	A_43_P16974	A_43_P20501	A_42_P739047	A_42_P455277
	A_42_P594863	A_43_P17420		A_43_P20060	A_42_P543437		A_42_P748213	A_43_P21465		A_43_P19355	A_43_P19580		A_43_P22569	A_43_P14376	A_43_P14376	A_43_P15070	A_42_P579257	A_43_P16876
	A_42_P597258	A_42_P622614		A_43_P12307	A_43_P19951		A_43_P19194	A_43_P14162		A_43_P10771	A_43_P16684		A_42_P619227	A_43_P20491	A_43_P20491	A_42_P660831	A_43_P11034	A_42_P463781
	A_42_P597580	A_43_P19828		A_43_P11397	A_43_P11044		A_43_P10771	A_43_P23292		A_43_P19379	A_42_P619957		A_43_P15607	A_42_P600642	A_42_P600642	A_43_P17904	A_42_P619526	A_42_P629419
	A_42_P622614	A_43_P21029		A_42_P778184	A_43_P15687		A_43_P12266	A_43_P14335		A_43_P14377	A_42_P617534		A_43_P18719	A_43_P16412	A_43_P16412	A_43_P22448	A_42_P530523	A_42_P606692
	A_42_P623792	A_43_P16675		A_43_P11127	A_42_P792817		A_43_P21899	A_43_P22779		A_43_P16247	A_43_P10534		A_43_P13744	A_42_P537166	A_42_P537166	A_42_P774527	A_42_P457572	A_42_P729482
	A_42_P627016	A_42_P466348		A_43_P11332	A_43_P12445		A_42_P787501	A_43_P18364		A_43_P22512	A_42_P521086		A_42_P611141	A_43_P14187	A_43_P14187	A_42_P519373	A_43_P15146	A_42_P565654
	A_42_P631602	A_43_P10353		A_43_P13969	A_42_P575603		A_43_P15454	A_43_P20942		A_43_P17904	A_43_P16252		A_42_P771457	A_43_P16929	A_43_P16929	A_42_P491486	A_43_P15122	A_42_P668411
	A_42_P644051	A_42_P713290		A_42_P589366	A_43_P15433		A_43_P11020	A_43_P15085		A_43_P17087	A_43_P15936		A_43_P15406	A_43_P23302	A_43_P23302	A_43_P16410	A_43_P14302	A_42_P718504
	A_42_P644654	A_42_P642998		A_43_P12028	A_42_P841744		A_43_P22487	A_42_P474743		A_42_P738608	A_42_P695401		A_42_P738608	A_42_P579257	A_42_P579257	A_43_P16412	A_43_P13781	A_43_P10829
	A_42_P652275	A_42_P661471		A_43_P15285	A_42_P519431		A_43_P12161	A_42_P699959		A_43_P22402	A_42_P813245		A_42_P659020	A_42_P738608	A_42_P738608	A_43_P19231	A_43_P18705	A_43_P20491
	A_42_P664590	A_42_P594863		A_43_P13697	A_43_P13620		A_43_P13883	A_43_P12457		A_42_P474870	A_43_P16538		A_42_P813245	A_42_P599131	A_42_P599131	A_43_P10470	A_42_P685194	A_43_P11602
	A_42_P689539	A_42_P476224		A_42_P575603	A_42_P492022		A_43_P23161	A_43_P11352		A_43_P23074	A_43_P10265		A_43_P20606	A_42_P659020	A_42_P659020	A_43_P22355	A_43_P19030	A_43_P16517
	A_42_P695401	A_43_P13386		A_43_P12287	A_43_P13885		A_43_P13386	A_43_P11602		A_43_P14340	A_43_P21489		A_43_P17894	A_42_P597580	A_42_P597580	A_43_P10534	A_43_P19288	A_42_P530523
	A_42_P720815	A_43_P20491		A_43_P22550	A_42_P511180		A_43_P22690	A_43_P11710		A_43_P19629	A_43_P19745		A_42_P549541	A_43_P16642	A_43_P16642	A_43_P10855	A_42_P635396	A_43_P15285
	A_42_P723498	A_43_P15833		A_43_P14509	A_42_P775884		A_42_P775884	A_43_P16381		A_43_P15147	A_42_P533759		A_43_P10771	A_42_P635396	A_42_P635396	A_42_P663544	A_42_P723641	A_43_P12781
	A_42_P754892	A_43_P14981		A_43_P17445	A_42_P645051		A_43_P15728	A_42_P806394		A_43_P13950	A_43_P13781		A_42_P809826	A_43_P12113	A_43_P12113	A_43_P13857	A_43_P18995	A_42_P517381
	A_42_P771616	A_42_P813245		A_43_P17265	A_43_P23283		A_43_P19205	A_42_P775884		A_42_P652419	A_42_P542773		A_43_P11219	A_43_P13857	A_43_P13857	A_43_P18502	A_42_P513164	A_43_P13437
	A_42_P772136	A_42_P585995		A_42_P581186	A_43_P18676		A_43_P13041	A_43_P14878		A_43_P18047	A_43_P15327		A_43_P20549	A_43_P11938	A_43_P11938	A_43_P15352	A_42_P520349	A_42_P642824
	A_42_P775884	A_43_P10186		A_42_P758220	A_43_P17672		A_43_P22698	A_42_P483114		A_43_P21994	A_43_P12772		A_43_P10361	A_42_P513997	A_42_P513997	A_42_P689696	A_42_P668411	A_43_P14375
	A_42_P778184	A_42_P552092		A_43_P16032	A_43_P19927		A_43_P19951	A_43_P12307		A_42_P813245	A_43_P17894		A_43_P19578	A_42_P677580	A_42_P677580	A_43_P11763	A_43_P15936	A_43_P19120
	A_42_P787501	A_42_P800771		A_42_P787501	A_43_P11754		A_42_P808401	A_43_P13850		A_43_P18561	A_42_P465608		A_43_P12781	A_42_P645051	A_42_P645051	A_43_P21126	A_43_P10228	A_43_P11557
	A_42_P792817	A_43_P11710		A_42_P756334	A_42_P659020		A_43_P10442	A_43_P18261		A_42_P776300	A_43_P17904		A_43_P13781	A_43_P20321	A_43_P20321	A_42_P790864	A_43_P13940	A_42_P662962
	A_42_P800771	A_43_P18499		A_43_P18676	A_42_P762213		A_43_P11352	A_43_P10930		A_42_P764228	A_42_P738608		A_43_P19471	A_43_P20144	A_43_P20144	A_43_P19310	A_43_P15621	A_43_P10175
	A_42_P806394	A_43_P18143		A_43_P11483	A_43_P23175		A_43_P13809	A_42_P778023		A_42_P822638	A_43_P10387		A_43_P19870	A_43_P13781	A_43_P13781	A_43_P18184	A_43_P10829	A_43_P16326
	A_42_P832159	A_43_P15070		A_43_P13297	A_42_P836392		A_43_P15875	A_43_P12500		A_42_P505339	A_43_P12944		A_42_P832954	A_43_P20657	A_43_P20657	A_42_P674000	A_42_P620915	A_43_P19097
	A_42_P841193	A_42_P567268		A_43_P20925	A_42_P473074		A_43_P18719	A_43_P21634		A_43_P14807	A_43_P14229		A_43_P18364	A_42_P795568	A_42_P795568	A_43_P17579	A_42_P537406	A_43_P13781
	A_42_P842833	A_42_P493301		A_43_P13990	A_42_P567268		A_43_P11544	A_42_P489794		A_43_P20491	A_43_P19951		A_43_P21403	A_42_P526877	A_42_P526877	A_43_P15280	A_42_P813245	A_42_P457387
	A_43_P10771	A_42_P623792		A_43_P12298	A_42_P532501		A_42_P567268	A_43_P15282		A_43_P11419	A_43_P10057		A_42_P820878	A_42_P832621	A_43_P14632	A_43_P12747	A_43_P21126	A_42_P764474
	A_43_P10829	A_42_P565654		A_43_P12677	A_43_P17904		A_42_P599231	A_43_P18143		A_42_P567086	A_42_P620915		A_43_P11352	A_42_P693964	A_43_P13121	A_43_P11557	A_43_P22975	A_43_P11744
	A_43_P10891	A_42_P545368		A_43_P14458	A_42_P496622		A_43_P19593	A_42_P663090		A_43_P13195	A_43_P21106		A_42_P788030	A_43_P22400	A_42_P813245	A_43_P15833	A_43_P15112	A_42_P668800
	A_43_P11117	A_43_P13620		A_43_P11754	A_43_P14162		A_42_P813245	A_42_P800771		A_42_P781585	A_42_P829324		A_43_P16122	A_43_P23319	A_43_P14319	A_43_P14319	A_43_P12693	A_43_P17175
	A_43_P11472	A_42_P815318		A_42_P567268	A_42_P560914		A_42_P531540	A_43_P23446		A_42_P489921	A_43_P15607		A_43_P19312	A_43_P15070	A_43_P13195	A_42_P659020	A_43_P13857	A_43_P15493
	A_43_P11616	A_43_P21900		A_43_P18399	A_43_P21379		A_43_P17804	A_42_P813245		A_43_P11602	A_43_P18502		A_43_P16260	A_42_P499044	A_42_P489921	A_43_P17894	A_43_P16871	A_43_P12193
	A_43_P11620	A_42_P531540		A_42_P751461	A_42_P467531		A_43_P11117	A_42_P695401		A_43_P10702	A_42_P774977		A_43_P12944	A_42_P661065	A_43_P10829	A_43_P17151	A_42_P724510	A_43_P20893
	A_43_P11754	A_43_P20167		A_42_P485189	A_43_P12632		A_42_P772937	A_43_P16264		A_43_P17444	A_43_P21370		A_43_P14187	A_42_P830598	A_43_P17569	A_43_P14366	A_43_P20049	A_43_P14645
	A_43_P12134	A_42_P489794		A_42_P807667	A_43_P18364		A_43_P21900	A_43_P22690		A_43_P15733	A_42_P484738		A_43_P14316	A_42_P820878	A_42_P635617	A_42_P738608	A_42_P665879	A_43_P10771
	A_43_P12445	A_43_P17083		A_42_P695401	A_43_P10814		A_43_P11754	A_43_P23175		A_43_P18582	A_43_P13608		A_43_P14581	A_43_P22248	A_43_P13253	A_43_P16407	A_43_P12518	A_42_P736315
	A_43_P12457	A_43_P14037		A_43_P19414	A_43_P11117		A_42_P661746	A_42_P567268		A_43_P10829	A_43_P20074		A_43_P13731	A_43_P15607	A_42_P602724	A_42_P838241	A_42_P538310	A_43_P14319
	A_43_P12551	A_43_P16122		A_43_P10814	A_42_P545909		A_42_P700209	A_43_P19414		A_42_P509521	A_43_P16949		A_43_P13069	A_43_P23171	A_42_P567086	A_43_P20096	A_43_P10771	A_42_P659020
	A_43_P12741	A_42_P592417		A_43_P16129	A_42_P698240		A_43_P10894	A_43_P15924		A_43_P16733	A_43_P10855		A_43_P13484	A_42_P718504	A_43_P16922	A_43_P17164	A_42_P573791	A_42_P763572
	A_43_P12935	A_43_P21940		A_43_P14093	A_42_P808401		A_43_P13877	A_43_P16122		A_42_P827891	A_43_P19421		A_42_P645051	A_42_P839722	A_42_P708782	A_43_P11684	A_43_P16450	A_43_P23348
	A_43_P13041	A_42_P601775		A_43_P13857	A_42_P680111		A_43_P18650	A_43_P12257		A_42_P831141	A_42_P796826		A_43_P18838	A_43_P10812	A_42_P585285	A_43_P15798	A_43_P15676	A_42_P457572
	A_43_P13330	A_43_P19951		A_42_P535877	A_42_P787775		A_43_P23292	A_43_P20074		A_43_P10812	A_42_P759340		A_42_P793209	A_43_P22698	A_43_P22798	A_43_P13781	A_43_P10855	A_42_P694253
	A_43_P13386	A_43_P12445		A_43_P11496	A_42_P531540		A_43_P22329	A_43_P22096		A_42_P796826	A_43_P22550		A_43_P17468	A_43_P14916	A_42_P774977	A_42_P830566	A_43_P19379	A_43_P21092
	A_43_P13620	A_43_P13969		A_43_P23115	A_43_P13342		A_42_P579257	A_43_P21659		A_43_P22654	A_43_P14780		A_43_P22650	A_42_P658758	A_43_P11138	A_43_P12085	A_42_P715680	A_43_P13990
	A_43_P13751	A_42_P792137		A_43_P17327	A_42_P619926		A_42_P505480	A_43_P21746		A_42_P597580	A_43_P23097		A_43_P22693	A_42_P789770	A_42_P574944	A_42_P718504	A_43_P10189	A_42_P508977
	A_43_P13765	A_43_P11472		A_42_P592417	A_43_P12786		A_43_P20167	A_42_P458753		A_43_P11655	A_42_P597580		A_43_P18471	A_42_P579323	A_43_P17219	A_43_P14619	A_43_P13959	A_43_P18934
	A_43_P13841	A_43_P12741		A_42_P666894	A_42_P597580		A_43_P11602	A_42_P465473		A_43_P17215	A_42_P747142		A_43_P19310	A_43_P18017	A_42_P699169	A_43_P14758	A_42_P532205	A_43_P11684
	A_43_P13969	A_43_P12457		A_43_P11596	A_42_P695401		A_43_P16062	A_43_P12113		A_43_P19668	A_42_P509521		A_43_P20209	A_42_P477632	A_42_P628967	A_43_P17991	A_42_P673946	A_43_P17944
	A_43_P14093	A_43_P18470		A_43_P19870	A_42_P800771		A_43_P12632	A_43_P11796		A_42_P839352	A_42_P837576		A_43_P15278	A_43_P17894	A_43_P22564	A_42_P734842	A_43_P21994	A_43_P16412
	A_43_P14260	A_43_P16911		A_42_P800771			A_43_P18364	A_42_P575603		A_43_P12104	A_43_P17552		A_42_P760766	A_43_P15936	A_43_P17886	A_43_P19999	A_42_P690234
	A_43_P14376	A_43_P19572		A_43_P15711			A_43_P16326	A_43_P14442		A_43_P13885	A_42_P538310		A_43_P11254	A_42_P675747	A_43_P19593	A_42_P805928	A_43_P16412
	A_43_P14408	A_43_P11616		A_42_P663090			A_42_P568943	A_42_P661746		A_42_P625415	A_42_P659020		A_43_P15905	A_43_P11502	A_42_P636627	A_43_P13785	A_42_P511328
	A_43_P14458	A_43_P21090		A_43_P14408			A_42_P727136	A_43_P10483		A_42_P512802	A_43_P20111		A_43_P13338	A_43_P10089	A_43_P10771	A_43_P22884	A_42_P597354
	A_43_P14612	A_42_P787501		A_43_P17778			A_43_P11609	A_42_P771616		A_42_P718504	A_42_P474870		A_43_P17904	A_43_P12942	A_43_P14412	A_43_P13650	A_43_P12193
	A_43_P14715	A_42_P571216		A_42_P659020			A_43_P18676	A_43_P19064		A_43_P16271	A_42_P491128		A_43_P23319	A_43_P14878	A_43_P18680	A_42_P513164	A_43_P13970
	A_43_P15070	A_43_P12307		A_43_P12927			A_43_P17904	A_43_P12703		A_43_P12992	A_43_P20501		A_43_P14759	A_43_P11079	A_43_P14053	A_42_P472304	A_43_P22448
	A_43_P15433	A_42_P544389		A_43_P11602			A_43_P14614	A_43_P14764		A_43_P10118	A_43_P19165		A_43_P14590	A_43_P20549	A_43_P10855	A_42_P831141	A_43_P14458
	A_43_P15499	A_42_P771616		A_42_P726936			A_43_P12660	A_43_P18719		A_42_P619227	A_42_P619227		A_42_P646283	A_42_P839352	A_43_P20074	A_42_P796826	A_43_P13924
	A_43_P15676	A_42_P806394		A_42_P803673			A_43_P11033	A_43_P10134		A_42_P570413	A_42_P514167		A_43_P19288	A_43_P12944	A_43_P18438	A_43_P18535	A_42_P797847
	A_43_P15687	A_43_P18676		A_43_P16999			A_43_P18009	A_43_P16084		A_43_P12032	A_43_P15070		A_42_P667763	A_43_P13620	A_43_P20262	A_42_P668953	A_42_P754892
	A_43_P15893	A_42_P666894		A_42_P496622			A_43_P19828	A_43_P14400		A_42_P717322	A_42_P831141		A_42_P652419	A_43_P11198	A_43_P16625	A_43_P11849	A_42_P822638
	A_43_P15899	A_42_P695401		A_43_P14921			A_43_P16045	A_42_P492022		A_43_P22400	A_43_P14423		A_43_P11034	A_43_P14759	A_42_P596162	A_43_P16871	A_42_P751461
	A_43_P16501	A_42_P699959		A_43_P19317			A_43_P14408	A_42_P781585		A_43_P14701	A_43_P15105		A_43_P14754	A_42_P780327	A_43_P13741	A_43_P22916	A_42_P652419
	A_43_P16675	A_43_P15085		A_43_P21259			A_43_P10353	A_43_P14037		A_42_P744033	A_42_P804542		A_42_P640876	A_42_P533455	A_43_P19310	A_42_P637385	A_43_P20074
	A_43_P16783	A_42_P652419		A_43_P14335			A_43_P18261	A_43_P20672		A_42_P833194	A_42_P797420		A_42_P720155	A_42_P586141	A_42_P736315	A_43_P14679	A_43_P14187
	A_43_P16880	A_42_P805542		A_43_P21647			A_43_P18143	A_43_P13435		A_42_P568729	A_43_P20491		A_43_P13650	A_42_P736315	A_42_P637385	A_42_P784924	A_43_P11763
	A_43_P16911	A_43_P13116		A_42_P645034			A_42_P806394	A_43_P11332		A_42_P713790	A_43_P23369		A_43_P22329	A_42_P637385	A_43_P13215	A_42_P767914	A_42_P716047
	A_43_P17083	A_42_P723498		A_42_P456940			A_42_P752208	A_43_P19212		A_43_P16949	A_43_P12134		A_43_P14984	A_43_P13215	A_43_P20501	A_43_P19530	A_42_P722745
	A_43_P17251	A_42_P523302		A_42_P559750			A_43_P17972	A_43_P12561		A_43_P13781	A_43_P22922		A_42_P735692	A_43_P20501	A_42_P647418	A_42_P509521	A_43_P12241
	A_43_P17440	A_42_P528651		A_42_P645051			A_43_P17973	A_43_P12092		A_43_P14424	A_43_P10696		A_42_P471442	A_42_P647418	A_42_P619227	A_43_P15112	A_43_P17263
	A_43_P17584	A_43_P17251		A_42_P543437			A_42_P701813	A_43_P13857		A_43_P19421	A_43_P22355		A_43_P21447	A_42_P619227	A_42_P466926	A_42_P574944	A_42_P560984
	A_43_P17836	A_43_P16260		A_43_P15342			A_43_P17440	A_42_P757433		A_42_P491486	A_43_P17319		A_42_P792864	A_42_P466926	A_43_P16491	A_42_P795568	A_43_P16256
	A_43_P17904	A_43_P19927		A_43_P14376			A_43_P15767	A_42_P680111		A_43_P10596	A_43_P15395		A_43_P17245	A_43_P16491	A_42_P509521	A_42_P588072	A_43_P17175
	A_43_P18076	A_42_P576446		A_43_P22180			A_43_P16159	A_43_P10771		A_43_P10514	A_43_P14187		A_42_P597633	A_42_P509521	A_42_P833922	A_43_P17779	A_42_P621553
	A_43_P18143	A_43_P12125		A_42_P536741			A_43_P14764	A_43_P20839		A_43_P15285	A_43_P16412		A_42_P693964	A_42_P833922	A_43_P13085	A_43_P16828	A_43_P10470
	A_43_P18364	A_42_P727016		A_43_P15282			A_43_P22441	A_42_P787501		A_42_P465473	A_42_P726351		A_43_P10089	A_43_P13085	A_43_P21124	A_43_P21087	A_43_P20885
	A_43_P18384	A_43_P20409		A_43_P20642			A_43_P21343	A_42_P577236		A_43_P20885	A_43_P12497		A_43_P21512	A_43_P21124	A_42_P519431	A_42_P822638	A_42_P469782
	A_43_P18478	A_43_P12935		A_43_P15875			A_42_P543437	A_42_P808401		A_42_P779836	A_43_P11138		A_43_P10928	A_42_P519431	A_42_P689603	A_43_P23274	A_42_P526515
	A_43_P19096	A_43_P20519		A_43_P12116			A_43_P15356	A_42_P827891		A_43_P18722	A_43_P21295		A_43_P22698	A_42_P689603	A_42_P767914	A_42_P665879	A_43_P13365
	A_43_P19212	A_43_P17904		A_43_P11616			A_42_P645365	A_43_P16160		A_42_P837576	A_43_P22883		A_43_P13885	A_42_P767914	A_43_P22650	A_43_P22453	A_43_P14376
	A_43_P20011	A_43_P13330		A_43_P21619			A_43_P15070	A_43_P15466		A_43_P14458	A_43_P16616		A_42_P454170	A_43_P22650	A_43_P14502	A_42_P716750	A_43_P10656
	A_43_P20471	A_43_P17584		A_43_P19396			A_42_P472304	A_43_P16457		A_42_P682743	A_43_P18364		A_42_P718504	A_43_P14502	A_43_P18186	A_43_P18676	A_43_P20255
	A_43_P20491	A_42_P476701		A_43_P18694			A_43_P13804	A_42_P506402		A_43_P18502	A_43_P11557		A_43_P10605	A_43_P18186	A_42_P836598	A_42_P677172	A_43_P18721
	A_43_P20496	A_42_P643516		A_43_P10234			A_43_P14267	A_43_P17283		A_43_P10803	A_42_P741131		A_43_P13327	A_42_P836598	A_43_P12588	A_42_P608594	A_42_P621470
	A_43_P20519	A_43_P18939		A_43_P12659			A_43_P15462	A_43_P15687		A_43_P10134	A_42_P682589		A_43_P16412	A_43_P12588	A_42_P674000	A_42_P565755	A_43_P11499
	A_43_P20960	A_43_P17202		A_43_P10891			A_42_P837214	A_43_P19084		A_42_P720155	A_42_P802481		A_43_P22883	A_42_P699169	A_43_P11305	A_42_P615744	A_43_P14759
	A_43_P21029	A_42_P758352		A_43_P16721			A_42_P575603	A_43_P21029		A_43_P21730	A_43_P14911		A_43_P22546	A_42_P628967	A_43_P13437	A_42_P639249	A_43_P12101
	A_43_P21122	A_42_P616351		A_43_P15101			A_42_P535877	A_42_P645365		A_43_P17548	A_42_P618979		A_42_P720228	A_43_P22564	A_43_P20058	A_42_P650219	A_43_P16459
	A_43_P21185	A_42_P568751		A_43_P12241			A_43_P19022	A_43_P12731		A_43_P11596	A_42_P808039		A_43_P11264	A_43_P17886	A_42_P700209	A_43_P19551	A_42_P700209
	A_43_P21285	A_43_P12927		A_42_P617151			A_43_P21486	A_42_P765698		A_43_P17364	A_43_P13437		A_43_P15711	A_43_P19593	A_42_P672907	A_43_P10491	A_42_P659020
	A_43_P21877	A_43_P13297		A_43_P17251			A_42_P689539	A_43_P12776		A_42_P576141	A_43_P22502		A_43_P13809	A_42_P636627	A_43_P17395	A_43_P16260	A_42_P701813
	A_43_P21887	A_43_P12175		A_43_P22502			A_43_P10951	A_43_P11609		A_43_P15607	A_43_P22774		A_43_P20074	A_43_P10771	A_43_P17904	A_43_P21106	A_42_P781849
	A_43_P21940	A_42_P581863		A_42_P567086			A_43_P16122	A_42_P570241		A_43_P19773	A_43_P10503		A_42_P535608	A_43_P14412	A_42_P743695	A_43_P22782	A_43_P14022
	A_43_P22548	A_42_P536741		A_43_P13486			A_43_P23115	A_43_P13025		A_42_P758042	A_43_P11506		A_43_P11763	A_43_P18680	A_42_P791311	A_42_P692126	A_43_P10793
	A_43_P22690	A_43_P22601		A_43_P21634			A_43_P23420	A_43_P21473		A_43_P20208	A_42_P773606		A_42_P519373	A_43_P14053	A_43_P20413	A_42_P751461	A_42_P489921
	A_43_P23032	A_43_P10512		A_42_P656495			A_43_P13697	A_43_P13932		A_43_P12134	A_43_P20109		A_43_P12086	A_43_P10855	A_42_P612891	A_42_P785419	A_42_P695401
	A_43_P23143	A_43_P12485		A_43_P20601			A_43_P15521	A_43_P13620		A_43_P19022	A_42_P519373		A_43_P21624	A_43_P20074	A_43_P13259	A_43_P10512	A_43_P17930
	A_43_P23348	A_43_P14911		A_43_P10771			A_43_P10102	A_43_P11589		A_43_P20074	A_42_P527724		A_42_P767914	A_43_P18438	A_42_P669371	A_43_P17552	A_43_P18535
	A_43_P23354	A_43_P15433		A_43_P12956			A_43_P12500	A_43_P11761		A_42_P760766	A_42_P786109		A_42_P495355	A_43_P20262	A_42_P726481	A_43_P16152	A_43_P22814
		A_42_P543437		A_43_P14523			A_42_P679148	A_43_P12707		A_42_P739653	A_43_P22598			A_43_P16625	A_43_P16410	A_43_P19951	A_43_P16260
		A_43_P11197		A_43_P14728			A_43_P20074	A_42_P559750		A_42_P650025	A_42_P647418			A_42_P596162	A_43_P20620	A_42_P739047	A_42_P840848
		A_43_P22448		A_42_P775884			A_43_P16675	A_43_P17533		A_42_P493239	A_42_P722870			A_43_P13741	A_43_P13356	A_42_P500847	A_42_P461465
		A_42_P625472		A_42_P661992			A_43_P15595	A_43_P16501		A_43_P22329	A_43_P12113			A_43_P19310	A_42_P704682	A_43_P10306	A_43_P10972
		A_42_P535877		A_43_P12741			A_43_P14612	A_43_P15595		A_42_P473965	A_43_P15146			A_43_P23348	A_42_P565755	A_42_P597580	A_42_P690463
		A_43_P19773		A_42_P622614			A_43_P18725	A_43_P19205		A_43_P16230	A_42_P781849			A_42_P595055	A_43_P12898	A_43_P15706	A_42_P822618
		A_43_P18719		A_43_P18869			A_43_P23353	A_42_P495969		A_43_P17761	A_43_P10771			A_42_P663424	A_43_P10090	A_42_P715680	A_43_P15711
		A_43_P23141		A_43_P11584			A_43_P11881	A_42_P585285		A_43_P20827	A_42_P738520			A_43_P14255	A_43_P17329	A_42_P662962	A_43_P17395
		A_43_P14195		A_42_P699201			A_43_P13607	A_42_P841744		A_43_P13437	A_43_P17327			A_43_P18260	A_42_P620915	A_43_P18364	A_42_P637385
		A_43_P15234		A_42_P453579			A_42_P762464	A_43_P18981		A_43_P16517	A_42_P748781			A_42_P492976	A_43_P15452	A_42_P788030	A_42_P681533
		A_43_P11754		A_43_P16230			A_43_P13836	A_43_P21940		A_42_P522339	A_43_P20928			A_43_P12435	A_43_P20724	A_42_P718553	A_42_P752360
		A_42_P831265		A_43_P16372			A_43_P11273	A_43_P13282		A_43_P14535	A_43_P15834			A_43_P22721	A_42_P807619	A_42_P460021	A_43_P12588
		A_43_P11620		A_43_P10885			A_43_P17812	A_43_P15234		A_43_P12197	A_42_P574588			A_42_P652419	A_43_P14464	A_43_P10514	A_43_P12170
		A_43_P16067		A_43_P19951			A_43_P18528	A_43_P17836		A_42_P799947	A_42_P841203			A_43_P19924	A_43_P10751	A_43_P13509	A_43_P22217
		A_43_P15711		A_43_P23161			A_42_P493380	A_42_P628803		A_43_P15122	A_43_P16122			A_43_P16482	A_43_P21629	A_42_P624985	A_43_P12906
		A_43_P11804		A_43_P15837			A_43_P13841	A_43_P11331		A_42_P485961	A_42_P489921			A_42_P527724	A_43_P15258	A_43_P14473	A_42_P790864
		A_43_P21087		A_43_P20117			A_43_P23375	A_43_P18481		A_43_P19288	A_43_P20484			A_42_P731936	A_42_P641569	A_42_P727858	A_42_P807202
		A_43_P12092		A_42_P549562			A_43_P22571	A_43_P15962		A_43_P23348	A_43_P22533			A_43_P22453	A_43_P16284	A_42_P771504	A_42_P454277
		A_43_P19172		A_43_P16127			A_43_P23343	A_42_P778782		A_42_P668941	A_42_P650795			A_43_P22598	A_43_P11965	A_42_P807649	A_42_P830566
		A_42_P531971		A_42_P832832			A_43_P18158	A_42_P580844		A_42_P684885	A_42_P666226			A_43_P16122	A_43_P18158	A_42_P797847	A_43_P15309
		A_42_P787122		A_43_P23141			A_43_P21762	A_43_P12197		A_42_P773606	A_43_P13186			A_43_P10025	A_42_P505280	A_43_P20739	A_43_P21807
		A_43_P12186		A_43_P21659			A_43_P17913	A_43_P13012		A_43_P12336	A_43_P10832			A_43_P14408	A_42_P787122	A_43_P17940	A_43_P14701
		A_42_P781849		A_43_P22122			A_42_P787122	A_42_P662962		A_42_P577090	A_43_P17481			A_42_P843315	A_42_P841744	A_43_P18470	A_43_P13697
		A_43_P13062		A_42_P531473			A_43_P12236	A_43_P23033		A_43_P17774	A_43_P22427			A_43_P12567	A_42_P736530	A_43_P13924	A_43_P15350
		A_42_P640876		A_42_P543004			A_42_P663090	A_43_P15521		A_43_P15146	A_43_P11998			A_43_P18738	A_43_P14408	A_42_P511328	A_43_P12187
		A_43_P12587		A_42_P505480			A_43_P15092	A_42_P623792		A_43_P15047	A_43_P16042			A_43_P13170	A_42_P843315	A_43_P14423	A_43_P14297
		A_43_P16829		A_43_P23299			A_42_P672320	A_42_P770336		A_43_P15070	A_43_P15804			A_43_P10124	A_43_P12567	A_43_P15725	A_43_P13939
		A_43_P17273		A_43_P13620			A_43_P10943	A_43_P23353		A_43_P16595	A_43_P12707			A_43_P15101	A_43_P18738	A_42_P807202	A_43_P10025
		A_43_P22275		A_43_P15607			A_43_P16526	A_43_P23368		A_42_P456940	A_43_P16061			A_43_P20439	A_43_P13170	A_42_P719385	A_42_P647738
		A_42_P803062		A_43_P21926			A_42_P556025	A_43_P13062		A_42_P665149	A_43_P20097			A_43_P21861	A_43_P10124	A_42_P630230	A_42_P792864
		A_43_P11138		A_43_P20876			A_43_P11042	A_43_P10353		A_42_P678992	A_42_P718225			A_42_P794837	A_43_P15101	A_42_P600031	A_42_P723635
		A_43_P20109		A_43_P15272			A_42_P496622	A_43_P10280		A_43_P11557	A_43_P13394			A_42_P727858	A_43_P20439	A_43_P17395	A_42_P551195
		A_42_P564289		A_42_P680111			A_43_P20058	A_42_P568943		A_42_P519373	A_43_P21656			A_42_P465608	A_43_P21861	A_43_P22334	A_43_P14971
		A_42_P841193		A_42_P808401			A_42_P481849	A_43_P22898		A_42_P763572	A_43_P17913			A_43_P20096	A_42_P794837	A_42_P481849	A_42_P785419
		A_43_P18076		A_43_P21624			A_42_P576823	A_43_P18076		A_42_P805928	A_42_P519954			A_42_P556316	A_42_P727858	A_43_P18399	A_42_P640876
		A_42_P716400		A_42_P736327			A_43_P10959	A_43_P21821		A_43_P22578	A_43_P21877			A_42_P779940	A_42_P465608	A_42_P661065	A_43_P11352
		A_43_P15767		A_43_P15070			A_42_P831265	A_43_P12114		A_43_P20450	A_42_P637385			A_43_P21370	A_43_P20096	A_43_P13939	A_43_P14340
		A_42_P811256		A_43_P20127			A_43_P13078	A_43_P13774		A_43_P10891	A_42_P779940			A_43_P22788	A_42_P556316	A_43_P20885	A_42_P672320
		A_42_P726191		A_43_P14780			A_42_P635611	A_42_P729340		A_42_P518109	A_42_P747022			A_43_P13836	A_42_P779940	A_42_P523762	A_42_P837388
		A_43_P17836		A_43_P14773			A_43_P19435	A_42_P723641		A_43_P20171	A_42_P510800			A_43_P14632	A_43_P21370	A_43_P10087	A_42_P722870
		A_43_P15272		A_43_P16098			A_42_P586270	A_43_P22868		A_43_P14947	A_42_P702040			A_43_P13121	A_43_P22788	A_43_P20896	A_43_P18493
		A_42_P661992		A_42_P511180			A_43_P10824	A_42_P572521		A_42_P527724	A_43_P21915			A_42_P813245	A_43_P13836	A_42_P606692	A_42_P500016
		A_43_P14090		A_43_P15550			A_43_P10551	A_43_P12236		A_43_P10020	A_43_P14929			A_43_P14319	A_43_P14581	A_42_P603656	A_43_P13650
		A_43_P22094		A_43_P20918			A_43_P17263	A_43_P13335		A_43_P20157	A_43_P15282			A_43_P13195	A_43_P22577	A_43_P19721	A_43_P18027
		A_42_P661746		A_42_P707114			A_43_P22094	A_42_P671800		A_43_P16412	A_42_P618577			A_42_P489921	A_42_P473893	A_43_P21452	A_43_P11684
		A_42_P549541		A_43_P18554			A_43_P16475	A_42_P836392		A_43_P17679	A_43_P14759			A_43_P10829	A_43_P19421	A_43_P17913	A_43_P14027
		A_42_P703772		A_43_P11900			A_43_P17579	A_43_P11210		A_43_P20334	A_43_P17395			A_43_P17569	A_43_P18364	A_42_P700319	A_43_P10353
		A_42_P822638		A_43_P14195			A_43_P12907	A_42_P487471		A_42_P461338	A_42_P708593			A_42_P635617	A_43_P11352	A_43_P13216	A_43_P23194
		A_43_P19183		A_43_P20960			A_42_P666894	A_43_P17273		A_43_P20530	A_42_P663424			A_43_P13253	A_42_P785419	A_43_P10020	A_43_P22650
		A_43_P18981		A_43_P11620			A_43_P21865	A_43_P20109		A_43_P15725	A_43_P12682			A_42_P602724	A_42_P628803	A_42_P458880	A_42_P475260
				A_43_P15433			A_43_P12408	A_43_P17455			A_42_P568664			A_42_P567086	A_43_P23074	A_42_P627658	A_43_P10087
				A_43_P18481			A_43_P19860	A_43_P22932			A_43_P11210			A_43_P16922	A_42_P831141	A_43_P13959	A_43_P13575
				A_43_P10829			A_43_P14981	A_42_P552414			A_43_P11542			A_42_P708782	A_43_P15614	A_42_P556574	A_42_P713844
				A_43_P18691			A_43_P13435	A_42_P608751			A_42_P574944			A_42_P585285	A_43_P13415	A_42_P841448	A_43_P11696
				A_43_P18109			A_42_P771616	A_42_P481849			A_43_P22448			A_43_P22798	A_43_P10693	A_42_P538310	A_43_P11653
				A_43_P17131			A_42_P732259	A_43_P16198			A_42_P668411			A_42_P774977	A_43_P20109	A_43_P21511	A_42_P625147
				A_43_P14547			A_43_P20893	A_43_P16364			A_43_P19773			A_43_P11138	A_43_P13933	A_43_P19476	A_42_P829324
				A_43_P19212			A_43_P21940	A_43_P14535			A_43_P13338			A_42_P574944	A_43_P14984	A_43_P18384	A_42_P623688
				A_43_P12632			A_43_P21029	A_43_P18524			A_43_P11983			A_43_P17219	A_43_P15373	A_43_P20297	A_42_P728081
				A_43_P21426			A_43_P19498	A_43_P16675			A_42_P822638			A_42_P489794	A_43_P15282	A_43_P15496	A_42_P682589
				A_42_P738608			A_43_P22290	A_43_P10824			A_43_P13857			A_43_P22595	A_42_P566087	A_43_P14738	A_43_P16957
				A_43_P18927			A_43_P22902	A_43_P13313			A_42_P677172			A_42_P624520	A_42_P479353	A_43_P15327	A_42_P820657
				A_43_P18881			A_42_P491486	A_42_P774527			A_43_P22489			A_43_P13785	A_42_P677172	A_43_P14648	A_43_P21838
				A_43_P21087			A_43_P20928	A_43_P20519			A_42_P564516			A_43_P11715	A_43_P23194	A_42_P668800	A_42_P718504
				A_42_P730970			A_43_P23434	A_43_P12741			A_43_P17974			A_43_P12772	A_43_P21877	A_43_P13195	A_42_P491128
				A_43_P13313			A_42_P584188	A_42_P545909			A_43_P22902			A_43_P19832	A_42_P606692	A_43_P20138	A_42_P618055
				A_43_P22018			A_43_P15287	A_43_P11278			A_43_P15785			A_42_P730438	A_43_P13970	A_43_P23011	A_43_P19986
				A_43_P12376			A_43_P13305	A_43_P12613			A_43_P19593			A_43_P13512	A_42_P520349	A_43_P15025	A_42_P734789
				A_42_P620263			A_43_P17502	A_42_P511180			A_43_P22147			A_42_P486229	A_43_P11035	A_42_P635617	A_43_P15875
				A_42_P585829			A_42_P606907	A_42_P628652			A_42_P830598			A_43_P19951	A_43_P17468	A_43_P17882	A_42_P503597
				A_42_P470966			A_43_P19064	A_42_P764375			A_42_P455277			A_43_P15146	A_42_P511401	A_43_P16296	A_42_P577482
				A_43_P11776			A_43_P21808	A_43_P21624			A_43_P20366			A_43_P13032	A_42_P701813	A_43_P23471	A_43_P14424
				A_43_P15436			A_43_P22550	A_42_P815197			A_43_P14635			A_42_P465473	A_43_P19756	A_42_P716047	A_43_P18870
				A_43_P15028			A_43_P12740	A_43_P19317			A_43_P19994			A_43_P10361	A_43_P16080	A_43_P18838	A_43_P22838
				A_43_P15278			A_43_P18981	A_43_P15638			A_42_P568146			A_43_P21624	A_43_P18582	A_42_P591516	A_42_P583584
				A_43_P16147			A_43_P19986	A_42_P659020			A_42_P524539			A_42_P523500	A_42_P624985	A_42_P658758	A_43_P14872
				A_42_P546418			A_43_P11620	A_43_P22549			A_42_P662962			A_42_P485961	A_43_P19516	A_43_P14593	A_42_P554044
				A_43_P16667			A_43_P14921	A_42_P560914			A_43_P16284			A_43_P20057	A_42_P594587	A_42_P773439	A_42_P843315
				A_42_P492022			A_43_P20519	A_42_P788480			A_42_P843644			A_42_P695401	A_42_P489794	A_42_P700209	A_42_P608594
				A_42_P475707			A_43_P19212	A_43_P13702			A_42_P675761			A_42_P623688	A_43_P22595	A_42_P578316	A_43_P16062
				A_43_P22059			A_43_P22855	A_43_P13330			A_43_P10183			A_43_P13903	A_42_P624520	A_43_P22901	A_43_P15070
				A_43_P14034			A_43_P18493	A_43_P23161			A_43_P23353			A_43_P14375	A_43_P13785	A_43_P20370	A_43_P21526
				A_42_P760182			A_43_P17798	A_43_P19006			A_42_P788030			A_43_P10534	A_43_P11715	A_42_P484251	A_43_P17329
				A_43_P19178			A_43_P22005	A_43_P11444			A_43_P11219			A_42_P597258	A_43_P12772	A_43_P13604	A_42_P646922
				A_43_P16085			A_43_P17700	A_43_P19172			A_43_P12656			A_43_P18039	A_43_P19832	A_43_P15936	A_43_P10888
				A_43_P12236			A_43_P22798	A_42_P619227			A_43_P20817			A_43_P19007	A_42_P730438	A_43_P13836	A_43_P21796
				A_43_P19542			A_43_P16829	A_43_P22902			A_42_P495957			A_43_P17252	A_43_P13512	A_43_P23319	A_43_P20597
				A_42_P615837			A_43_P18027	A_42_P757414			A_43_P10470			A_43_P13525	A_42_P486229	A_43_P18661	A_43_P19572
				A_43_P12226			A_42_P591256	A_43_P19183			A_43_P21259			A_43_P22553	A_43_P19951	A_43_P19929	A_43_P20916
				A_43_P13756			A_43_P10532	A_43_P17782			A_43_P19327			A_43_P11002	A_43_P15146	A_42_P813245	A_42_P651285
				A_43_P14162			A_42_P659020	A_42_P789770			A_43_P14049			A_43_P13300	A_43_P13032	A_43_P13879	A_43_P15721
				A_43_P17969			A_43_P10473	A_43_P15070			A_42_P787122			A_42_P594878	A_42_P465473	A_43_P15972	A_43_P13195
				A_43_P18577			A_42_P527703	A_43_P22098			A_43_P16271			A_42_P674000	A_43_P10361	A_43_P16513	A_42_P663424
				A_42_P836392			A_43_P13857	A_43_P13967			A_42_P785419			A_43_P11305	A_43_P21624	A_43_P12477	A_43_P22550
				A_43_P15106			A_43_P18993	A_43_P11252			A_42_P570241			A_43_P13437	A_42_P523500	A_43_P18443	A_43_P11149
				A_43_P16122			A_43_P21767	A_42_P636365			A_42_P789770			A_43_P20058	A_42_P485961	A_42_P564289	A_42_P570413
				A_43_P16264			A_43_P22036	A_43_P11820			A_43_P17131			A_42_P700209	A_43_P20057	A_43_P16124	A_42_P575398
				A_43_P20370			A_43_P11804	A_42_P708593			A_43_P22511			A_42_P672907	A_42_P695401	A_43_P17475	A_43_P18528
				A_43_P18657			A_42_P831141	A_43_P22350			A_43_P20176			A_43_P17395	A_43_P12518	A_42_P737912	A_42_P811138
				A_43_P22487			A_43_P21403	A_43_P12786			A_42_P530523			A_43_P17904	A_43_P13373	A_43_P11295	A_43_P16262
				A_43_P22197			A_43_P20239	A_42_P592417						A_42_P743695	A_42_P833264		A_43_P13881
				A_42_P497349			A_42_P686031	A_42_P792817						A_42_P791311	A_42_P822615		A_43_P20501
				A_43_P15927			A_43_P11913	A_42_P751461						A_43_P20413	A_42_P624208		A_42_P526097
				A_43_P12267			A_43_P11563	A_42_P538310						A_42_P612891	A_43_P22541		A_43_P15581
				A_43_P11449			A_42_P772136	A_43_P20167						A_43_P13259	A_43_P20762		A_42_P573333
				A_42_P636627			A_43_P18814	A_43_P22088						A_42_P669371	A_43_P10402		A_43_P14074
				A_42_P539844			A_42_P495969	A_43_P11620						A_42_P726481	A_42_P649576		A_43_P20762
				A_43_P15714			A_42_P693063	A_43_P20733						A_43_P16410	A_42_P732047		A_43_P22421
				A_42_P626836			A_43_P17461	A_43_P17873						A_43_P20620	A_43_P15356		A_42_P738608
				A_43_P17088			A_43_P17705	A_43_P22991						A_43_P13356	A_43_P12703		A_43_P22598
				A_43_P23344			A_43_P16101	A_42_P821369						A_42_P704682	A_43_P19721		A_43_P21681
				A_42_P599131			A_43_P11900	A_42_P646922						A_42_P565755	A_43_P11252		A_42_P804913
				A_43_P18814			A_42_P693122	A_43_P15767						A_43_P12898	A_43_P21526		A_42_P470892
				A_43_P11822			A_43_P22805	A_43_P12740						A_43_P10090	A_42_P667133		A_43_P14780
				A_42_P463781			A_42_P837388	A_43_P12263						A_43_P17329	A_42_P790189		A_43_P14545
				A_43_P15051			A_43_P20968	A_43_P10757						A_42_P620915	A_43_P12189		A_42_P684885
				A_43_P13041			A_43_P10992	A_42_P462764						A_43_P15452	A_43_P18046		A_43_P22502
				A_43_P12134			A_43_P22275	A_43_P16829						A_43_P20724	A_43_P15725		A_43_P17061
				A_42_P837214			A_43_P13360	A_42_P644662						A_42_P807619	A_42_P514717		A_42_P732417
				A_43_P22930			A_43_P10971	A_43_P10943						A_43_P14464	A_43_P14701		A_42_P686031
				A_42_P837388			A_43_P13374	A_43_P15380						A_43_P10751	A_43_P12457		A_43_P20297
				A_43_P19142			A_43_P13474	A_43_P12751						A_43_P21629	A_43_P19312		A_42_P543004
				A_43_P13407			A_43_P15725	A_43_P22094						A_43_P15258	A_43_P16287		A_42_P757072
				A_43_P18900			A_43_P12649	A_42_P787775						A_42_P641569	A_43_P15327		A_43_P14984
				A_42_P597580			A_43_P11821	A_43_P15147						A_43_P16284	A_43_P19427		A_43_P13396
				A_43_P18821			A_43_P21104	A_43_P17461						A_43_P11965	A_42_P511328		A_43_P11502
				A_43_P23175			A_43_P21370	A_43_P14460						A_43_P18158	A_42_P466283		A_42_P467531
				A_43_P10855			A_43_P20521	A_43_P22693						A_42_P505280	A_42_P488062		A_42_P668682
				A_43_P13386			A_43_P17676	A_43_P22340						A_42_P787122	A_42_P618345		A_42_P731218
				A_42_P775666			A_42_P729711	A_43_P17364						A_42_P841744	A_43_P16513		A_42_P499158
				A_43_P15824			A_42_P800771	A_43_P12744						A_42_P736530	A_43_P18035		A_42_P811256
				A_43_P17529			A_43_P11565	A_42_P620915						A_43_P14581	A_43_P13923		A_42_P632146
				A_43_P11045			A_42_P642415	A_42_P787122						A_43_P22577	A_43_P10985		A_43_P11002
				A_43_P20109			A_43_P10175	A_43_P12649						A_42_P473893	A_42_P616521		A_43_P20042
				A_43_P10849			A_43_P11475	A_43_P19353						A_43_P19421	A_42_P623688		A_43_P13437
				A_43_P12320			A_42_P545368	A_43_P10931						A_43_P18364	A_43_P13903		A_43_P11295
				A_42_P565654			A_43_P12688	A_42_P715680						A_43_P11352	A_43_P14375		A_43_P19059
				A_43_P16829			A_43_P18001	A_42_P619926						A_42_P785419	A_43_P10534		A_42_P710669
				A_42_P731472			A_42_P549562	A_42_P528002						A_42_P628803	A_42_P597258		A_43_P13456
				A_42_P623792			A_43_P12772	A_42_P608146						A_43_P23074	A_43_P18039		A_42_P597580
				A_42_P486131			A_43_P17719	A_42_P768467						A_42_P831141	A_43_P19007		A_42_P735416
				A_43_P17172			A_43_P12447	A_43_P20681						A_43_P15614	A_43_P17252		A_43_P10791
				A_43_P19779			A_42_P616521	A_43_P15607						A_43_P13415	A_43_P13525		A_43_P15750
				A_43_P13032			A_43_P20820	A_43_P14297						A_43_P10693	A_43_P22553		A_43_P12113
				A_43_P13726			A_43_P22693	A_42_P531540						A_43_P20109	A_43_P11002		A_42_P755771
				A_43_P19394			A_43_P18152	A_43_P15553						A_43_P13933	A_43_P13300		A_43_P12085
				A_43_P10824			A_43_P23368	A_42_P482120						A_43_P14984	A_42_P594878		A_43_P13300
				A_43_P16640			A_42_P585285	A_43_P10354						A_43_P15373	A_42_P801978		A_42_P509521
				A_43_P15808			A_43_P12890	A_42_P576823						A_43_P15282	A_42_P755326		A_43_P15820
				A_42_P706230			A_43_P13356	A_43_P11512						A_42_P566087	A_43_P16034		A_43_P15733
				A_43_P22005			A_43_P20832	A_43_P11975						A_42_P736220	A_42_P764822		A_43_P19950
				A_43_P23434			A_43_P15122	A_43_P22833						A_43_P20888	A_43_P13806		A_43_P19901
				A_43_P10957			A_42_P619227	A_43_P15357						A_43_P11557	A_42_P805300		A_43_P17894
				A_43_P14701			A_42_P834852	A_43_P16949						A_42_P626281	A_42_P612843		A_43_P17260
				A_43_P16045			A_43_P19006	A_43_P11448						A_43_P13604	A_43_P10883		A_43_P17904
				A_43_P15062			A_43_P19517	A_42_P622614						A_43_P10891	A_42_P623733		A_42_P541625
				A_43_P21270			A_43_P16501	A_43_P21721						A_43_P13114	A_42_P484152		A_42_P743695
				A_43_P23387			A_42_P466630	A_43_P13747						A_42_P508509	A_43_P15662		A_43_P16122
				A_43_P20183			A_42_P632469	A_43_P17529						A_42_P486847	A_42_P471835		A_43_P10655
				A_42_P535854			A_42_P530523	A_42_P729034						A_43_P10543	A_43_P14835		A_43_P13923
				A_42_P619227			A_42_P493301	A_42_P836447						A_42_P467037	A_42_P832621		A_43_P22871
				A_43_P12707			A_43_P12604	A_42_P831141						A_43_P10474	A_42_P693964		A_43_P21106
				A_43_P13342			A_43_P22932	A_43_P17843						A_43_P14317	A_43_P22400		A_42_P665732
				A_43_P22937			A_43_P22779	A_42_P837214						A_43_P23143	A_43_P23319		A_42_P748659
				A_43_P18076			A_43_P17319	A_42_P665149						A_42_P570595	A_43_P15070		A_42_P771570
				A_42_P596942			A_43_P10903	A_42_P682743						A_43_P22350	A_42_P499044		A_42_P672038
				A_43_P17364			A_42_P487784	A_43_P19179						A_43_P13950	A_42_P661065		A_43_P21939
				A_43_P22569			A_43_P13932	A_42_P815446						A_43_P17774	A_42_P830598		A_42_P458753
				A_43_P14439			A_42_P533759	A_42_P843644						A_42_P458753	A_42_P820878		A_42_P791311
				A_43_P15960			A_43_P13062	A_42_P737365						A_43_P12518	A_43_P22248		A_43_P16912
				A_43_P14299			A_42_P699959	A_43_P22653						A_43_P13373	A_43_P15607		A_42_P831141
				A_43_P20263			A_43_P15096	A_43_P21395						A_42_P833264	A_43_P23171		A_43_P10318
				A_43_P21924			A_43_P18942	A_43_P22450						A_42_P822615	A_42_P718504		A_43_P18364
				A_42_P778023			A_43_P20124	A_43_P17420						A_42_P624208	A_42_P839722		A_42_P737307
				A_43_P11905			A_43_P21186	A_43_P18365						A_43_P22541	A_43_P10812		A_43_P11054
				A_43_P12588			A_43_P12781	A_43_P17178						A_43_P20762	A_43_P22698		A_42_P802481
				A_43_P13139			A_42_P502590	A_43_P11616						A_43_P10402	A_43_P14916		A_43_P21945
				A_43_P12535			A_43_P12435	A_42_P708480						A_42_P649576	A_42_P658758		A_43_P17408
				A_42_P606692			A_42_P805542	A_43_P18676						A_42_P732047	A_42_P789770		A_43_P12944
				A_42_P831198			A_42_P660926	A_42_P589366						A_43_P15356	A_42_P579323		A_43_P17151
				A_43_P17972			A_43_P21956	A_42_P499124						A_43_P12703	A_43_P18017		A_42_P472133
				A_43_P12500			A_43_P22385	A_43_P15820						A_43_P19721	A_42_P477632		A_42_P675747
				A_43_P18744			A_43_P19236	A_42_P475707						A_43_P11252	A_43_P17894		A_43_P10473
				A_43_P17175			A_43_P11710	A_43_P18350						A_43_P21526	A_43_P15936		A_42_P556316
				A_43_P11051			A_42_P483114	A_43_P19632						A_42_P667133	A_42_P675747		A_43_P20820
				A_43_P12740			A_42_P713089	A_43_P16002						A_42_P790189	A_43_P11502		A_43_P15356
				A_43_P12904			A_43_P14100	A_43_P20618						A_43_P12189	A_43_P10089		A_43_P18786
				A_43_P14371			A_43_P13785	A_43_P20980						A_43_P18046	A_43_P12942		A_43_P15580
				A_43_P14442			A_43_P10280	A_42_P693964						A_42_P479353	A_43_P14878		A_42_P797117
				A_43_P12824			A_43_P21837	A_43_P14172						A_42_P677172	A_43_P11079		A_42_P685145
				A_43_P15434			A_42_P485768	A_42_P843394						A_43_P23194	A_43_P20549		A_43_P21624
				A_43_P23246			A_42_P658005	A_43_P10677						A_43_P21877	A_42_P839352		A_42_P708593
				A_43_P12457			A_43_P21295	A_43_P13969						A_42_P606692	A_43_P12944		A_43_P11079
				A_42_P792942			A_43_P17274	A_43_P13116						A_43_P13970	A_43_P13620		A_43_P12435
				A_43_P17904			A_43_P16426	A_43_P22941						A_42_P520349	A_43_P11198		A_42_P486802
				A_43_P11938			A_43_P19396	A_43_P14759						A_43_P11035	A_43_P14759		A_43_P19120
				A_43_P14460			A_43_P20007	A_42_P736315						A_43_P17468	A_42_P780327		A_42_P674637
				A_43_P12081			A_43_P19770	A_42_P573791						A_42_P511401	A_42_P533455		A_43_P20847
				A_43_P16247			A_43_P18524	A_42_P496622						A_42_P701813	A_42_P586141		A_42_P764413
				A_43_P19421			A_43_P23263	A_42_P820829						A_43_P19756	A_43_P23348		A_43_P14927
							A_43_P12252	A_43_P21324						A_43_P16080	A_42_P595055
							A_43_P13589	A_43_P14728						A_43_P18582	A_42_P663424
							A_43_P17439	A_42_P662561						A_42_P624985	A_43_P14255
							A_43_P13504	A_43_P19384						A_43_P19516	A_43_P18260
							A_43_P17632	A_43_P10463						A_42_P594587	A_42_P492976
							A_42_P537166	A_42_P522721						A_43_P15304	A_43_P12435
							A_43_P14037	A_43_P17528						A_42_P538310	A_43_P22721
							A_43_P22549	A_43_P13356						A_42_P505339	A_42_P652419
							A_43_P15607	A_42_P704131						A_42_P611568	A_43_P19924
							A_43_P15679	A_43_P22838						A_43_P17940	A_43_P16482
							A_43_P17452	A_43_P12752						A_43_P23011	A_42_P527724
							A_43_P22478	A_43_P10330						A_43_P17464	A_42_P731936
							A_43_P18773	A_42_P780457						A_43_P18932	A_43_P22453
							A_43_P10675	A_43_P13382						A_42_P617220	A_43_P22598
							A_43_P12258	A_43_P17202						A_43_P14366	A_43_P16122
							A_43_P10138	A_43_P19335						A_42_P817175	A_43_P10025
							A_43_P18883	A_42_P831198						A_43_P10270	A_42_P736220
							A_42_P590167	A_42_P831265						A_43_P22329	A_43_P20888
							A_43_P19262	A_42_P520891						A_42_P484319	A_43_P11557
							A_43_P13240	A_43_P14776						A_43_P15621	A_42_P626281
							A_43_P19942	A_43_P19022						A_43_P15725	A_43_P13604
							A_43_P13509	A_43_P14355						A_42_P514717	A_43_P10891
							A_43_P23066	A_43_P21392						A_43_P14701	A_43_P13114
							A_42_P684885	A_42_P457572						A_43_P12457	A_42_P508509
							A_43_P22797	A_42_P473074						A_43_P19312	A_42_P486847
							A_43_P23132	A_42_P624535						A_43_P16287	A_43_P10543
							A_42_P465808	A_43_P10566						A_43_P15327	A_42_P467037
							A_43_P15807	A_42_P708181						A_43_P19427	A_43_P10474
							A_43_P10182	A_42_P477643						A_42_P511328	A_43_P14317
							A_43_P15833	A_42_P538948						A_42_P466283	A_43_P23143
							A_43_P19660	A_43_P12189						A_42_P488062	A_42_P570595
							A_43_P22356	A_42_P666894						A_42_P618345	A_43_P22350
							A_43_P11848	A_42_P642415						A_43_P16513	A_43_P13950
							A_42_P775427	A_43_P22550						A_43_P18035	A_43_P17774
							A_43_P20681	A_43_P11479						A_43_P13923	A_42_P458753
							A_43_P17702	A_43_P10959						A_43_P10985	A_43_P15304
							A_43_P17083	A_42_P526140						A_42_P616521	A_42_P538310
							A_43_P15874	A_43_P20968						A_42_P801978	A_42_P505339
							A_43_P23005	A_43_P16074						A_42_P755326	A_42_P611568
							A_42_P526140	A_42_P524389						A_43_P16034	A_43_P17940
							A_43_P16920	A_43_P20057						A_42_P764822	A_43_P23011
							A_43_P14050	A_42_P471653						A_43_P13806	A_43_P17464
							A_43_P10134	A_42_P553300						A_42_P805300	A_43_P18932
							A_43_P11785	A_42_P839593						A_42_P612843	A_42_P617220
							A_42_P723641	A_42_P466959						A_43_P10883	A_43_P14366
							A_43_P21153	A_43_P17320						A_42_P623733	A_42_P817175
							A_42_P567086	A_42_P795577						A_42_P484152	A_43_P10270
							A_42_P646922	A_43_P21422						A_43_P15662	A_43_P22329
							A_43_P23344	A_43_P17654						A_42_P471835	A_42_P484319
							A_42_P752796	A_43_P13590						A_43_P14835	A_43_P15621
								A_43_P15902
								A_43_P21186
								A_43_P19745
								A_43_P17904
								A_43_P11261
								A_42_P635611
								A_43_P22329
								A_43_P14683
								A_42_P508810
								A_43_P14692
								A_42_P650592
								A_43_P17785
								A_43_P12220
								A_42_P834965
								A_43_P17572
								A_42_P504205
								A_43_P18917
								A_43_P17593
								A_43_P19692
								A_42_P524976
								A_42_P630463
								A_42_P547659
								A_43_P12330
								A_43_P18564
								A_43_P12125
								A_42_P467531
								A_43_P20916
								A_43_P17265
								A_43_P23098
								A_43_P18017
								A_43_P13750
								A_43_P18413
								A_43_P21756
								A_43_P11754
								A_43_P13841
								A_42_P618979
								A_43_P12201
								A_43_P21019
								A_43_P23331
								A_43_P11751
								A_43_P20288
								A_42_P580636
								A_42_P601104
								A_43_P21980
								A_43_P13186
								A_43_P22470
								A_43_P15238
								A_43_P16774
								A_43_P22659
								A_43_P12424
								A_43_P15781
								A_43_P19879
								A_43_P10855
								A_42_P843366
								A_43_P11991
								A_42_P560122
								A_43_P17300
								A_43_P18894
								A_43_P21383
								A_43_P12266
								A_42_P689539
								A_43_P11945
								A_43_P17973
								A_43_P20820
								A_43_P16956
								A_42_P772937
								A_43_P19526
								A_43_P21977
								A_42_P629682
								A_43_P21858
								A_43_P12698
								A_43_P19142
								A_43_P18683
								A_43_P19841
								A_43_P22324
								A_43_P12450
								A_43_P16045
								A_43_P19951
								A_43_P20370
								A_42_P637189
								A_43_P17709
								A_42_P597580
								A_43_P17579
								A_43_P14981
								A_43_P11454
								A_43_P18560
								A_43_P11275
								A_43_P11884
								A_43_P15623
								A_42_P735495
								A_43_P20129
								A_43_P21364
								A_43_P12774
								A_42_P806882
								A_43_P14397
								A_43_P15392
								A_43_P20146
								A_42_P566817
								A_43_P10328
								A_42_P760672
