# Supplementary material for: Gene expression response in target organ and whole blood varies as a function of target organ injury phenotype
Source: Genome Biol. 2008 Jun 20;9(6):R100. doi: 10.1186/gb-2008-9-6-r100 (PMC2481421; doi:10.1186/gb-2008-9-6-r100)
Supplement: Additional data file 3 — Enrichment p-values that resulted from performing a GO enrichment analysis on the list of classifiers for each dose/time/tissue group. GO categories must have had at least five associated genes measured on the microarray in order to be included. [file gb-2008-9-6-r100-S3.xls]

## Sheet: Sheet1
Tissue	Blood	Blood	Blood	Blood	Blood	Blood	Blood	Blood	Blood	Liver	Liver	Liver	Liver	Liver	Liver	Liver	Liver	Liver
Time	6	24	48	6	24	48	6	24	48	6	24	48	6	24	48	6	24	48
Dose	Low	Low	Low	Medium	Medium	Medium	High	High	High	Low	Low	Low	Medium	Medium	Medium	High	High	High
GO:0000003_reproduction	0.675159	0.272816	0.28803	0.530567	0.762072	0.247272	1	0.762072	0.617905	0.287206	0.147292	0.246886	0.587151	0.394675	0.326244	0.274092	1	1
GO:0000041_transition_metal_ion_transport	1	1	1	1	0.158146	0.495877	1	0.158146	1	1	0.544992	1	1	1	0.693469	1	1	1
GO:0000051_urea_cycle_intermediate_metabolic_process	1	1	1	1	1	1	1	1	1	1	0.217742	0.217742	1	1	0.3084	1	1	1
GO:0000059_protein_import_into_nucleus__docking	1	1	1	1	1	1	1	1	1	1	1	1	1	1	1	1	1	1
GO:0000060_protein_import_into_nucleus__translocation	1	1	1	1	1	0.375281	1	1	1	1	0.417753	0.0983037	1	1	0.188111	1	1	1
GO:0000070_mitotic_sister_chromatid_segregation	1	1	1	1	1	1	1	1	1	1	1	1	1	1	1	1	1	1
GO:0000074_regulation_of_progression_through_cell_cycle	0.844948	0.772695	0.785729	0.356348	0.963745	0.955039	1	0.963745	1	0.184734	0.802385	0.00295519	0.009346	0.292066	0.0156698	1	1	1
GO:0000075_cell_cycle_checkpoint	1	0.132482	1	1	1	1	1	1	1	1	1	0.0153035	1	1	0.188111	1	1	1
GO:0000077_DNA_damage_checkpoint	1	0.074525	1	1	1	1	1	1	1	1	1	0.255275	1	1	0.357623	1	1	1
GO:0000079_regulation_of_cyclin-dependent_protein_kinase_activity	1	0.115476	1	1	1	1	1	1	1	0.118582	0.373105	0.0762295	0.184354	1	0.0294648	1	1	1
GO:0000080_G1_phase_of_mitotic_cell_cycle	1	1	1	1	1	1	1	1	1	1	1	1	1	1	0.2824	1	1	1
GO:0000082_G1_S_transition_of_mitotic_cell_cycle	1	1	1	1	1	1	1	1	1	1	1	1	1	1	1	1	1	1
GO:0000084_S_phase_of_mitotic_cell_cycle	0.0475287	0.0379633	1	0.0778132	0.126175	1	1	0.126175	1	1	0.136954	0.136954	1	1	0.0177394	1	1	1
GO:0000086_G2_M_transition_of_mitotic_cell_cycle	1	0.0503037	1	1	1	1	1	1	1	1	1	1	1	1	1	1	1	1
GO:0000087_M_phase_of_mitotic_cell_cycle	0.471272	0.397401	0.259814	0.653604	0.250137	0.493783	1	0.250137	1	0.406088	0.854516	0.11996	0.0497236	1	0.150849	1	1	1
GO:0000096_sulfur_amino_acid_metabolic_process	1	1	1	1	1	1	1	1	1	0.112697	1	1	0.175544	1	0.136525	1	1	1
GO:0000097_sulfur_amino_acid_biosynthetic_process	1	1	1	1	1	1	1	1	1	1	1	1	1	1	0.2824	1	1	1
GO:0000098_sulfur_amino_acid_catabolic_process	1	1	1	1	1	1	1	1	1	1	1	1	1	1	0.168304	1	1	1
GO:0000122_negative_regulation_of_transcription_from_RNA_polymerase_II_promoter	1	0.348255	0.203495	0.0580345	0.433564	0.0500047	1	0.433564	0.197337	0.00912633	0.214593	0.0752094	0.0326849	0.0390008	0.0893447	0.00210292	1	1
GO:0000160_two-component_signal_transduction_system_(phosphorelay)	0.0854433	1	1	1	1	1	1	1	0.0357944	1	1	1	1	1	1	1	1	1
GO:0000165_MAPKKK_cascade	1	0.481735	0.135597	0.394081	0.390351	0.634446	1	0.390351	1	0.491409	0.708469	0.708469	1	0.386053	0.714523	1	1	1
GO:0000186_activation_of_MAPKK_activity	1	1	0.108493	1	0.183206	1	1	0.183206	1	0.0579856	0.198278	0.198278	1	0.0421863	0.2824	1	1	1
GO:0000187_activation_of_MAPK_activity	1	0.223016	0.392884	0.410312	0.584962	0.56626	1	0.584962	1	1	1	1	1	1	0.763554	1	1	1
GO:0000188_inactivation_of_MAPK_activity	1	1	1	1	1	0.192332	1	1	1	1	0.217742	0.217742	1	1	0.3084	1	1	1
GO:0000209_protein_polyubiquitination	1	1	1	1	1	1	1	1	1	1	1	0.136954	1	1	1	1	1	1
GO:0000226_microtubule_cytoskeleton_organization_and_biogenesis	0.323673	1	1	1	0.6615	0.642614	1	0.6615	1	1	1	1	0.403207	1	0.523068	1	1	1
GO:0000245_spliceosome_assembly	1	1	1	1	1	0.304666	1	1	1	1	1	1	1	1	1	1	1	1
GO:0000270_peptidoglycan_metabolic_process	1	1	1	1	0.253544	0.00224795	1	0.253544	0.042171	1	1	1	1	1	0.380912	1	1	1
GO:0000271_polysaccharide_biosynthetic_process	0.10748	0.0864096	1	1	0.270169	0.258557	1	0.270169	1	1	1	0.291019	0.139361	1	0.40336	1	1	1
GO:0000272_polysaccharide_catabolic_process	1	1	1	1	1	1	1	1	1	1	1	1	1	1	0.255427	1	1	1
GO:0000278_mitotic_cell_cycle	0.289023	0.0518572	0.0854551	0.259948	0.169368	0.773754	1	0.169368	1	0.587782	0.626092	0.0143351	0.165303	1	0.104427	1	1	1
GO:0000279_M_phase	0.547932	0.128085	0.349041	0.733069	0.366021	0.612325	1	0.366021	1	0.47748	0.909421	0.208184	0.0838197	1	0.138045	1	1	1
GO:0000302_response_to_reactive_oxygen_species	1	1	1	1	1	0.506585	1	1	1	1	0.044751	0.556086	1	1	1	1	1	1
GO:0000375_RNA_splicing__via_transesterification_reactions	1	1	1	1	1	0.438781	1	1	1	1	1	0.485259	1	1	1	1	1	1
GO:0000377_RNA_splicing__via_transesterification_reactions_with_bulged_adenosine_as_nucleophile	1	1	1	1	1	0.438781	1	1	1	1	1	0.485259	1	1	1	1	1	1
GO:0000398_nuclear_mRNA_splicing__via_spliceosome	1	1	1	1	1	0.438781	1	1	1	1	1	0.485259	1	1	1	1	1	1
GO:0000723_telomere_maintenance	1	1	1	1	1	1	1	1	1	1	1	1	1	1	1	1	1	1
GO:0000726_non-recombinational_repair	1	1	1	1	1	1	1	1	1	1	1	1	1	1	0.198417	1	1	1
GO:0000819_sister_chromatid_segregation	1	1	1	1	1	1	1	1	1	1	1	1	1	1	1	1	1	1
GO:0000902_cell_morphogenesis	0.25216	0.0499941	0.21162	0.130583	0.27115	0.508065	1	0.27115	0.660817	0.34989	0.144933	0.0815665	0.439234	0.190359	0.255973	0.30232	0.381269	1
GO:0000904_cellular_morphogenesis_during_differentiation	0.307098	1	0.831745	0.556629	0.59705	0.949378	1	0.59705	0.370434	0.604263	0.656135	0.242484	0.434834	0.139796	0.12592	0.142787	0.18573	1
GO:0000910_cytokinesis	1	1	1	0.172344	1	1	1	1	1	1	1	1	1	1	0.40336	1	1	1
GO:0001101_response_to_acid	1	1	1	1	1	1	1	1	1	1	1	0.115496	1	1	1	1	1	1
GO:0001501_skeletal_development	0.357808	0.637165	0.313255	0.00445827	0.0562236	0.0448291	1	0.0562236	0.000111136	0.273393	0.173179	0.0814399	0.08209	0.168204	0.197936	0.159136	0.206374	0.13448
GO:0001502_cartilage_condensation	1	1	1	0.138071	1	1	1	1	1	1	1	1	1	1	1	1	1	1
GO:0001503_ossification	0.149879	0.424387	0.0923566	0.00538048	0.00264381	0.00197775	1	0.00264381	6.00959e-06	0.433429	0.150321	0.0165761	0.228935	0.336318	0.193147	1	0.118322	0.0756676
GO:0001504_neurotransmitter_uptake	1	1	1	1	1	1	1	1	1	1	1	1	1	1	1	1	1	1
GO:0001505_regulation_of_neurotransmitter_levels	1	0.471423	0.716605	0.379708	0.172883	0.878838	1	0.172883	1	1	0.425879	0.425879	0.653131	1	0.695072	0.103272	1	1
GO:0001508_regulation_of_action_potential	0.00517373	1	0.430659	1	0.629384	0.610479	1	0.629384	0.136056	0.253966	0.661742	0.0899023	0.0793475	1	0.803615	1	1	1
GO:0001516_prostaglandin_biosynthetic_process	1	1	1	1	1	1	1	1	1	1	1	1	1	1	1	1	1	1
GO:0001523_retinoid_metabolic_process	1	1	1	1	0.317871	0.304666	1	0.317871	1	1	1	1	1	1	1	1	1	0.0155163
GO:0001525_angiogenesis	0.169801	1	0.693657	0.0342839	0.611225	0.583277	1	0.611225	0.036239	0.123019	0.658761	1	0.0740525	1	0.653237	1	1	1
GO:0001541_ovarian_follicle_development	0.114709	1	0.174289	0.183466	0.286426	0.0387993	1	0.286426	0.0485078	1	1	0.308248	1	1	1	1	1	1
GO:0001542_ovulation_(sensu_Mammalia)	1	1	1	1	1	1	1	1	1	1	1	1	1	1	0.3084	1	1	1
GO:0001558_regulation_of_cell_growth	1	0.0968751	0.085011	0.0236985	0.108593	0.0289596	1	0.108593	1	0.421865	0.595919	0.319807	1	1	0.344907	1	1	1
GO:0001568_blood_vessel_development	0.295054	1	0.822709	0.104347	0.576887	0.780935	1	0.576887	0.071122	0.0576737	0.6363	1	0.170527	1	0.869875	1	1	1
GO:0001569_patterning_of_blood_vessels	1	1	1	1	1	1	1	1	1	0.0704202	0.236737	1	0.111204	1	0.333464	1	1	1
GO:0001570_vasculogenesis	1	1	1	1	1	1	1	1	1	0.0948124	0.308248	1	1	1	1	1	1	1
GO:0001573_ganglioside_metabolic_process	1	1	1	1	1	1	1	1	1	1	1	1	1	1	1	1	1	1
GO:0001649_osteoblast_differentiation	0.183928	0.149171	0.273473	0.0435928	0.0172289	0.414188	1	0.0172289	6.66509e-05	1	0.12191	0.0216849	0.235301	0.112995	0.228293	1	0.0361624	1
GO:0001654_eye_development	1	1	1	0.286894	1	1	1	1	1	1	0.459243	1	1	1	1	1	1	1
GO:0001655_urogenital_system_development	1	1	0.0946276	0.426129	0.230981	1	1	0.230981	1	1	1	0.261853	1	1	0.0593689	1	1	1
GO:0001656_metanephros_development	1	1	0.0422864	0.296497	0.112689	1	1	0.112689	1	1	1	0.130061	1	1	0.0658314	1	1	1
GO:0001657_ureteric_bud_development	1	1	0.0337251	0.267299	0.0915149	1	1	0.0915149	1	1	1	0.106019	1	1	0.0484865	1	1	1
GO:0001658_ureteric_bud_branching	1	1	0.0096204	0.149648	0.0279371	1	1	0.0279371	1	1	1	0.0328263	1	1	0.357623	1	1	1
GO:0001659_thermoregulation	1	1	1	0.172344	1	1	1	1	1	1	1	1	0.139361	1	1	1	1	1
GO:0001662_behavioral_fear_response	1	1	1	1	0.183206	1	1	0.183206	1	1	1	1	1	1	1	1	1	1
GO:0001666_response_to_hypoxia	1	0.373296	1	1	1	0.787089	1	1	0.213323	0.0814288	0.0297357	0.524909	0.178288	0.293077	0.262704	1	1	1
GO:0001676_long-chain_fatty_acid_metabolic_process	1	1	1	1	0.201384	0.192332	1	0.201384	1	1	0.217742	1	0.101619	1	1	1	1	1
GO:0001678_cell_glucose_homeostasis	1	1	1	1	0.126175	1	1	0.126175	1	1	0.136954	1	1	1	1	1	1	1
GO:0001701_in_utero_embryonic_development	1	1	1	0.121494	0.26412	1	1	0.26412	1	0.258937	0.298062	1	0.383556	1	0.221565	1	1	1
GO:0001702_gastrulation_with_mouth_forming_second	1	1	1	1	1	1	1	1	1	1	0.217742	1	1	1	1	1	1	1
GO:0001704_formation_of_primary_germ_layer	1	1	1	0.138071	1	1	1	1	1	1	1	1	1	1	1	1	1	1
GO:0001707_mesoderm_formation	1	1	1	0.138071	1	1	1	1	1	1	1	1	1	1	1	1	1	1
GO:0001708_cell_fate_specification	0.0779803	1	1	1	1	1	1	1	1	1	1	1	1	1	1	1	1	1
GO:0001709_cell_fate_determination	1	1	0.225444	0.236907	0.362479	0.347932	1	0.362479	1	0.124429	0.0833956	1	0.193071	1	0.0337642	1	1	1
GO:0001754_eye_photoreceptor_cell_differentiation	1	1	1	1	1	1	1	1	1	1	0.236737	1	1	1	1	1	1	1
GO:0001755_neural_crest_cell_migration	1	1	0.142012	0.149648	0.236544	1	1	0.236544	1	1	1	0.255275	1	1	0.357623	1	1	1
GO:0001756_somitogenesis	1	1	1	1	0.21916	1	1	0.21916	1	1	1	1	1	1	0.333464	1	1	1
GO:0001759_induction_of_an_organ	1	1	1	1	1	1	1	1	1	1	1	1	1	1	0.255427	1	1	1
GO:0001763_morphogenesis_of_a_branching_structure	1	0.202578	0.0720233	0.377377	0.181989	1	1	0.181989	1	0.207736	0.577475	0.0518572	0.0530029	1	0.363111	1	1	1
GO:0001764_neuron_migration	1	1	1	1	0.545655	0.527329	1	0.545655	1	1	0.577475	1	1	1	1	1	1	1
GO:0001775_cell_activation	0.672809	0.588499	0.518096	0.84411	0.811114	0.787918	1	0.811114	0.00944363	0.0117996	0.646313	0.0169097	0.1758	0.026034	0.118512	1	0.183271	1
GO:0001776_leukocyte_homeostasis	1	1	1	1	1	1	1	1	1	1	1	0.236737	1	1	1	1	1	1
GO:0001816_cytokine_production	0.356098	1	0.030487	0.00566803	0.338418	0.316445	1	0.338418	0.164439	0.0490532	1	0.37815	0.112321	0.0269408	0.31032	1	1	1
GO:0001817_regulation_of_cytokine_production	0.0704579	1	1	0.114448	1	1	1	1	1	0.0579856	1	1	0.0919314	1	1	1	1	1
GO:0001822_kidney_development	1	1	0.0830845	0.402243	0.206322	1	1	0.206322	1	1	1	0.234713	1	1	0.0470009	1	1	1
GO:0001824_blastocyst_development	1	1	1	0.149648	0.236544	1	1	0.236544	1	1	1	1	1	1	1	1	1	1
GO:0001836_release_of_cytochrome_c_from_mitochondria	1	1	1	1	1	0.120247	1	1	1	1	1	0.136954	1	1	1	1	1	1
GO:0001837_epithelial_to_mesenchymal_transition	1	1	1	0.102399	1	1	1	1	1	1	1	0.178333	1	1	1	1	1	1
GO:0001838_embryonic_epithelial_tube_formation	1	1	1	1	1	1	1	1	1	1	1	1	1	1	1	1	1	1
GO:0001839_neural_plate_morphogenesis	1	1	1	1	1	1	1	1	1	1	1	1	1	1	1	1	1	1
GO:0001840_neural_plate_development	1	1	1	1	1	1	1	1	1	1	1	1	1	1	1	1	1	1
GO:0001841_neural_tube_formation	1	1	1	1	1	1	1	1	1	1	1	1	1	1	1	1	1	1
GO:0001843_neural_tube_closure	1	1	1	1	1	1	1	1	1	1	1	1	1	1	1	1	1	1
GO:0001881_receptor_recycling	1	1	1	1	1	1	1	1	1	1	1	1	1	1	0.168304	1	1	1
GO:0001885_endothelial_cell_development	0.0552325	1	1	1	1	0.138845	1	1	1	1	1	1	1	1	1	1	1	1
GO:0001889_liver_development	1	1	1	1	1	1	1	1	1	1	1	1	1	1	0.227445	1	1	1
GO:0001890_placenta_development	1	1	1	1	0.145611	1	1	0.145611	1	1	1	1	1	1	0.227445	1	1	1
GO:0001894_tissue_homeostasis	0.216526	0.176295	1	1	0.142613	0.473764	1	0.142613	0.0947873	1	0.163792	0.0350809	1	0.134071	0.0926947	1	0.043256	0.0272513
GO:0001906_cell_killing	1	1	1	1	1	1	1	1	1	1	1	0.198278	1	1	1	1	1	1
GO:0001909_leukocyte_mediated_cytotoxicity	1	1	1	1	1	1	1	1	1	1	1	0.157896	1	1	1	1	1	1
GO:0001932_regulation_of_protein_amino_acid_phosphorylation	1	1	0.415836	1	1	1	1	1	1	0.243924	0.644589	0.644589	0.36327	1	0.788473	1	1	1
GO:0001933_negative_regulation_of_protein_amino_acid_phosphorylation	1	1	1	1	1	1	1	1	1	1	1	0.136954	1	1	1	1	1	1
GO:0001934_positive_regulation_of_protein_amino_acid_phosphorylation	1	1	1	1	1	1	1	1	1	0.147442	0.44575	1	0.227032	1	0.587764	1	1	1
GO:0001935_endothelial_cell_proliferation	1	1	0.108493	0.114448	0.183206	0.0144436	1	0.183206	0.0293776	0.0579856	0.198278	0.198278	0.0919314	0.0421863	0.2824	1	1	1
GO:0001936_regulation_of_endothelial_cell_proliferation	1	1	0.0736843	0.0778132	0.126175	0.120247	1	0.126175	1	0.03903	0.136954	1	0.0622505	0.028318	0.198417	1	1	1
GO:0001942_hair_follicle_development	1	1	1	0.183466	1	1	1	1	1	1	1	1	1	1	0.424998	1	1	1
GO:0001944_vasculature_development	0.301079	1	0.827285	0.10866	0.587046	0.787918	1	0.587046	0.0729867	0.0597814	0.646313	1	0.1758	1	0.876308	1	1	1
GO:0001952_regulation_of_cell-matrix_adhesion	1	1	1	1	1	0.120247	1	1	0.0196769	1	1	1	1	1	1	1	1	1
GO:0001958_endochondral_ossification	0.0397634	1	1	1	0.1063	0.101252	1	0.1063	0.016423	0.0326295	0.115496	1	1	1	1	1	1	1
GO:0001963_synaptic_transmission__dopaminergic	1	1	1	1	1	1	1	1	1	1	1	1	1	1	1	1	1	1
GO:0001974_blood_vessel_remodeling	1	1	1	0.114448	1	1	1	1	1	1	1	1	1	1	1	1	1	1
GO:0001975_response_to_amphetamine	1	1	1	1	1	1	1	1	1	1	1	1	1	1	1	1	1	1
GO:0001976_fast_regulation_of_arterial_pressure	1	1	1	0.161071	1	1	1	1	1	1	1	1	1	1	0.380912	1	1	1
GO:0001977_renal_blood_volume_regulation_of_blood_pressure	1	1	1	1	1	1	1	1	1	1	1	1	1	1	1	1	1	1
GO:0001990_regulation_of_blood_pressure_by_hormones	1	1	1	0.149648	1	1	1	1	1	1	1	1	1	1	0.357623	1	1	1
GO:0001991_regulation_of_blood_pressure_by_circulatory_renin-angiotensin	1	1	1	0.0652722	1	1	1	1	1	1	1	1	1	1	1	1	1	1
GO:0001993_norepinephrine-epinephrine_regulation_of_blood_pressure	1	1	1	1	1	1	1	1	1	1	1	1	1	1	1	1	1	1
GO:0002009_morphogenesis_of_an_epithelium	1	0.31335	0.524538	0.544728	0.730215	1	1	0.730215	1	1	1	0.760862	1	1	0.883332	1	1	1
GO:0002026_cardiac_inotropy	0.0397634	1	0.0617863	0.0652722	0.1063	0.101252	1	0.1063	0.016423	1	0.115496	1	0.0521466	0.0236525	0.168304	0.00549852	1	1
GO:0002029_desensitization_of_G-protein_coupled_receptor_protein_signaling_pathway	0.0704579	1	0.108493	0.114448	0.183206	0.17488	1	0.183206	0.0293776	1	1	1	1	1	1	1	1	1
GO:0002062_chondrocyte_differentiation	1	1	1	1	1	1	1	1	1	1	1	1	1	1	1	1	1	1
GO:0002200_somatic_diversification_of_immune_receptors	1	0.074525	1	1	1	1	1	1	0.0389877	1	1	0.255275	1	1	1	1	1	1
GO:0002204_somatic_recombination_of_immunoglobulin_genes_during_immune_response	1	0.0624904	1	1	1	1	1	1	0.032591	1	1	0.217742	1	1	1	1	1	1
GO:0002208_somatic_diversification_of_immunoglobulins_during_immune_response	1	0.0624904	1	1	1	1	1	1	0.032591	1	1	0.217742	1	1	1	1	1	1
GO:0002209_behavioral_defense_response	1	1	1	1	0.183206	1	1	0.183206	1	1	1	1	1	1	1	1	1	1
GO:0002237_response_to_molecule_of_bacterial_origin	1	1	1	1	1	1	1	1	1	1	1	1	1	1	1	1	1	1
GO:0002250_adaptive_immune_response	0.318116	0.262377	0.452203	0.471111	0.65374	0.634835	1	0.65374	0.000448975	0.268784	0.316083	0.00525809	1	0.0207702	0.088736	1	0.0670335	1
GO:0002252_immune_effector_process	1	0.331024	0.185045	0.568912	0.753652	0.37819	1	0.753652	0.017354	0.338689	0.783455	0.446085	0.487066	1	0.662845	1	1	1
GO:0002253_activation_of_immune_response	1	0.217955	0.385037	0.402243	0.206322	0.19102	1	0.206322	1	1	0.607653	1	1	1	0.754616	1	1	1
GO:0002260_lymphocyte_homeostasis	1	1	1	1	1	1	1	1	1	1	1	1	1	1	1	1	1	1
GO:0002263_cell_activation_during_immune_response	1	1	1	1	1	1	1	1	1	0.0326295	1	0.00555778	1	0.0236525	0.168304	1	1	1
GO:0002274_myeloid_leukocyte_activation	1	1	0.235293	1	1	1	1	1	1	0.130238	1	1	0.201696	1	1	1	1	1
GO:0002285_lymphocyte_activation_during_immune_response	1	1	1	1	1	1	1	1	1	0.0326295	1	0.00555778	1	0.0236525	0.168304	1	1	1
GO:0002366_leukocyte_activation_during_immune_response	1	1	1	1	1	1	1	1	1	0.0326295	1	0.00555778	1	0.0236525	0.168304	1	1	1
GO:0002376_immune_system_process	0.357659	0.704108	0.193151	0.125784	0.318056	0.264231	0.0134703	0.318056	0.0310264	0.00252344	0.296126	0.421399	0.100298	0.00714477	0.0815277	0.347589	0.434219	0.299434
GO:0002377_immunoglobulin_production	1	0.092296	1	1	1	1	1	1	0.0485078	1	1	0.308248	1	1	1	1	1	1
GO:0002381_immunoglobulin_production_during_immune_response	1	0.0624904	1	1	1	1	1	1	0.032591	1	1	0.217742	1	1	1	1	1	1
GO:0002429_immune_response-activating_cell_surface_receptor_signaling_pathway	1	0.0981459	0.184779	0.194442	0.0479549	0.289622	1	0.0479549	1	1	1	1	1	1	1	1	1	1
GO:0002437_inflammatory_response_to_antigenic_stimulus	1	1	1	1	1	1	1	1	1	1	1	1	1	1	1	1	1	1
GO:0002438_acute_inflammatory_response_to_antigenic_stimulus	1	1	1	1	1	1	1	1	1	1	1	1	1	1	1	1	1	1
GO:0002440_production_of_molecular_mediator_of_immune_response	1	0.0981459	1	1	1	1	1	1	0.0516614	0.100812	1	0.325061	0.157643	1	1	1	1	1
GO:0002443_leukocyte_mediated_immunity	1	0.271911	0.127392	0.485318	0.669088	0.650227	1	0.669088	0.0110694	0.278504	0.701113	0.334001	0.40962	1	0.534238	1	1	1
GO:0002444_myeloid_leukocyte_mediated_immunity	1	1	0.119807	1	1	1	1	1	1	0.0642229	1	1	0.101619	1	1	1	1	1
GO:0002448_mast_cell_mediated_immunity	1	1	0.0854335	1	1	1	1	1	1	0.0453895	1	1	0.0722487	1	1	1	1	1
GO:0002449_lymphocyte_mediated_immunity	1	0.242945	0.423294	0.441527	0.620895	0.602009	1	0.620895	0.00859981	1	0.65327	0.279972	1	1	0.464607	1	1	1
GO:0002455_humoral_immune_response_mediated_by_circulating_immunoglobulin	1	1	1	1	1	1	1	1	1	1	0.308248	1	1	1	0.424998	1	1	1
GO:0002456_T_cell_mediated_immunity	1	1	1	1	1	1	1	1	1	1	1	0.115496	1	1	1	1	1	1
GO:0002460_adaptive_immune_response_based_on_somatic_recombination_of_immune_receptors_built_from_immunoglobulin_superfamily_domains	0.318116	0.262377	0.452203	0.471111	0.65374	0.634835	1	0.65374	0.000448975	0.268784	0.316083	0.00525809	1	0.0207702	0.088736	1	0.0670335	1
GO:0002474_antigen_processing_and_presentation_of_peptide_antigen_via_MHC_class_I	1	1	1	1	0.21916	1	1	0.21916	1	1	1	1	1	1	1	1	1	1
GO:0002478_antigen_processing_and_presentation_of_exogenous_peptide_antigen	1	1	1	1	1	1	1	1	1	1	1	1	1	1	1	1	1	1
GO:0002495_antigen_processing_and_presentation_of_peptide_antigen_via_MHC_class_II	1	1	1	1	1	1	1	1	1	1	1	1	1	1	1	1	1	1
GO:0002504_antigen_processing_and_presentation_of_peptide_or_polysaccharide_antigen_via_MHC_class_II	1	1	1	1	1	1	1	1	1	1	1	1	1	1	1	1	1	1
GO:0002520_immune_system_development	0.313109	0.599244	0.533805	0.852511	0.958701	0.801302	0.0751687	0.958701	0.0102233	0.0130215	0.251617	0.123434	0.442151	0.0280629	0.242765	0.144724	0.188183	1
GO:0002521_leukocyte_differentiation	1	0.373296	0.603125	1	0.803778	0.787089	1	0.803778	0.213323	0.0115773	0.83109	0.0963461	0.539762	0.293077	0.486453	1	1	1
GO:0002524_hypersensitivity	1	1	1	1	1	1	1	1	1	1	1	1	1	1	1	1	1	1
GO:0002526_acute_inflammatory_response	1	1	1	0.0352081	0.704568	0.685951	1	0.704568	1	1	0.37815	0.37815	0.0193704	1	0.31032	1	1	1
GO:0002541_activation_of_plasma_proteins_during_acute_inflammatory_response	1	1	1	1	1	0.375281	1	1	1	1	0.417753	1	1	1	0.556101	1	1	1
GO:0002562_somatic_diversification_of_immune_receptors_via_germline_recombination_within_a_single_locus	1	0.0685266	1	1	1	1	1	1	0.0357944	1	1	0.236737	1	1	1	1	1	1
GO:0002573_myeloid_leukocyte_differentiation	1	1	0.28272	1	1	1	1	1	1	1	1	1	1	1	0.617179	1	1	1
GO:0002673_regulation_of_acute_inflammatory_response	1	1	1	1	1	1	1	1	1	1	1	1	1	1	1	1	1	1
GO:0002682_regulation_of_immune_system_process	0.401906	0.335372	0.554224	0.206522	0.410393	0.38576	1	0.410393	1	0.34311	0.788764	1	0.492592	1	0.903163	1	1	1
GO:0002683_negative_regulation_of_immune_system_process	1	1	1	0.0901881	1	1	1	1	1	0.0453895	1	1	0.0722487	1	1	1	1	1
GO:0002684_positive_regulation_of_immune_system_process	0.329186	0.271911	0.466116	0.139587	0.29729	0.277149	1	0.29729	1	1	0.701113	1	1	1	0.836918	1	1	1
GO:0002697_regulation_of_immune_effector_process	1	1	1	1	1	1	1	1	1	0.0453895	1	1	0.0722487	1	1	1	1	1
GO:0002703_regulation_of_leukocyte_mediated_immunity	1	1	1	1	1	1	1	1	1	1	1	1	1	1	1	1	1	1
GO:0002706_regulation_of_lymphocyte_mediated_immunity	1	1	1	1	1	1	1	1	1	1	1	1	1	1	1	1	1	1
GO:0002712_regulation_of_B_cell_mediated_immunity	1	1	1	1	1	1	1	1	1	1	1	1	1	1	1	1	1	1
GO:0002757_immune_response-activating_signal_transduction	1	0.0981459	0.184779	0.194442	0.0479549	0.289622	1	0.0479549	1	1	1	1	1	1	1	1	1	1
GO:0002761_regulation_of_myeloid_leukocyte_differentiation	1	1	1	1	1	1	1	1	1	1	1	1	1	1	1	1	1	1
GO:0002762_negative_regulation_of_myeloid_leukocyte_differentiation	1	1	1	1	1	1	1	1	1	1	1	1	1	1	1	1	1	1
GO:0002763_positive_regulation_of_myeloid_leukocyte_differentiation	1	1	1	1	1	1	1	1	1	1	1	1	1	1	1	1	1	1
GO:0002764_immune_response-regulating_signal_transduction	1	0.0981459	0.184779	0.194442	0.0479549	0.289622	1	0.0479549	1	1	1	1	1	1	1	1	1	1
GO:0002768_immune_response-regulating_cell_surface_receptor_signaling_pathway	1	0.0981459	0.184779	0.194442	0.0479549	0.289622	1	0.0479549	1	1	1	1	1	1	1	1	1	1
GO:0002790_peptide_secretion	1	1	1	1	1	1	1	1	1	1	1	0.472411	0.243483	1	0.617179	1	1	1
GO:0002819_regulation_of_adaptive_immune_response	1	1	1	1	1	1	1	1	1	1	1	1	1	1	1	1	1	1
GO:0002822_regulation_of_adaptive_immune_response_based_on_somatic_recombination_of_immune_receptors_built_from_immunoglobulin_superfamily_domains.	1	1	1	1	1	1	1	1	1	1	1	1	1	1	1	1	1	1
GO:0002861_regulation_of_inflammatory_response_to_antigenic_stimulus	1	1	1	1	1	1	1	1	1	1	1	1	1	1	1	1	1	1
GO:0002864_regulation_of_acute_inflammatory_response_to_antigenic_stimulus	1	1	1	1	1	1	1	1	1	1	1	1	1	1	1	1	1	1
GO:0002883_regulation_of_hypersensitivity	1	1	1	1	1	1	1	1	1	1	1	1	1	1	1	1	1	1
GO:0002889_regulation_of_immunoglobulin_mediated_immune_response	1	1	1	1	1	1	1	1	1	1	1	1	1	1	1	1	1	1
GO:0003001_generation_of_a_signal_involved_in_cell-cell_signaling	1	0.4885	0.734428	0.754204	0.195234	0.891321	1	0.195234	1	1	0.458025	0.458025	0.300337	1	0.316176	0.108293	1	1
GO:0003002_regionalization	0.387003	0.322243	1	1	0.147894	0.724072	1	0.147894	1	0.329759	0.177298	0.772437	0.475837	0.250767	0.0647026	0.0643381	1	1
GO:0003006_reproductive_developmental_process	0.356098	1	0.499395	0.162954	0.704568	0.316445	1	0.704568	0.164439	0.302257	1	0.37815	0.44068	1	0.864596	1	1	1
GO:0005975_carbohydrate_metabolic_process	0.313014	0.0184198	1	0.965088	0.455962	0.407725	1	0.455962	0.560863	0.0745861	0.709107	0.375249	0.482667	0.695655	0.383652	1	0.0464704	1
GO:0005976_polysaccharide_metabolic_process	0.229205	0.0176394	1	0.351492	0.513771	0.495877	1	0.513771	1	1	0.544992	0.544992	0.290796	1	0.323139	1	1	1
GO:0005977_glycogen_metabolic_process	1	0.143643	1	0.277162	1	1	1	1	1	1	0.44575	0.44575	0.227032	1	0.214811	1	1	1
GO:0005978_glycogen_biosynthetic_process	1	1	1	1	1	1	1	1	1	1	1	0.198278	0.0919314	1	0.2824	1	1	1
GO:0005980_glycogen_catabolic_process	1	1	1	1	1	1	1	1	1	1	1	1	1	1	0.198417	1	1	1
GO:0005996_monosaccharide_metabolic_process	1	0.514716	1	1	0.450035	0.908695	1	0.450035	1	0.166291	0.282165	0.282165	0.113879	1	0.374124	1	0.0106395	1
GO:0006000_fructose_metabolic_process	1	1	1	1	1	1	1	1	1	1	1	1	1	1	1	1	1	1
GO:0006004_fucose_metabolic_process	1	1	1	1	0.126175	1	1	0.126175	1	1	1	1	1	1	1	1	1	1
GO:0006006_glucose_metabolic_process	1	0.450197	1	1	0.611225	0.86197	1	0.611225	1	0.123019	0.183295	0.183295	0.0740525	1	0.239075	1	0.00739818	1
GO:0006007_glucose_catabolic_process	1	1	1	1	0.24753	0.602009	1	0.24753	1	1	1	1	1	1	0.796185	1	1	1
GO:0006022_aminoglycan_metabolic_process	0.136056	0.109735	1	1	1	0.319395	1	1	1	1	1	1	1	1	1	1	1	1
GO:0006023_aminoglycan_biosynthetic_process	1	1	1	1	1	1	1	1	1	1	1	1	1	1	1	1	1	1
GO:0006024_glycosaminoglycan_biosynthetic_process	1	1	1	1	1	1	1	1	1	1	1	1	1	1	1	1	1	1
GO:0006029_proteoglycan_metabolic_process	0.0779803	0.0624904	1	1	1	0.192332	1	1	1	1	1	1	1	1	1	1	1	1
GO:0006040_amino_sugar_metabolic_process	1	1	1	1	1	1	1	1	1	1	1	1	1	1	1	1	1	1
GO:0006041_glucosamine_metabolic_process	1	1	1	1	1	1	1	1	1	1	1	1	1	1	1	1	1	1
GO:0006044_N-acetylglucosamine_metabolic_process	1	1	1	1	1	1	1	1	1	1	1	1	1	1	1	1	1	1
GO:0006066_alcohol_metabolic_process	0.808515	0.370149	0.925595	0.936065	0.284505	0.929202	1	0.284505	1	0.0415457	0.53707	0.356368	0.0605588	0.247197	0.297973	0.201163	0.0324706	0.170679
GO:0006071_glycerol_metabolic_process	1	1	1	1	0.145611	0.138845	1	0.145611	1	1	0.157896	0.157896	1	1	0.227445	1	1	1
GO:0006073_glucan_metabolic_process	1	0.143643	1	0.277162	1	1	1	1	1	1	0.44575	0.44575	0.227032	1	0.214811	1	1	1
GO:0006081_aldehyde_metabolic_process	1	1	1	1	1	1	1	1	1	0.0826951	0.273365	0.273365	0.130074	0.0603815	0.380912	1	0.0189499	1
GO:0006082_organic_acid_metabolic_process	1	0.678907	0.671848	0.99315	0.81477	0.774915	1	0.81477	1	0.207784	0.501852	0.501852	0.330865	0.0866483	0.0177494	1	0.0922669	1
GO:0006084_acetyl-CoA_metabolic_process	1	1	1	1	1	1	1	1	1	1	1	1	1	1	0.669888	1	1	1
GO:0006085_acetyl-CoA_biosynthetic_process	1	1	1	1	1	1	1	1	1	1	1	1	1	1	0.227445	1	1	1
GO:0006086_acetyl-CoA_biosynthetic_process_from_pyruvate	1	1	1	1	1	1	1	1	1	1	1	1	1	1	1	1	1	1
GO:0006090_pyruvate_metabolic_process	1	1	1	1	1	1	1	1	1	0.186306	0.0381704	0.172455	0.0425515	1	0.0243285	1	0.000859611	1
GO:0006091_generation_of_precursor_metabolites_and_energy	0.928703	0.611349	0.371771	0.418692	0.559612	0.504658	0.164196	0.559612	1	0.626838	0.953417	0.985165	0.858715	0.450494	0.355886	1	1	0.258435
GO:0006094_gluconeogenesis	1	1	1	1	1	1	1	1	1	0.153102	0.0216849	0.12191	0.0285872	1	0.0115691	1	0.000557042	1
GO:0006096_glycolysis	1	1	1	1	0.535264	0.517067	1	0.535264	1	1	1	1	1	1	0.715372	1	1	1
GO:0006098_pentose-phosphate_shunt	1	1	1	1	1	1	1	1	1	1	1	1	1	1	1	1	1	1
GO:0006099_tricarboxylic_acid_cycle	1	1	1	1	1	1	1	1	1	1	1	1	1	1	1	1	1	1
GO:0006100_tricarboxylic_acid_cycle_intermediate_metabolic_process	1	1	1	1	0.286426	1	1	0.286426	1	0.0948124	0.308248	1	1	0.0693541	0.00165623	1	1	1
GO:0006109_regulation_of_carbohydrate_metabolic_process	1	1	1	1	1	1	1	1	1	1	1	0.217742	1	1	0.3084	1	1	1
GO:0006110_regulation_of_glycolysis	1	1	1	1	1	1	1	1	1	1	1	1	1	1	1	1	1	1
GO:0006111_regulation_of_gluconeogenesis	1	1	1	1	1	1	1	1	1	1	1	0.136954	1	1	1	1	1	1
GO:0006112_energy_reserve_metabolic_process	1	0.176295	1	0.333649	1	1	1	1	1	1	0.521973	0.521973	0.275358	1	0.296141	1	1	1
GO:0006118_electron_transport	0.828396	0.753612	0.283754	0.548906	0.335626	0.293925	0.112824	0.335626	1	0.414152	0.968525	0.968525	0.902358	0.270512	0.241397	1	1	0.180907
GO:0006119_oxidative_phosphorylation	1	1	1	1	0.545655	1	1	0.545655	1	1	1	1	1	1	1	1	1	1
GO:0006120_mitochondrial_electron_transport__NADH_to_ubiquinone	1	1	1	1	1	1	1	1	1	1	1	1	1	1	1	1	1	1
GO:0006139_nucleobase__nucleoside__nucleotide_and_nucleic_acid_metabolic_process	0.511299	0.224477	0.16411	0.104733	0.915063	0.862545	0.525146	0.915063	0.0792042	0.148248	0.981945	0.226491	0.394741	0.340873	0.479928	0.393213	1	1
GO:0006140_regulation_of_nucleotide_metabolic_process	1	1	1	0.161071	1	1	1	1	1	0.0826951	0.273365	1	0.130074	1	0.380912	1	1	1
GO:0006144_purine_base_metabolic_process	1	1	1	1	1	1	1	1	1	1	1	1	1	1	0.168304	1	1	1
GO:0006163_purine_nucleotide_metabolic_process	1	1	1	1	0.711199	1	1	0.711199	1	1	0.742395	0.742395	1	1	0.869543	1	1	1
GO:0006164_purine_nucleotide_biosynthetic_process	1	1	1	1	0.645803	1	1	0.645803	1	1	1	1	1	1	1	1	1	1
GO:0006171_cAMP_biosynthetic_process	1	0.109735	1	0.0236067	0.333074	0.319395	1	0.333074	1	0.112697	0.0692738	0.35748	0.0152885	1	0.136525	1	1	1
GO:0006182_cGMP_biosynthetic_process	1	1	1	1	0.21916	1	1	0.21916	1	1	1	0.236737	1	0.0513258	0.333464	1	1	1
GO:0006183_GTP_biosynthetic_process	1	1	1	1	1	1	1	1	1	1	1	1	1	1	1	1	1	1
GO:0006195_purine_nucleotide_catabolic_process	1	1	1	1	1	1	1	1	1	1	0.198278	0.198278	1	1	0.2824	1	1	1
GO:0006200_ATP_catabolic_process	1	1	1	1	1	1	1	1	1	1	0.136954	0.136954	1	1	0.198417	1	1	1
GO:0006206_pyrimidine_base_metabolic_process	1	1	1	1	1	1	1	1	1	1	1	1	1	1	1	1	1	1
GO:0006220_pyrimidine_nucleotide_metabolic_process	1	1	1	1	1	1	1	1	1	1	1	1	1	1	1	1	1	1
GO:0006221_pyrimidine_nucleotide_biosynthetic_process	1	1	1	1	1	1	1	1	1	1	1	1	1	1	1	1	1	1
GO:0006228_UTP_biosynthetic_process	1	1	1	1	1	1	1	1	1	1	1	1	1	1	1	1	1	1
GO:0006241_CTP_biosynthetic_process	1	1	1	1	1	1	1	1	1	1	1	1	1	1	1	1	1	1
GO:0006259_DNA_metabolic_process	0.579541	0.195436	0.811617	0.213326	0.615596	0.994455	1	0.615596	0.553192	0.471153	0.933474	0.0122421	0.728244	0.31537	0.242217	1	1	1
GO:0006260_DNA_replication	0.471272	0.397401	0.632748	0.0201114	0.828848	0.813016	1	0.828848	1	1	0.568489	0.854516	0.568786	1	0.0220023	1	1	1
GO:0006261_DNA-dependent_DNA_replication	0.266052	1	1	1	1	1	1	1	1	1	1	1	1	1	0.157022	1	1	1
GO:0006270_DNA_replication_initiation	1	1	1	1	1	1	1	1	1	1	1	1	1	1	0.00333229	1	1	1
GO:0006275_regulation_of_DNA_replication	0.0779803	1	1	1	1	1	1	1	1	1	1	1	1	1	1	1	1	1
GO:0006281_DNA_repair	1	0.424387	1	0.68528	0.567809	1	1	0.567809	1	0.433429	0.877797	0.339881	1	0.0614418	0.193147	1	1	1
GO:0006284_base-excision_repair	1	1	1	1	1	1	1	1	1	1	1	1	1	1	1	1	1	1
GO:0006289_nucleotide-excision_repair	1	1	1	1	1	1	1	1	1	1	1	1	1	1	0.3084	1	1	1
GO:0006298_mismatch_repair	1	1	1	1	1	1	1	1	1	1	1	1	1	1	1	1	1	1
GO:0006302_double-strand_break_repair	1	1	1	1	1	1	1	1	1	1	1	1	1	1	0.40336	1	1	1
GO:0006303_double-strand_break_repair_via_nonhomologous_end_joining	1	1	1	1	1	1	1	1	1	1	1	1	1	1	0.198417	1	1	1
GO:0006304_DNA_modification	0.0779803	1	1	1	1	1	1	1	1	1	1	0.217742	1	1	1	1	1	1
GO:0006305_DNA_alkylation	0.0779803	1	1	1	1	1	1	1	1	1	1	0.217742	1	1	1	1	1	1
GO:0006306_DNA_methylation	0.0779803	1	1	1	1	1	1	1	1	1	1	0.217742	1	1	1	1	1	1
GO:0006308_DNA_catabolic_process	1	1	1	1	1	1	1	1	1	1	1	0.236737	1	1	1	1	1	1
GO:0006309_DNA_fragmentation_during_apoptosis	1	1	1	1	1	1	1	1	1	1	1	0.198278	1	1	1	1	1	1
GO:0006310_DNA_recombination	1	0.0232161	1	0.394065	0.198167	1	1	0.198167	0.115649	1	1	0.59784	1	1	0.745341	1	1	1
GO:0006323_DNA_packaging	1	1	0.603125	1	0.803778	1	1	0.803778	1	0.381635	1	0.253379	0.539762	1	0.930784	1	1	1
GO:0006325_establishment_and_or_maintenance_of_chromatin_architecture	1	1	0.592737	1	0.794636	1	1	0.794636	1	0.373269	1	0.240321	0.529667	1	0.925418	1	1	1
GO:0006333_chromatin_assembly_or_disassembly	1	1	1	1	1	1	1	1	1	0.207736	1	0.577475	0.31335	1	0.725733	1	1	1
GO:0006334_nucleosome_assembly	1	1	1	1	1	1	1	1	1	1	1	0.431923	0.218676	1	0.572224	1	1	1
GO:0006338_chromatin_remodeling	1	1	1	1	1	1	1	1	1	0.0765775	1	1	1	1	1	1	1	1
GO:0006349_imprinting	1	1	1	1	1	1	1	1	1	1	1	1	1	1	1	1	1	1
GO:0006350_transcription	0.236931	0.71541	0.131742	0.277265	0.908636	0.705458	0.353167	0.908636	0.0846399	0.0457186	0.955061	0.720157	0.251843	0.269558	0.585336	0.189122	1	1
GO:0006351_transcription__DNA-dependent	0.293456	0.640093	0.075141	0.18049	0.894262	0.671888	0.325586	0.894262	0.172333	0.145886	0.944633	0.764193	0.280018	0.399927	0.641001	0.162122	1	1
GO:0006352_transcription_initiation	1	1	1	1	1	1	1	1	1	1	1	0.0907582	1	1	0.539375	1	1	1
GO:0006354_RNA_elongation	1	1	1	1	1	0.120247	1	1	1	1	1	1	1	1	1	1	1	1
GO:0006355_regulation_of_transcription__DNA-dependent	0.432353	0.616362	0.0624829	0.156293	0.871941	0.736251	0.317504	0.871941	0.159858	0.130612	0.930193	0.725117	0.25216	0.378231	0.582911	0.154551	1	1
GO:0006357_regulation_of_transcription_from_RNA_polymerase_II_promoter	0.581866	0.793148	0.184598	0.0399438	0.906761	0.131335	1	0.906761	0.0418204	0.0193435	0.838809	0.222308	0.109339	0.103438	0.0912013	0.0255922	1	1
GO:0006360_transcription_from_RNA_polymerase_I_promoter	1	1	1	0.0652722	1	1	1	1	1	1	1	1	1	1	1	1	1	1
GO:0006364_rRNA_processing	1	1	1	1	1	1	1	1	1	1	1	1	1	1	1	1	1	1
GO:0006366_transcription_from_RNA_polymerase_II_promoter	0.688392	0.853595	0.159769	0.0921357	0.893427	0.157986	1	0.893427	0.0673949	0.0402326	0.927688	0.16431	0.194502	0.158204	0.249642	0.0367589	1	1
GO:0006367_transcription_initiation_from_RNA_polymerase_II_promoter	1	1	1	1	1	1	1	1	1	1	1	0.291019	1	1	0.40336	1	1	1
GO:0006376_mRNA_splice_site_selection	1	1	1	1	1	0.209418	1	1	1	1	1	1	1	1	1	1	1	1
GO:0006378_mRNA_polyadenylation	1	1	1	1	1	1	1	1	1	1	1	1	1	1	1	1	1	1
GO:0006381_mRNA_editing	1	1	0.0736843	1	0.126175	0.120247	1	0.126175	1	1	1	1	1	1	1	1	1	1
GO:0006396_RNA_processing	1	0.588499	0.518096	1	0.954711	0.552205	1	0.954711	1	1	1	0.847866	1	1	0.99375	1	1	1
GO:0006397_mRNA_processing	1	0.420606	0.660189	1	0.85074	0.261183	1	0.85074	1	1	1	0.609141	1	1	0.955807	1	1	1
GO:0006399_tRNA_metabolic_process	1	1	1	1	1	0.602009	1	1	1	1	0.65327	0.279972	1	1	0.464607	1	1	1
GO:0006401_RNA_catabolic_process	1	1	1	1	1	1	1	1	1	1	1	1	1	1	1	1	1	1
GO:0006402_mRNA_catabolic_process	1	1	1	1	1	1	1	1	1	1	1	1	1	1	1	1	1	1
GO:0006403_RNA_localization	1	1	1	0.226502	1	1	1	1	1	1	1	0.0762295	1	1	0.504017	1	1	1
GO:0006405_RNA_export_from_nucleus	1	1	1	0.0901881	1	1	1	1	1	1	1	0.157896	1	1	1	1	1	1
GO:0006406_mRNA_export_from_nucleus	1	1	1	0.0652722	1	1	1	1	1	1	1	0.115496	1	1	1	1	1	1
GO:0006412_translation	0.224788	0.140291	0.0426401	0.13521	0.0812022	0.0642526	1	0.0812022	1	1	0.961054	0.0570962	0.643071	0.628421	0.45408	1	1	1
GO:0006413_translational_initiation	1	0.192164	0.344283	0.360237	0.166028	0.506585	1	0.166028	1	1	1	0.189995	0.298394	1	0.336546	1	1	1
GO:0006414_translational_elongation	1	1	1	1	1	1	1	1	1	1	1	1	1	1	1	1	1	1
GO:0006417_regulation_of_translation	0.125086	0.0851175	0.250371	0.0184527	0.238195	0.216016	1	0.238195	1	1	1	0.279781	0.193698	1	0.522918	1	1	1
GO:0006418_tRNA_aminoacylation_for_protein_translation	1	1	1	1	1	0.426615	1	1	1	1	0.472411	0.130061	1	1	0.241832	1	1	1
GO:0006446_regulation_of_translational_initiation	1	0.121181	1	1	1	1	1	1	1	1	1	0.388352	0.193071	1	0.522021	1	1	1
GO:0006457_protein_folding	1	1	0.70915	1	0.634521	0.873456	1	0.634521	1	1	0.681638	1	1	1	0.868372	1	1	1
GO:0006461_protein_complex_assembly	1	1	0.848477	1	0.408499	0.60084	1	0.408499	1	1	0.874811	0.973525	0.463797	1	0.43475	1	1	1
GO:0006464_protein_modification_process	0.35892	0.695996	0.0633114	0.63865	0.428609	0.846876	1	0.428609	0.707449	0.717492	0.84589	0.477717	0.503791	0.252493	0.882023	1	1	0.506965
GO:0006468_protein_amino_acid_phosphorylation	0.775106	0.656927	0.141746	0.174188	0.352184	0.593515	1	0.352184	0.690515	0.397741	0.597746	0.597746	0.7173	0.222875	0.882444	1	1	0.277753
GO:0006469_negative_regulation_of_protein_kinase_activity	1	1	0.344283	0.360237	1	0.506585	1	1	1	0.197091	0.556086	0.044751	1	0.0105678	0.00611964	1	1	1
GO:0006470_protein_amino_acid_dephosphorylation	1	1	0.57115	1	0.433564	0.757602	1	0.433564	1	1	0.0752094	1	0.50882	1	0.913413	1	1	1
GO:0006471_protein_amino_acid_ADP-ribosylation	1	1	0.0112771	1	1	1	1	1	1	1	1	0.273365	0.00806434	1	1	1	1	1
GO:0006473_protein_amino_acid_acetylation	1	1	1	1	1	1	1	1	1	1	1	1	1	1	1	1	1	1
GO:0006476_protein_amino_acid_deacetylation	1	1	1	1	1	1	1	1	1	1	1	1	1	1	1	1	1	1
GO:0006479_protein_amino_acid_methylation	1	1	1	1	1	1	1	1	1	1	1	1	1	1	0.0781655	1	1	1
GO:0006486_protein_amino_acid_glycosylation	0.0678247	0.29062	0.492907	0.512612	1	1	1	1	1	1	1	1	1	0.224973	0.859463	1	1	1
GO:0006487_protein_amino_acid_N-linked_glycosylation	1	1	1	1	1	1	1	1	1	1	1	1	1	1	1	1	1	1
GO:0006493_protein_amino_acid_O-linked_glycosylation	0.0854433	1	1	1	1	1	1	1	1	1	1	1	1	1	0.333464	1	1	1
GO:0006497_protein_amino_acid_lipidation	1	1	1	1	1	0.388527	1	1	1	0.141744	0.431923	1	0.218676	1	0.0484865	1	1	1
GO:0006505_GPI_anchor_metabolic_process	1	1	1	1	1	1	1	1	1	0.0642229	1	1	0.101619	1	0.3084	1	1	1
GO:0006506_GPI_anchor_biosynthetic_process	1	1	1	1	1	1	1	1	1	0.0579856	1	1	0.0919314	1	0.2824	1	1	1
GO:0006508_proteolysis	0.935154	1	0.986436	0.823508	0.743137	0.15125	1	0.743137	0.672543	1	0.813688	0.905881	1	1	0.403278	1	1	0.266354
GO:0006509_membrane_protein_ectodomain_proteolysis	1	1	1	1	1	1	1	1	1	1	1	1	1	1	0.227445	1	1	1
GO:0006511_ubiquitin-dependent_protein_catabolic_process	1	1	1	0.591827	0.775068	1	1	0.775068	1	1	1	1	1	1	0.696242	1	1	1
GO:0006512_ubiquitin_cycle	0.246781	1	0.0617585	1	0.266812	0.921618	1	0.266812	0.326268	1	1	0.157492	0.721207	0.434965	0.623889	1	1	1
GO:0006516_glycoprotein_catabolic_process	1	1	1	1	1	1	1	1	1	1	1	0.178333	1	1	1	1	1	1
GO:0006518_peptide_metabolic_process	1	1	1	1	1	1	1	1	1	1	1	1	1	1	1	1	1	1
GO:0006519_amino_acid_and_derivative_metabolic_process	1	1	0.554096	0.956247	0.886952	0.865217	1	0.886952	1	0.446441	0.474241	0.65063	0.437712	1	0.721892	1	0.0410248	1
GO:0006520_amino_acid_metabolic_process	1	1	0.627369	1	0.977363	0.871481	1	0.977363	1	0.300599	0.375785	0.375785	0.532345	1	0.394368	1	0.0229158	1
GO:0006521_regulation_of_amino_acid_metabolic_process	1	1	0.423294	1	1	1	1	1	1	0.248961	0.65327	0.65327	0.370104	1	0.464607	1	1	1
GO:0006525_arginine_metabolic_process	1	1	1	1	1	1	1	1	1	1	1	1	1	1	1	1	1	1
GO:0006527_arginine_catabolic_process	1	1	1	1	1	1	1	1	1	1	1	1	1	1	1	1	1	1
GO:0006534_cysteine_metabolic_process	1	1	1	1	1	1	1	1	1	0.03903	1	1	0.0622505	1	0.198417	1	1	1
GO:0006536_glutamate_metabolic_process	1	1	1	1	1	1	1	1	1	0.0453895	1	1	0.0722487	1	1	1	1	1
GO:0006541_glutamine_metabolic_process	1	1	1	1	0.201384	1	1	0.201384	1	1	1	1	1	1	1	1	1	1
GO:0006544_glycine_metabolic_process	1	1	1	1	1	1	1	1	1	1	0.157896	1	1	1	0.227445	1	1	1
GO:0006555_methionine_metabolic_process	1	1	1	1	1	1	1	1	1	1	1	1	1	1	0.255427	1	1	1
GO:0006558_L-phenylalanine_metabolic_process	1	1	1	1	1	1	1	1	1	1	1	1	1	1	1	1	0.00878553	1
GO:0006559_L-phenylalanine_catabolic_process	1	1	1	1	1	1	1	1	1	1	1	1	1	1	1	1	0.00878553	1
GO:0006563_L-serine_metabolic_process	1	1	1	1	1	1	1	1	1	1	0.00820471	1	1	1	0.198417	1	0.00878553	1
GO:0006570_tyrosine_metabolic_process	1	1	1	1	1	1	1	1	1	1	1	1	1	1	1	1	0.0102432	1
GO:0006575_amino_acid_derivative_metabolic_process	1	1	0.613252	0.634112	0.492876	0.796104	1	0.492876	1	1	0.839288	1	0.549643	1	0.935765	1	1	1
GO:0006576_biogenic_amine_metabolic_process	1	1	0.472942	0.49228	0.676507	1	1	0.676507	1	1	1	1	0.415964	1	1	1	1	1
GO:0006582_melanin_metabolic_process	1	1	1	1	1	1	1	1	1	1	1	1	1	1	1	1	1	1
GO:0006584_catecholamine_metabolic_process	1	1	0.225444	0.236907	1	1	1	1	1	1	1	1	1	1	1	1	1	1
GO:0006586_indolalkylamine_metabolic_process	1	1	1	1	1	1	1	1	1	1	1	1	1	1	1	1	1	1
GO:0006590_thyroid_hormone_generation	1	1	1	1	1	1	1	1	1	1	1	1	1	1	1	1	1	1
GO:0006595_polyamine_metabolic_process	1	1	1	1	1	1	1	1	1	1	1	1	1	1	1	1	1	1
GO:0006596_polyamine_biosynthetic_process	1	1	1	1	1	1	1	1	1	1	1	1	1	1	1	1	1	1
GO:0006599_phosphagen_metabolic_process	1	1	1	1	0.126175	0.120247	1	0.126175	1	1	0.136954	1	1	1	1	1	1	1
GO:0006605_protein_targeting	1	1	0.83609	0.289236	0.606897	0.951549	1	0.606897	1	1	0.442294	0.442294	1	1	0.395561	1	1	1
GO:0006606_protein_import_into_nucleus	1	1	1	1	0.690854	0.672117	1	0.690854	1	1	0.360618	0.360618	1	1	0.290321	1	1	1
GO:0006607_NLS-bearing_substrate_import_into_nucleus	1	1	1	1	0.145611	1	1	0.145611	1	1	1	1	1	1	1	1	1	1
GO:0006611_protein_export_from_nucleus	1	1	1	1	1	1	1	1	1	1	1	0.236737	1	1	0.333464	1	1	1
GO:0006612_protein_targeting_to_membrane	1	1	1	0.126339	0.201384	1	1	0.201384	1	1	1	1	1	1	0.0483912	1	1	1
GO:0006613_cotranslational_protein_targeting_to_membrane	1	1	1	0.0901881	1	1	1	1	1	1	1	1	1	1	0.0242491	1	1	1
GO:0006626_protein_targeting_to_mitochondrion	1	1	1	0.183466	0.286426	1	1	0.286426	1	1	1	1	1	1	1	1	1	1
GO:0006629_lipid_metabolic_process	0.847768	0.74344	0.995201	0.996486	0.406026	0.935457	1	0.406026	1	0.0463533	0.771628	0.933486	0.134181	0.0390523	0.0557421	0.369664	1	0.319242
GO:0006631_fatty_acid_metabolic_process	1	0.571855	0.813194	1	0.790573	0.766373	1	0.790573	1	1	0.829289	0.829289	0.755557	0.0231467	0.0977555	1	1	1
GO:0006633_fatty_acid_biosynthetic_process	1	1	1	1	1	1	1	1	1	1	0.670008	0.670008	1	0.0191329	0.0782804	1	1	1
GO:0006635_fatty_acid_beta-oxidation	1	1	1	1	1	1	1	1	1	1	1	1	0.218676	1	0.572224	1	1	1
GO:0006637_acyl-CoA_metabolic_process	1	0.0804859	0.152907	1	1	0.242524	1	1	1	1	1	0.273365	1	1	1	1	1	1
GO:0006638_neutral_lipid_metabolic_process	1	1	1	1	0.286426	0.274254	1	0.286426	1	1	0.0051156	1	1	1	0.100427	1	1	1
GO:0006639_acylglycerol_metabolic_process	1	1	1	1	0.286426	0.274254	1	0.286426	1	1	0.0051156	1	1	1	0.100427	1	1	1
GO:0006641_triacylglycerol_metabolic_process	1	1	1	1	0.253544	0.242524	1	0.253544	1	1	0.00333159	1	1	1	0.0781655	1	1	1
GO:0006643_membrane_lipid_metabolic_process	1	1	1	1	0.62301	0.867837	1	0.62301	1	0.00321288	0.902373	0.902373	0.0173613	1	0.969614	1	1	1
GO:0006644_phospholipid_metabolic_process	1	1	1	1	0.492876	0.796104	1	0.492876	1	0.00133159	0.839288	1	0.00766186	1	0.935765	1	1	1
GO:0006650_glycerophospholipid_metabolic_process	1	1	1	1	1	0.575485	1	1	1	0.00221613	1	1	0.00856728	1	0.77217	1	1	1
GO:0006656_phosphatidylcholine_biosynthetic_process	1	1	1	1	1	1	1	1	1	1	1	1	1	1	1	1	1	1
GO:0006661_phosphatidylinositol_biosynthetic_process	1	1	1	1	1	1	1	1	1	1	1	1	1	1	1	1	1	1
GO:0006662_glycerol_ether_metabolic_process	1	1	1	1	0.317871	0.304666	1	0.317871	1	1	0.00737957	1	1	1	0.124186	1	1	1
GO:0006664_glycolipid_metabolic_process	1	1	1	1	1	1	1	1	1	1	1	1	1	1	1	1	1	1
GO:0006665_sphingolipid_metabolic_process	1	1	1	1	0.491292	1	1	0.491292	1	1	1	0.521973	1	1	1	1	1	1
GO:0006672_ceramide_metabolic_process	1	1	1	1	0.302324	1	1	0.302324	1	1	1	1	1	1	1	1	1	1
GO:0006684_sphingomyelin_metabolic_process	1	1	1	1	0.126175	1	1	0.126175	1	1	1	1	1	1	1	1	1	1
GO:0006687_glycosphingolipid_metabolic_process	1	1	1	1	1	1	1	1	1	1	1	1	1	1	1	1	1	1
GO:0006688_glycosphingolipid_biosynthetic_process	1	1	1	1	1	1	1	1	1	1	1	1	1	1	1	1	1	1
GO:0006690_icosanoid_metabolic_process	1	1	1	1	1	1	1	1	1	1	1	1	1	0.108721	0.587764	1	1	1
GO:0006691_leukotriene_metabolic_process	1	1	1	1	1	1	1	1	1	1	1	1	1	0.0513258	0.333464	1	1	1
GO:0006692_prostanoid_metabolic_process	1	1	1	1	1	1	1	1	1	1	1	1	1	1	0.357623	1	1	1
GO:0006693_prostaglandin_metabolic_process	1	1	1	1	1	1	1	1	1	1	1	1	1	1	0.357623	1	1	1
GO:0006694_steroid_biosynthetic_process	1	0.285987	1	1	0.690854	1	1	0.690854	1	0.292848	1	0.722515	0.428453	1	0.566671	1	1	1
GO:0006695_cholesterol_biosynthetic_process	1	0.126849	1	1	0.376696	1	1	0.376696	1	0.130238	1	1	0.201696	1	0.539375	1	1	1
GO:0006700_C21-steroid_hormone_biosynthetic_process	1	1	1	1	1	1	1	1	1	1	1	0.178333	1	1	0.255427	1	1	1
GO:0006706_steroid_catabolic_process	1	1	1	1	1	1	1	1	1	1	1	1	1	1	0.255427	1	1	1
GO:0006720_isoprenoid_metabolic_process	1	1	1	1	0.134977	0.46235	1	0.134977	1	0.175382	1	1	0.267515	1	0.657429	1	1	0.0263526
GO:0006721_terpenoid_metabolic_process	1	1	1	1	0.362479	0.347932	1	0.362479	1	0.124429	1	1	0.193071	1	1	1	1	0.0182344
GO:0006725_aromatic_compound_metabolic_process	1	1	0.660189	0.680937	1	1	1	1	1	0.4296	0.609141	0.874712	0.596008	0.333084	0.814239	1	0.00619749	1
GO:0006730_one-carbon_compound_metabolic_process	0.289655	1	1	1	1	1	1	1	1	1	1	0.644589	1	1	0.0168854	1	1	1
GO:0006732_coenzyme_metabolic_process	1	0.533517	0.778662	0.797313	0.739312	0.91989	1	0.739312	1	0.180485	1	0.945096	0.71814	0.432195	0.80243	1	1	1
GO:0006733_oxidoreduction_coenzyme_metabolic_process	1	1	1	0.315321	0.467784	1	1	0.467784	1	0.169866	1	1	1	0.125699	0.268993	1	1	1
GO:0006739_NADP_metabolic_process	1	1	1	1	1	1	1	1	1	0.0704202	1	1	1	0.0513258	0.333464	1	1	1
GO:0006740_NADPH_regeneration	1	1	1	1	1	1	1	1	1	1	1	1	1	1	1	1	1	1
GO:0006743_ubiquinone_metabolic_process	1	1	1	1	1	1	1	1	1	1	1	1	1	1	1	1	1	1
GO:0006744_ubiquinone_biosynthetic_process	1	1	1	1	1	1	1	1	1	1	1	1	1	1	1	1	1	1
GO:0006749_glutathione_metabolic_process	1	1	1	1	1	1	1	1	1	0.0887732	1	1	0.139361	1	1	1	1	1
GO:0006750_glutathione_biosynthetic_process	1	1	1	1	1	1	1	1	1	0.0453895	1	1	0.0722487	1	1	1	1	1
GO:0006752_group_transfer_coenzyme_metabolic_process	1	1	1	1	0.555815	1	1	0.555815	1	1	1	1	1	1	0.735717	1	1	1
GO:0006753_nucleoside_phosphate_metabolic_process	1	1	1	1	0.443198	1	1	0.443198	1	1	1	1	1	1	1	1	1	1
GO:0006754_ATP_biosynthetic_process	1	1	1	1	0.443198	1	1	0.443198	1	1	1	1	1	1	1	1	1	1
GO:0006760_folic_acid_and_derivative_metabolic_process	1	1	1	1	1	1	1	1	1	1	1	1	1	1	1	1	1	1
GO:0006766_vitamin_metabolic_process	1	0.352495	1	0.597365	0.0609484	0.415632	1	0.0609484	1	0.360512	1	1	0.514116	0.275734	0.439107	1	1	1
GO:0006767_water-soluble_vitamin_metabolic_process	1	1	1	0.426129	0.230981	1	1	0.230981	1	0.238855	1	1	0.356363	0.178756	0.440075	1	1	1
GO:0006769_nicotinamide_metabolic_process	1	1	1	0.236907	0.362479	1	1	0.362479	1	0.124429	1	1	1	0.0914263	0.161938	1	1	1
GO:0006775_fat-soluble_vitamin_metabolic_process	1	0.13808	1	1	0.0915149	0.083884	1	0.0915149	1	1	1	1	1	1	0.572224	1	1	1
GO:0006776_vitamin_A_metabolic_process	1	0.0981459	1	1	0.0479549	0.0437416	1	0.0479549	1	1	1	1	1	1	0.445855	1	1	1
GO:0006778_porphyrin_metabolic_process	1	1	1	1	1	1	1	1	1	0.00367823	1	1	0.00934439	0.0648781	0.40336	1	1	1
GO:0006779_porphyrin_biosynthetic_process	1	1	1	1	1	1	1	1	1	0.0517079	1	1	0.0821419	0.0375848	1	1	1	1
GO:0006783_heme_biosynthetic_process	1	1	1	1	1	1	1	1	1	0.0453895	1	1	0.0722487	0.0329621	1	1	1	1
GO:0006787_porphyrin_catabolic_process	1	1	1	1	1	1	1	1	1	0.0326295	1	1	0.0521466	1	0.168304	1	1	1
GO:0006790_sulfur_metabolic_process	0.371736	0.308862	1	1	1	0.705622	1	1	1	0.316142	1	1	0.458539	1	0.617055	1	1	1
GO:0006793_phosphorus_metabolic_process	0.537435	0.819961	0.245712	0.448622	0.356011	0.791823	1	0.356011	0.80495	0.380775	0.476021	0.719323	0.388782	0.394646	0.93078	1	1	0.364574
GO:0006796_phosphate_metabolic_process	0.537435	0.819961	0.245712	0.448622	0.356011	0.791823	1	0.356011	0.80495	0.380775	0.476021	0.719323	0.388782	0.394646	0.93078	1	1	0.364574
GO:0006800_oxygen_and_reactive_oxygen_species_metabolic_process	1	1	1	1	0.656723	0.354048	1	0.656723	0.28403	0.0276807	0.0103445	0.915965	0.0213023	1	0.97574	1	0.137878	1
GO:0006801_superoxide_metabolic_process	1	1	1	1	1	1	1	1	1	1	1	1	1	1	1	1	1	1
GO:0006805_xenobiotic_metabolic_process	1	1	1	1	1	1	1	1	1	0.141744	0.106019	0.431923	0.218676	0.104427	0.0484865	1	0.0333122	1
GO:0006807_nitrogen_compound_metabolic_process	0.63703	0.825312	0.657759	0.974065	0.938359	0.662531	1	0.938359	1	0.527008	0.775086	0.775086	0.309249	1	0.747737	1	0.0540183	1
GO:0006809_nitric_oxide_biosynthetic_process	0.128997	1	0.195138	1	1	1	1	1	1	1	1	1	1	1	1	1	1	1
GO:0006810_transport	0.213945	0.96535	0.29688	0.801606	0.691164	0.798535	1	0.691164	0.995121	0.442388	0.221767	0.167737	0.647942	0.929174	0.834811	0.479364	0.646894	0.771568
GO:0006811_ion_transport	0.0359526	0.372506	0.150346	0.312959	0.266761	0.312769	1	0.266761	0.81053	0.626648	0.0706513	0.623927	0.764839	0.90971	0.674028	0.425277	1	1
GO:0006812_cation_transport	0.272046	0.353399	0.402571	0.450958	0.445734	0.545016	1	0.445734	0.673694	0.647535	0.098966	0.545789	0.68795	0.801883	0.758389	0.311254	1	1
GO:0006813_potassium_ion_transport	0.0111445	0.508287	0.403736	0.773686	0.91575	0.406015	1	0.91575	0.305452	0.518192	0.124122	0.495578	0.692374	1	0.9827	1	1	1
GO:0006814_sodium_ion_transport	1	0.381434	1	0.261183	0.812514	0.796104	1	0.812514	1	1	0.839288	0.839288	1	1	0.504857	1	1	1
GO:0006816_calcium_ion_transport	1	0.121659	0.115888	0.360338	0.347675	0.595082	1	0.347675	1	0.466789	0.399712	0.193129	0.264605	0.364751	0.667618	0.0992385	1	1
GO:0006817_phosphate_transport	0.0409887	1	1	0.418273	0.222734	0.20648	1	0.222734	1	0.233752	0.626575	0.626575	0.349383	1	0.427582	1	1	1
GO:0006818_hydrogen_transport	0.312515	1	1	1	0.645803	0.62689	1	0.645803	1	1	0.678072	0.307083	1	1	0.817679	1	1	1
GO:0006820_anion_transport	0.228751	0.5179	1	0.782849	0.237504	0.211146	1	0.237504	1	0.527879	0.287621	0.937765	0.702296	1	0.77772	1	1	1
GO:0006821_chloride_transport	1	0.228046	1	1	0.222734	0.20648	1	0.222734	1	1	0.252795	1	1	1	1	1	1	1
GO:0006825_copper_ion_transport	1	1	1	1	1	1	1	1	1	1	1	1	1	1	0.2824	1	1	1
GO:0006826_iron_ion_transport	1	1	1	1	0.270169	0.258557	1	0.270169	1	1	1	1	1	1	1	1	1	1
GO:0006829_zinc_ion_transport	1	1	1	1	0.145611	1	1	0.145611	1	1	0.157896	1	1	1	1	1	1	1
GO:0006833_water_transport	1	1	0.152907	1	1	0.242524	1	1	1	1	1	1	1	1	1	1	1	1
GO:0006835_dicarboxylic_acid_transport	1	1	1	1	1	1	1	1	1	1	1	1	1	1	0.00463447	1	1	1
GO:0006836_neurotransmitter_transport	1	1	0.445112	1	1	1	1	1	1	1	1	0.678072	1	1	0.817679	1	1	1
GO:0006839_mitochondrial_transport	1	1	1	0.351492	0.513771	1	1	0.513771	1	1	1	0.544992	0.290796	1	0.323139	1	1	1
GO:0006857_oligopeptide_transport	1	1	1	1	1	1	1	1	1	1	1	1	1	1	0.198417	1	1	1
GO:0006865_amino_acid_transport	1	1	0.0793412	1	0.565749	0.183351	1	0.565749	1	1	1	0.59784	1	1	0.745341	1	1	1
GO:0006869_lipid_transport	0.329186	1	1	1	0.669088	0.277149	1	0.669088	1	1	0.334001	0.334001	0.40962	1	0.260536	1	1	1
GO:0006873_cell_ion_homeostasis	1	0.646673	0.872236	0.163641	0.278317	0.658758	1	0.278317	1	0.283292	0.0903806	0.980932	0.0263141	0.0388327	0.216976	0.162945	1	0.137748
GO:0006874_calcium_ion_homeostasis	1	0.498488	0.744586	0.169165	0.688009	0.89819	1	0.688009	1	0.154632	0.476953	1	0.0257541	0.0134603	0.33782	0.111294	1	0.0936369
GO:0006875_metal_ion_homeostasis	1	0.591212	0.829528	0.110847	0.362752	0.791334	1	0.362752	1	0.228961	0.0478837	0.966785	0.0147532	0.0265335	0.122186	0.141818	1	0.119651
GO:0006878_copper_ion_homeostasis	1	1	1	1	1	1	1	1	1	1	1	1	1	1	0.227445	1	1	1
GO:0006879_iron_ion_homeostasis	1	1	1	1	0.286426	0.274254	1	0.286426	1	1	0.308248	0.308248	1	1	0.100427	1	1	1
GO:0006883_sodium_ion_homeostasis	1	1	1	0.0778132	0.126175	1	1	0.126175	1	1	0.136954	1	1	1	0.198417	1	1	1
GO:0006884_regulation_of_cell_volume	1	1	1	1	1	0.120247	1	1	1	1	1	1	1	1	1	1	1	1
GO:0006885_regulation_of_pH	1	1	1	1	1	1	1	1	1	1	1	1	1	1	1	1	1	1
GO:0006886_intracellular_protein_transport	1	1	0.824391	0.645063	0.801466	0.897175	1	0.801466	1	0.486555	0.549694	0.715921	1	1	0.791648	1	1	1
GO:0006887_exocytosis	1	1	0.316399	1	0.599164	1	1	0.599164	1	0.452206	0.373241	0.373241	0.0702991	1	0.843405	1	1	1
GO:0006888_ER_to_Golgi_vesicle-mediated_transport	1	1	1	1	1	1	1	1	1	1	1	1	1	1	1	1	1	1
GO:0006891_intra-Golgi_vesicle-mediated_transport	1	1	0.108493	1	1	1	1	1	1	1	1	1	1	1	1	1	1	1
GO:0006892_post-Golgi_vesicle-mediated_transport	1	1	1	1	1	1	1	1	1	1	1	0.325061	0.157643	1	1	1	1	1
GO:0006897_endocytosis	0.613696	1	1	0.794498	0.928252	0.918123	1	0.928252	1	0.178105	0.943702	0.537716	0.715039	0.429412	0.797679	1	1	1
GO:0006898_receptor-mediated_endocytosis	1	1	1	0.324547	1	1	1	1	1	1	1	1	1	1	1	1	1	1
GO:0006900_membrane_budding	1	1	1	1	1	1	1	1	1	1	1	1	1	1	1	1	1	1
GO:0006901_vesicle_coating	1	1	1	1	1	1	1	1	1	1	1	1	1	1	1	1	1	1
GO:0006903_vesicle_targeting	1	1	1	1	0.145611	1	1	0.145611	1	1	1	0.157896	1	1	1	1	1	1
GO:0006904_vesicle_docking_during_exocytosis	1	1	1	1	0.333074	1	1	0.333074	1	1	1	1	1	1	1	1	1	1
GO:0006906_vesicle_fusion	1	1	0.0854335	0.0901881	0.145611	0.138845	1	0.145611	1	1	1	1	1	1	0.227445	1	1	1
GO:0006909_phagocytosis	1	1	1	1	1	1	1	1	1	0.13601	1	0.0983037	1	1	0.556101	1	1	1
GO:0006910_phagocytosis__recognition	1	1	1	1	1	1	1	1	1	1	1	1	1	1	1	1	1	1
GO:0006911_phagocytosis__engulfment	1	1	1	1	1	1	1	1	1	1	1	1	1	1	1	1	1	1
GO:0006913_nucleocytoplasmic_transport	1	1	1	0.648829	0.824903	0.808923	1	0.824903	1	1	0.561428	0.115862	1	1	0.303481	1	1	1
GO:0006914_autophagy	1	1	1	1	1	1	1	1	1	1	1	1	1	1	1	1	1	1
GO:0006915_apoptosis	0.716914	0.327243	0.685386	0.253426	0.679247	0.618449	1	0.679247	0.445199	0.072007	0.661024	0.126992	0.102274	0.058263	0.670519	0.404117	0.498632	1
GO:0006916_anti-apoptosis	0.576858	0.495181	0.385716	0.16588	0.414456	0.383028	1	0.414456	0.296006	0.152321	0.470676	0.249831	0.0249761	0.0887189	0.738958	1	0.144312	1
GO:0006917_induction_of_apoptosis	1	1	1	0.813418	0.51838	0.738887	1	0.51838	1	0.194866	0.80508	0.348388	0.736061	1	0.829016	1	1	1
GO:0006919_caspase_activation	1	1	1	1	1	1	1	1	1	1	1	0.388352	1	1	1	1	1	1
GO:0006921_cell_structure_disassembly_during_apoptosis	1	1	1	1	1	1	1	1	1	1	1	0.236737	1	1	1	1	1	1
GO:0006927_transformed_cell_apoptosis	1	1	1	1	1	1	1	1	1	1	1	1	1	1	1	1	1	1
GO:0006928_cell_motility	0.38259	0.836768	0.265835	0.000241569	0.0823592	0.221061	0.143495	0.0823592	0.0587163	0.104809	0.499315	0.499315	0.0696983	0.140095	0.0699552	1	0.338502	1
GO:0006929_substrate-bound_cell_migration	1	1	1	1	1	1	1	1	1	1	1	1	1	1	0.255427	1	1	1
GO:0006935_chemotaxis	0.133233	0.40133	0.0779317	0.000604713	0.030454	0.0251312	0.000617523	0.030454	0.0273548	0.0148748	0.0419523	0.575469	0.00961991	0.000481136	0.0652397	1	0.110392	0.00201984
GO:0006936_muscle_contraction	0.551652	1	0.353667	1	0.891608	0.878838	1	0.891608	0.279186	0.0262709	0.000557816	0.425879	0.280498	1	0.695072	1	1	1
GO:0006937_regulation_of_muscle_contraction	1	1	0.318563	1	1	1	1	1	1	0.180862	0.163792	0.163792	0.275358	1	0.296141	1	1	1
GO:0006939_smooth_muscle_contraction	1	1	0.28272	1	0.443198	1	1	0.443198	0.0826586	0.158726	0.0240883	0.130061	0.243483	1	0.241832	1	1	1
GO:0006940_regulation_of_smooth_muscle_contraction	1	1	1	1	1	1	1	1	1	1	0.273365	0.273365	1	1	0.380912	1	1	1
GO:0006941_striated_muscle_contraction	1	1	0.036495	1	0.417487	0.401493	1	0.417487	0.0765367	0.147442	0.000227494	1	1	1	1	1	1	1
GO:0006944_membrane_fusion	0.216526	1	0.318563	0.333649	0.491292	0.473764	1	0.491292	1	1	1	1	1	1	0.296141	1	1	1
GO:0006950_response_to_stress	0.282854	0.630208	0.465019	0.0995311	0.0924449	0.320402	0.0406915	0.0924449	0.167034	0.0250096	0.00199575	0.117006	0.0196139	0.000563286	0.0011874	1	0.252859	0.114929
GO:0006952_defense_response	0.162685	0.511768	0.116133	0.00250857	0.0677752	0.104487	0.00679897	0.0677752	0.216132	0.0283605	0.106098	0.459741	0.0210512	0.00732732	0.15857	1	0.328194	0.0212408
GO:0006953_acute-phase_response	1	1	1	0.00337572	0.404193	1	1	0.404193	1	1	0.431923	0.106019	0.00174531	1	0.201409	1	1	1
GO:0006954_inflammatory_response	0.463125	0.351324	0.0950745	0.00388975	0.062887	0.110403	0.00362373	0.062887	0.130912	0.0365767	0.183536	0.500422	0.00397618	0.00185837	0.0869923	1	0.24973	0.0115259
GO:0006955_immune_response	0.315259	0.46953	0.195588	0.0438911	0.174242	0.142789	0.00582072	0.174242	0.00731791	0.00477526	0.379276	0.238914	0.116693	0.00525849	0.171928	1	0.307154	0.204892
GO:0006956_complement_activation	1	1	1	1	1	0.375281	1	1	1	1	0.417753	1	1	1	0.556101	1	1	1
GO:0006958_complement_activation__classical_pathway	1	1	1	1	1	1	1	1	1	1	0.308248	1	1	1	0.424998	1	1	1
GO:0006959_humoral_immune_response	1	1	0.360894	0.377377	0.545655	0.168164	1	0.545655	1	0.207736	0.207764	1	0.31335	0.154664	0.363111	1	1	1
GO:0006968_cellular_defense_response	1	1	1	0.0642049	0.502657	0.484938	1	0.502657	1	0.186306	0.0381704	0.533624	0.283118	0.138228	0.10002	1	1	0.0281493
GO:0006970_response_to_osmotic_stress	1	1	1	1	1	1	1	1	1	1	1	1	1	1	1	1	1	1
GO:0006972_hyperosmotic_response	1	1	1	1	1	1	1	1	1	1	1	1	1	1	1	1	1	1
GO:0006974_response_to_DNA_damage_stimulus	1	0.5179	1	0.445444	0.455884	1	1	0.455884	1	0.168642	0.760929	0.0537305	0.702296	0.0989981	0.0069692	1	1	1
GO:0006979_response_to_oxidative_stress	1	1	1	1	0.574217	0.27268	1	0.574217	0.249462	0.110037	0.00458867	0.880805	0.0630642	1	0.958994	1	0.119638	1
GO:0006984_ER-nuclear_signaling_pathway	1	1	0.130979	1	1	0.209418	1	1	1	1	1	1	1	1	1	1	1	1
GO:0006986_response_to_unfolded_protein	1	1	0.264108	1	0.0984337	0.401493	1	0.0984337	1	1	1	1	1	1	0.587764	1	1	1
GO:0006996_organelle_organization_and_biogenesis	0.910255	0.960833	0.869483	0.962166	0.75169	0.566907	1	0.75169	1	0.626648	0.500253	0.623927	0.247193	0.681652	0.939654	0.425277	0.522233	1
GO:0006997_nuclear_organization_and_biogenesis	1	1	1	1	0.333074	1	1	0.333074	1	1	1	0.35748	1	1	1	1	1	1
GO:0007001_chromosome_organization_and_biogenesis_(sensu_Eukaryota)	1	1	0.730954	1	0.901092	1	1	0.901092	1	0.494835	1	0.451652	0.667939	1	0.889652	1	1	1
GO:0007005_mitochondrion_organization_and_biogenesis	1	1	1	0.394065	0.565749	0.547209	1	0.565749	1	1	1	0.59784	1	1	0.745341	1	1	1
GO:0007006_mitochondrial_membrane_organization_and_biogenesis	1	1	1	0.194442	0.302324	1	1	0.302324	1	1	1	1	1	1	1	1	1	1
GO:0007007_inner_mitochondrial_membrane_organization_and_biogenesis	1	1	1	1	1	1	1	1	1	1	1	1	1	1	1	1	1	1
GO:0007009_plasma_membrane_organization_and_biogenesis	1	1	1	0.0901881	0.145611	0.138845	1	0.145611	1	1	1	1	1	1	0.227445	1	1	1
GO:0007010_cytoskeleton_organization_and_biogenesis	0.62431	0.818067	0.846101	0.867813	0.68646	0.0938735	1	0.68646	1	0.514453	0.0218694	0.60112	0.0550916	0.350958	0.724381	0.252735	0.321941	1
GO:0007015_actin_filament_organization	1	1	1	1	1	0.537374	1	1	1	0.213007	0.216715	0.0556028	0.0557455	0.158726	0.376245	0.03903	1	1
GO:0007017_microtubule-based_process	0.580343	1	0.744586	1	0.420438	0.660712	1	0.420438	1	1	0.927675	0.733404	0.312207	1	0.744804	1	1	1
GO:0007018_microtubule-based_movement	1	1	0.459203	1	0.6615	0.642614	1	0.6615	1	1	0.693621	0.693621	0.403207	1	0.83074	1	1	1
GO:0007019_microtubule_depolymerization	0.10748	1	1	1	0.270169	1	1	0.270169	1	1	1	1	1	1	1	1	1	1
GO:0007026_negative_regulation_of_microtubule_depolymerization	0.0928472	1	1	1	0.236544	1	1	0.236544	1	1	1	1	1	1	1	1	1	1
GO:0007028_cytoplasm_organization_and_biogenesis	1	1	1	0.183466	0.286426	1	1	0.286426	1	1	1	0.0498201	0.14855	1	0.100427	1	1	1
GO:0007030_Golgi_organization_and_biogenesis	1	1	0.130979	1	0.21916	1	1	0.21916	1	1	1	1	1	1	0.333464	1	1	1
GO:0007031_peroxisome_organization_and_biogenesis	1	1	1	1	1	1	1	1	1	1	1	1	1	1	1	1	1	1
GO:0007033_vacuole_organization_and_biogenesis	1	1	1	1	1	1	1	1	1	1	1	1	1	1	1	1	1	1
GO:0007034_vacuolar_transport	1	1	1	1	1	1	1	1	1	1	1	1	1	1	1	1	1	1
GO:0007040_lysosome_organization_and_biogenesis	1	1	1	1	1	1	1	1	1	1	1	1	1	1	1	1	1	1
GO:0007043_intercellular_junction_assembly	1	1	1	1	1	1	1	1	1	1	1	1	1	1	0.227445	1	1	1
GO:0007049_cell_cycle	0.780737	0.387458	0.451033	0.0409466	0.365023	0.941619	1	0.365023	1	0.405047	0.855407	0.00922888	0.00323183	0.227989	0.0132278	1	1	1
GO:0007050_cell_cycle_arrest	1	1	1	0.351492	0.513771	1	1	0.513771	1	1	1	0.0413942	1	1	0.107569	1	1	1
GO:0007051_spindle_organization_and_biogenesis	1	1	1	1	1	1	1	1	1	1	1	1	1	1	0.255427	1	1	1
GO:0007059_chromosome_segregation	1	0.121181	1	1	1	1	1	1	1	1	1	0.388352	1	1	0.522021	1	1	1
GO:0007067_mitosis	0.45806	0.385463	0.245654	0.639084	0.232262	0.473104	1	0.232262	1	0.393982	0.843236	0.107857	0.0451228	1	0.134064	1	1	1
GO:0007088_regulation_of_mitosis	0.183928	1	1	1	1	1	1	1	1	1	1	0.459243	0.235301	1	0.228293	1	1	1
GO:0007091_mitotic_metaphase_anaphase_transition	1	1	1	1	1	1	1	1	1	1	1	1	1	1	1	1	1	1
GO:0007093_mitotic_checkpoint	1	1	1	1	1	1	1	1	1	1	1	0.157896	1	1	0.0242491	1	1	1
GO:0007096_regulation_of_exit_from_mitosis	1	1	1	1	1	1	1	1	1	1	1	1	1	1	1	1	1	1
GO:0007098_centrosome_cycle	1	1	1	1	1	1	1	1	1	1	1	1	0.0521466	1	1	1	1	1
GO:0007126_meiosis	0.170522	0.13808	1	1	1	1	1	1	1	1	1	1	1	1	0.572224	1	1	1
GO:0007127_meiosis_I	1	0.074525	1	1	1	1	1	1	1	1	1	1	1	1	0.357623	1	1	1
GO:0007131_meiotic_recombination	1	0.0441529	1	1	1	1	1	1	1	1	1	1	1	1	1	1	1	1
GO:0007154_cell_communication	0.691334	0.701182	0.514372	0.196139	0.168612	0.784536	0.272703	0.168612	0.251624	0.612507	0.697509	0.218198	0.102502	0.717444	0.994013	0.668487	0.965535	0.87805
GO:0007155_cell_adhesion	0.284859	0.165556	0.420494	0.16013	0.326738	0.0947478	1	0.326738	0.0216359	0.177853	0.570373	0.00277584	0.28416	0.0720442	0.153303	0.31689	0.0825728	0.272071
GO:0007156_homophilic_cell_adhesion	1	0.29062	1	1	1	1	1	1	1	1	0.369408	0.00876502	1	1	0.123814	1	0.0753012	1
GO:0007157_heterophilic_cell_adhesion	1	0.0804859	0.152907	1	1	1	1	1	0.042171	1	1	0.273365	1	1	1	1	1	1
GO:0007159_leukocyte_adhesion	1	0.0317348	1	1	1	1	1	1	0.016423	1	1	0.115496	1	1	1	1	1	1
GO:0007160_cell-matrix_adhesion	0.334656	1	1	0.144199	0.305556	0.28503	1	0.305556	0.0115081	1	0.342912	0.342912	0.415964	0.213659	0.545232	1	0.0711754	1
GO:0007162_negative_regulation_of_cell_adhesion	1	0.0864096	1	1	1	0.258557	1	1	0.0453444	0.0887732	1	1	0.139361	1	0.40336	1	1	1
GO:0007163_establishment_and_or_maintenance_of_cell_polarity	1	1	1	1	1	1	1	1	1	1	1	0.373105	0.184354	1	0.504017	1	1	1
GO:0007164_establishment_of_tissue_polarity	1	1	1	1	1	1	1	1	1	1	1	0.115496	1	1	1	1	1	1
GO:0007165_signal_transduction	0.769421	0.435708	0.437759	0.129426	0.378824	0.783572	0.202944	0.378824	0.42648	0.62437	0.763282	0.698253	0.304729	0.662613	0.998104	0.871577	1	0.819166
GO:0007166_cell_surface_receptor_linked_signal_transduction	0.811777	0.792992	0.910999	0.123743	0.827228	0.840454	1	0.827228	0.280448	0.811241	0.710521	0.331718	0.370828	0.771873	0.983626	0.623571	1	1
GO:0007167_enzyme_linked_receptor_protein_signaling_pathway	0.805262	0.727562	0.461592	0.125309	0.0725197	0.407425	1	0.0725197	1	0.378642	0.347633	0.106711	0.158872	0.066636	0.580399	0.199333	1	1
GO:0007169_transmembrane_receptor_protein_tyrosine_kinase_signaling_pathway	0.658919	0.574673	0.497984	0.0304449	0.165703	0.52664	1	0.165703	1	0.214274	0.392829	0.392829	0.408847	0.469817	0.859674	0.135979	1	1
GO:0007172_signal_complex_formation	1	1	1	1	1	1	1	1	1	1	1	1	1	1	1	1	1	1
GO:0007173_epidermal_growth_factor_receptor_signaling_pathway	0.121882	1	0.184779	1	0.302324	1	1	0.302324	1	1	1	1	1	1	1	1	1	1
GO:0007178_transmembrane_receptor_protein_serine_threonine_kinase_signaling_pathway	1	1	0.536639	0.556983	0.147894	0.132614	1	0.147894	1	0.329759	0.429467	0.429467	0.475837	0.0327473	0.170892	1	1	1
GO:0007179_transforming_growth_factor_beta_receptor_signaling_pathway	1	1	1	0.449072	0.255822	0.237755	1	0.255822	1	0.253966	0.661742	0.289023	0.376866	0.0183359	0.0732988	1	1	1
GO:0007184_SMAD_protein_nuclear_translocation	1	1	1	1	1	0.101252	1	1	1	1	1	0.115496	1	1	1	1	1	1
GO:0007185_transmembrane_receptor_protein_tyrosine_phosphatase_signaling_pathway	1	1	1	1	1	1	1	1	1	1	0.115496	0.115496	0.00109211	1	0.168304	1	1	1
GO:0007186_G-protein_coupled_receptor_protein_signaling_pathway	0.480585	0.787296	0.820134	0.376293	0.972438	0.83263	1	0.972438	0.173515	0.800341	0.63246	0.750919	0.508787	0.88871	0.992487	1	1	1
GO:0007187_G-protein_signaling__coupled_to_cyclic_nucleotide_second_messenger	1	0.128085	1	0.140351	0.640174	0.612325	1	0.640174	0.276752	0.134114	0.419371	0.687159	0.0192689	0.373967	0.468216	1	1	1
GO:0007188_G-protein_signaling__coupled_to_cAMP_nucleotide_second_messenger	1	0.0909383	1	0.286171	0.832707	0.817021	1	0.832707	0.231593	0.410071	0.575469	0.858092	0.0513067	1	0.786345	1	1	1
GO:0007189_G-protein_signaling__adenylate_cyclase_activating_pathway	1	0.233044	1	0.426129	0.603331	0.584515	1	0.603331	1	0.238855	0.261853	0.635692	0.0091746	1	0.440075	1	1	1
GO:0007190_adenylate_cyclase_activation	1	0.149171	1	0.286894	0.430486	0.414188	1	0.430486	1	0.153102	0.12191	0.459243	0.0285872	1	0.228293	1	1	1
GO:0007193_G-protein_signaling__adenylate_cyclase_inhibiting_pathway	1	0.121181	1	0.236907	1	1	1	1	1	1	1	1	1	1	1	1	1	1
GO:0007194_negative_regulation_of_adenylate_cyclase_activity	1	0.0685266	1	1	1	1	1	1	0.0357944	1	1	1	1	1	1	1	1	1
GO:0007200_G-protein_signaling__coupled_to_IP3_second_messenger_(phospholipase_C_activating)	0.444525	1	0.231531	0.251192	1	0.19412	1	1	1	0.381635	0.83109	0.83109	0.0407473	1	0.262704	1	1	1
GO:0007202_phospholipase_C_activation	1	1	0.0337251	1	1	0.388527	1	1	1	0.141744	0.431923	1	0.0244373	1	0.0484865	1	1	1
GO:0007204_elevation_of_cytosolic_calcium_ion_concentration	1	1	0.536639	0.191832	1	1	1	1	1	0.329759	0.772437	1	0.133543	1	0.370364	1	1	1
GO:0007205_protein_kinase_C_activation	1	1	0.24502	0.257303	1	1	1	1	1	0.13601	0.417753	1	0.022464	1	0.556101	1	1	1
GO:0007210_serotonin_receptor_signaling_pathway	1	1	1	1	1	1	1	1	1	1	1	1	1	1	1	1	1	1
GO:0007212_dopamine_receptor_signaling_pathway	1	1	1	0.149648	1	1	1	1	1	1	1	1	1	1	1	1	1	1
GO:0007213_acetylcholine_receptor_signaling__muscarinic_pathway	1	1	1	1	1	1	1	1	1	1	1	1	1	1	1	1	1	1
GO:0007214_gamma-aminobutyric_acid_signaling_pathway	1	1	1	1	1	1	1	1	0.0485078	1	0.308248	1	1	1	1	1	1	1
GO:0007215_glutamate_signaling_pathway	0.163738	0.132482	1	0.257303	1	0.375281	1	1	1	1	1	0.417753	0.210231	1	0.188111	1	1	1
GO:0007216_metabotropic_glutamate_receptor_signaling_pathway	0.0628754	0.0503037	1	0.102399	1	0.157053	1	1	1	1	1	0.178333	1	1	0.255427	1	1	1
GO:0007218_neuropeptide_signaling_pathway	1	1	1	1	0.759187	0.741375	1	0.759187	1	1	0.788764	0.788764	1	1	1	1	1	1
GO:0007219_Notch_signaling_pathway	1	1	1	0.0501409	0.455629	0.110301	1	0.455629	1	1	1	0.485259	1	1	1	1	1	1
GO:0007220_Notch_receptor_processing	1	1	1	1	1	1	1	1	1	1	1	1	1	1	1	1	1	1
GO:0007223_Wnt_receptor_signaling_pathway__calcium_modulating_pathway	1	1	1	1	1	1	1	1	1	1	1	1	1	1	1	1	1	1
GO:0007224_smoothened_signaling_pathway	1	1	1	1	1	1	1	1	1	1	1	0.236737	1	1	1	1	1	1
GO:0007229_integrin-mediated_signaling_pathway	1	1	1	0.34263	0.502657	1	1	0.502657	1	0.186306	0.533624	0.0381704	0.283118	1	0.309666	1	1	1
GO:0007242_intracellular_signaling_cascade	0.951608	0.532574	0.341064	0.116682	0.38885	0.621289	1	0.38885	0.929516	0.0488653	0.818005	0.645718	0.0462601	0.710768	0.989867	0.586491	1	1
GO:0007243_protein_kinase_cascade	0.806895	0.367805	0.244307	0.276787	0.153035	0.611489	1	0.153035	1	0.142883	0.867705	0.532552	0.63214	0.245408	0.935037	1	1	1
GO:0007249_I-kappaB_kinase_NF-kappaB_cascade	1	1	0.423294	0.441527	0.24753	1	1	0.24753	1	0.248961	1	1	0.370104	1	1	1	1	1
GO:0007254_JNK_cascade	1	1	1	1	1	1	1	1	1	1	1	1	1	1	1	1	1	1
GO:0007257_activation_of_JNK_activity	1	1	1	1	1	1	1	1	1	1	1	1	1	1	1	1	1	1
GO:0007259_JAK-STAT_cascade	1	1	1	0.34263	0.502657	0.484938	1	0.502657	1	0.186306	0.533624	0.172455	0.283118	0.138228	0.681896	1	1	1
GO:0007260_tyrosine_phosphorylation_of_STAT_protein	1	1	1	1	1	1	1	1	1	1	1	0.291019	1	1	1	1	1	1
GO:0007264_small_GTPase_mediated_signal_transduction	0.77535	0.694797	0.403919	0.439685	0.375379	0.742641	1	0.375379	1	0.11616	0.821576	0.645354	0.0425314	1	0.998868	0.183637	1	1
GO:0007265_Ras_protein_signal_transduction	0.509049	0.431879	0.302299	0.110609	0.127349	0.27845	1	0.127349	1	0.441014	0.628361	0.628361	0.236839	1	0.960501	0.0921434	1	1
GO:0007266_Rho_protein_signal_transduction	0.312515	1	1	1	0.645803	0.253497	1	0.645803	1	0.263877	0.678072	0.678072	0.0856641	1	1	0.0496436	1	1
GO:0007267_cell-cell_signaling	0.227395	0.853857	0.63924	0.142646	0.591017	0.764555	0.255947	0.591017	0.514233	0.670056	0.806026	0.0665085	0.172747	0.446396	0.585152	0.44648	0.545593	0.389107
GO:0007268_synaptic_transmission	0.704776	0.862307	0.529674	0.574923	0.802855	0.988963	1	0.802855	1	0.869915	0.859002	0.593653	0.625153	1	0.856631	0.287492	1	1
GO:0007269_neurotransmitter_secretion	1	0.348255	0.57115	0.591827	0.0582695	0.757602	1	0.0582695	1	1	0.214593	0.214593	0.50882	1	0.429437	0.0705776	1	1
GO:0007270_nerve-nerve_synaptic_transmission	1	0.186908	0.335818	1	1	1	1	1	1	1	1	1	1	1	1	1	1	1
GO:0007271_synaptic_transmission__cholinergic	1	1	1	1	1	1	1	1	1	1	1	1	1	1	0.445855	1	1	1
GO:0007272_ensheathment_of_neurons	0.0391366	1	0.392884	1	0.584962	0.56626	1	0.584962	0.121526	0.228616	0.61723	0.0675857	0.342328	1	0.763554	1	1	1
GO:0007274_neuromuscular_synaptic_transmission	1	1	1	1	1	1	1	1	1	1	1	1	1	1	1	1	1	1
GO:0007275_multicellular_organismal_development	0.104775	0.556839	0.0275138	0.0156562	0.135107	0.456404	0.131093	0.135107	0.00249879	0.000994478	0.169182	0.0590623	0.00266437	0.113947	0.0330752	0.134609	0.872656	0.724077
GO:0007276_gamete_generation	0.683523	0.599244	0.83609	0.852511	1	0.572068	1	1	1	0.236336	0.123434	0.442294	0.442151	0.492724	0.242765	0.144724	1	1
GO:0007281_germ_cell_development	0.150008	1	1	0.236907	1	1	1	1	1	0.124429	0.0833956	0.388352	0.193071	0.0914263	0.522021	0.0218431	1	1
GO:0007283_spermatogenesis	1	1	0.716605	0.736712	1	0.342408	1	1	1	0.480995	0.0884957	0.213277	0.653131	0.377009	0.476201	0.103272	1	1
GO:0007286_spermatid_development	1	1	1	1	1	0.401493	1	1	1	1	0.44575	0.44575	1	1	1	1	1	1
GO:0007292_female_gamete_generation	0.177252	1	1	0.277162	1	1	1	1	1	1	1	1	1	1	0.587764	1	1	1
GO:0007338_single_fertilization	0.163738	1	1	1	1	1	1	1	1	1	1	1	1	1	0.556101	1	1	1
GO:0007339_binding_of_sperm_to_zona_pellucida	0.0628754	1	1	1	1	1	1	1	1	1	1	1	1	1	1	1	1	1
GO:0007346_regulation_of_progression_through_mitotic_cell_cycle	1	1	0.254624	1	1	1	1	1	1	1	0.431923	0.0172928	1	1	0.572224	1	1	1
GO:0007368_determination_of_left_right_symmetry	1	1	1	1	1	1	1	1	1	1	0.273365	1	1	1	1	1	1	1
GO:0007369_gastrulation	1	1	1	0.267299	1	1	1	1	1	1	0.431923	1	1	1	1	1	1	1
GO:0007389_pattern_specification_process	0.504986	0.428145	1	1	0.298652	0.842778	1	0.298652	1	0.110037	0.154883	0.880805	0.232885	0.339536	0.0900876	0.0911259	1	1
GO:0007398_ectoderm_development	0.0633883	1	1	0.0304084	0.313806	0.292903	1	0.313806	0.156018	0.288098	0.351786	0.715555	0.422242	1	0.280356	1	1	1
GO:0007399_nervous_system_development	0.123091	0.665701	0.0293373	0.0199167	0.833163	0.550252	1	0.833163	0.245276	0.259346	0.898003	0.0458002	0.0987679	0.72718	0.335614	0.453845	0.553639	1
GO:0007405_neuroblast_proliferation	1	1	1	1	1	1	1	1	1	1	1	1	1	1	0.380912	1	1	1
GO:0007409_axonogenesis	0.597357	1	1	0.440868	0.450035	1	1	0.450035	0.310129	0.524671	0.756518	0.282165	0.331901	0.0975088	0.212688	0.116278	0.151977	1
GO:0007411_axon_guidance	1	1	1	0.177296	0.724019	1	1	0.724019	1	0.316142	0.754858	0.159401	1	1	0.340384	1	1	1
GO:0007413_axonal_fasciculation	1	1	1	1	1	1	1	1	1	1	1	0.115496	1	1	0.168304	1	1	1
GO:0007416_synaptogenesis	1	1	1	1	0.362479	1	1	0.362479	1	0.124429	1	0.0833956	0.193071	1	0.161938	1	1	1
GO:0007417_central_nervous_system_development	0.38418	0.65822	0.34477	0.37794	0.976288	1	1	0.976288	1	0.668578	0.912582	0.206471	0.525753	1	0.851681	1	1	1
GO:0007420_brain_development	0.175578	1	1	0.72184	0.881223	1	1	0.881223	1	1	0.902373	0.399712	0.637674	1	0.444016	1	1	1
GO:0007422_peripheral_nervous_system_development	0.170522	1	1	1	0.404193	0.388527	1	0.404193	0.0734614	0.141744	0.431923	1	1	1	0.572224	1	1	1
GO:0007423_sensory_organ_development	1	1	1	0.49228	1	1	1	1	1	1	0.708422	1	1	1	1	1	1	1
GO:0007431_salivary_gland_development	1	1	0.108493	0.114448	0.183206	1	1	0.183206	1	1	1	0.198278	1	1	0.2824	1	1	1
GO:0007435_salivary_gland_morphogenesis	1	1	1	1	1	1	1	1	1	1	1	1	1	1	1	1	1	1
GO:0007492_endoderm_development	1	1	1	1	1	1	1	1	1	1	1	1	1	1	1	1	1	1
GO:0007498_mesoderm_development	0.197123	1	1	0.305972	1	1	1	1	1	1	0.138336	0.485259	1	1	0.631092	1	1	1
GO:0007507_heart_development	0.471272	1	0.632748	0.0862788	0.521051	0.493783	1	0.521051	0.229008	0.406088	0.293085	0.854516	0.20147	1	0.540617	1	1	1
GO:0007512_adult_heart_development	1	1	1	1	1	1	1	1	1	1	0.157896	1	1	1	1	1	1	1
GO:0007517_muscle_development	0.55534	0.474882	0.0361441	0.0431005	0.0222398	0.34823	0.0535597	0.0222398	0.281611	0.0269708	0.0323486	0.218405	0.0878753	0.0801922	0.026174	0.104278	1	1
GO:0007519_striated_muscle_development	1	1	1	1	0.730215	1	1	0.730215	1	0.32071	0.760862	0.412594	0.464367	1	0.0574599	1	1	1
GO:0007520_myoblast_fusion	1	1	1	1	1	1	1	1	1	1	1	1	1	1	0.168304	1	1	1
GO:0007528_neuromuscular_junction_development	1	1	1	1	1	1	1	1	1	0.0453895	1	0.157896	0.0722487	1	0.227445	1	1	1
GO:0007530_sex_determination	1	1	1	1	1	1	1	1	1	1	1	0.115496	1	1	1	1	1	1
GO:0007548_sex_differentiation	0.345463	1	0.486336	0.153519	0.690854	0.300765	1	0.690854	0.158834	0.292848	1	0.360618	0.428453	1	0.854136	1	1	1
GO:0007565_female_pregnancy	1	0.0420338	0.479682	0.499148	0.103445	0.292903	1	0.103445	1	1	0.351786	0.351786	1	1	0.848608	1	1	1
GO:0007566_embryo_implantation	1	1	1	1	1	1	1	1	1	1	1	1	1	1	1	1	1	1
GO:0007567_parturition	1	1	1	1	1	1	1	1	1	1	1	1	1	1	0.0242491	1	1	1
GO:0007568_aging	1	1	1	1	1	1	1	1	1	1	0.472411	1	1	1	0.241832	1	1	1
GO:0007569_cell_aging	1	1	1	1	1	1	1	1	1	1	1	1	1	1	1	1	1	1
GO:0007584_response_to_nutrient	1	1	1	1	0.346567	0.692649	1	0.346567	1	0.306916	0.742395	0.742395	0.446696	1	0.869543	1	1	1
GO:0007585_respiratory_gaseous_exchange	1	1	1	1	1	1	1	1	1	0.130238	0.403233	0.403233	0.201696	1	0.539375	1	1	1
GO:0007586_digestion	1	1	1	1	0.736273	0.718054	1	0.736273	1	1	0.0539272	0.76672	1	1	1	1	1	1
GO:0007588_excretion	1	1	0.352641	1	0.535264	0.517067	1	0.535264	1	1	0.566911	1	1	1	1	1	1	1
GO:0007589_fluid_secretion	1	1	1	1	1	1	1	1	1	1	1	1	1	1	1	1	1	1
GO:0007595_lactation	1	1	1	1	1	1	1	1	1	1	1	1	1	1	0.40336	1	1	1
GO:0007596_blood_coagulation	1	0.308862	1	1	0.724019	0.339813	1	0.724019	0.0147902	1	0.159401	0.0485415	0.122816	0.239815	0.0540229	1	1	1
GO:0007599_hemostasis	1	0.322243	1	1	0.742197	0.362938	1	0.742197	0.016307	1	0.177298	0.0567372	0.133543	0.250767	0.0647026	1	1	1
GO:0007600_sensory_perception	0.500454	0.741771	0.742419	0.941224	0.843273	0.817352	1	0.843273	1	1	0.0615276	0.563754	1	1	0.98211	1	1	1
GO:0007601_visual_perception	0.130503	1	0.632748	0.653604	0.828848	0.813016	1	0.828848	1	1	0.11996	0.568489	1	1	0.944685	1	1	1
GO:0007602_phototransduction	0.121882	1	1	1	1	1	1	1	1	1	0.325061	1	1	1	1	1	1	1
GO:0007605_sensory_perception_of_sound	1	1	1	1	1	1	1	1	1	1	0.138336	0.485259	1	1	1	1	1	1
GO:0007606_sensory_perception_of_chemical_stimulus	1	1	0.587442	1	0.789909	1	1	0.789909	1	1	0.502048	1	1	1	0.719464	1	1	1
GO:0007608_sensory_perception_of_smell	1	1	1	1	0.68376	1	1	0.68376	1	1	0.351786	1	1	1	0.848608	1	1	1
GO:0007610_behavior	0.584182	0.198747	0.186777	0.0407136	0.163555	0.0660497	0.0056339	0.163555	0.186861	0.0196613	0.127026	0.0650413	0.00359196	0.0256178	0.505438	1	0.302877	0.0177067
GO:0007611_learning_and_or_memory	1	0.0563068	0.175918	0.556983	0.742197	0.724072	1	0.742197	1	0.0592064	0.772437	0.0567372	0.025556	1	0.891707	1	1	1
GO:0007612_learning	1	0.154664	0.28272	1	1	1	1	1	1	0.158726	1	0.130061	0.0307608	1	1	1	1	1
GO:0007613_memory	1	0.132482	0.24502	0.257303	0.390598	0.375281	1	0.390598	1	0.13601	1	0.0153035	0.210231	1	1	1	1	1
GO:0007616_long-term_memory	1	1	1	1	1	1	1	1	1	1	1	1	1	1	1	1	1	1
GO:0007617_mating_behavior	1	1	1	1	1	1	1	1	1	1	1	1	1	1	1	1	1	1
GO:0007618_mating	1	1	1	1	1	1	1	1	1	1	1	1	1	1	1	1	1	1
GO:0007622_rhythmic_behavior	1	1	1	1	1	0.192332	1	1	1	1	1	0.217742	1	1	1	1	1	1
GO:0007623_circadian_rhythm	1	1	1	0.463863	0.645803	0.0723441	1	0.645803	1	1	0.307083	0.678072	0.390176	0.198326	0.231202	1	1	1
GO:0007626_locomotory_behavior	0.252807	0.542649	0.194096	0.00516204	0.0500098	0.109003	0.00142381	0.0500098	0.0585491	0.0439663	0.16537	0.793809	0.0381953	0.00230304	0.266742	1	0.163362	0.00461021
GO:0007628_adult_walking_behavior	1	1	1	1	1	1	1	1	1	1	1	1	1	1	1	1	1	1
GO:0007631_feeding_behavior	1	1	1	1	0.65374	0.634835	1	0.65374	1	1	0.316083	0.685941	0.396726	1	0.824332	1	1	1
GO:0007632_visual_behavior	1	1	1	1	1	1	1	1	1	1	1	1	1	1	1	1	1	1
GO:0008015_circulation	0.31611	1	0.838222	0.119791	0.611763	0.576951	1	0.611763	0.376818	0.0133392	0.256217	1	0.0623614	0.495211	0.248265	0.145691	1	1
GO:0008016_regulation_of_heart_contraction	0.0320683	1	0.360894	0.0794193	0.545655	0.168164	1	0.545655	0.109735	0.207736	0.207764	1	0.31335	0.154664	0.725733	0.0379633	1	1
GO:0008033_tRNA_processing	1	1	1	1	1	1	1	1	1	1	1	1	1	1	1	1	1	1
GO:0008037_cell_recognition	0.197123	1	1	1	1	1	1	1	1	1	1	0.485259	1	1	0.631092	1	1	1
GO:0008038_neuron_recognition	1	1	1	1	1	1	1	1	1	1	1	0.217742	1	1	0.3084	1	1	1
GO:0008045_motor_axon_guidance	1	1	1	1	1	1	1	1	1	1	1	1	1	1	1	1	1	1
GO:0008064_regulation_of_actin_polymerization_and_or_depolymerization	0.150008	1	1	0.236907	0.362479	1	1	0.362479	1	1	0.0833956	1	0.0187294	1	0.161938	1	1	1
GO:0008088_axon_cargo_transport	1	1	1	1	1	1	1	1	1	1	1	1	1	1	1	1	1	1
GO:0008090_retrograde_axon_cargo_transport	1	1	1	1	1	1	1	1	1	1	1	1	1	1	1	1	1	1
GO:0008104_protein_localization	0.959058	0.712618	0.349965	0.245591	0.615924	0.701092	0.195095	0.615924	0.72857	0.240609	0.441488	0.824778	0.584039	0.550626	0.731294	1	1	1
GO:0008150_biological_process	1	1	1	1	1	1	1	1	1	1	1	1	1	1	1	1	1	1
GO:0008152_metabolic_process	0.247943	0.559161	0.287146	0.416483	0.483895	0.231815	0.643896	0.483895	0.20131	0.249495	0.991211	0.781851	0.310209	0.0197413	0.154854	0.957789	0.948523	0.331932
GO:0008154_actin_polymerization_and_or_depolymerization	0.183928	1	1	0.286894	0.430486	0.0968314	1	0.430486	1	0.153102	0.00280909	1	0.0285872	0.112995	0.228293	1	1	1
GO:0008202_steroid_metabolic_process	0.587231	0.505041	1	1	0.697909	1	1	0.697909	1	0.159276	0.931207	0.742863	0.320099	0.0930823	0.040985	0.11329	1	1
GO:0008203_cholesterol_metabolic_process	0.340081	0.281324	1	1	0.313806	1	1	0.313806	1	0.044245	0.715555	0.715555	0.102083	0.217448	0.280356	0.0549135	1	1
GO:0008206_bile_acid_metabolic_process	1	1	1	1	1	1	1	1	1	1	1	0.291019	1	1	0.40336	1	1	1
GO:0008207_C21-steroid_hormone_metabolic_process	1	1	1	1	1	1	1	1	1	1	1	0.273365	1	1	0.0101948	1	1	1
GO:0008209_androgen_metabolic_process	1	1	1	1	1	1	1	1	1	1	1	1	1	1	1	1	1	1
GO:0008211_glucocorticoid_metabolic_process	1	1	1	1	1	1	1	1	1	1	1	0.115496	1	1	1	1	1	1
GO:0008213_protein_amino_acid_alkylation	1	1	1	1	1	1	1	1	1	1	0.308248	1	1	1	0.100427	1	1	1
GO:0008217_blood_pressure_regulation	1	1	1	0.580524	0.764601	0.746901	1	0.764601	1	0.347504	0.793944	1	0.498059	1	0.679897	1	1	1
GO:0008219_cell_death	0.532221	0.355875	0.552824	0.290717	0.602973	0.668433	1	0.602973	0.467211	0.0843714	0.711759	0.161707	0.122109	0.0673789	0.636818	0.417592	0.513695	1
GO:0008272_sulfate_transport	1	1	1	1	1	1	1	1	1	1	1	1	1	1	1	1	1	1
GO:0008277_regulation_of_G-protein_coupled_receptor_protein_signaling_pathway	0.266052	1	0.385037	0.0914903	0.575464	0.556836	1	0.575464	0.118592	1	0.607653	0.234713	1	1	1	1	1	1
GO:0008283_cell_proliferation	0.0403646	0.0338041	0.280659	0.0608822	0.40901	0.721373	0.246862	0.40901	0.0185926	0.0388326	0.654407	0.207585	0.00478265	0.202584	0.0296459	0.432876	0.158035	1
GO:0008284_positive_regulation_of_cell_proliferation	0.0149058	0.110364	0.198451	0.0105211	0.580686	0.339605	0.0969612	0.580686	0.458167	0.117589	0.278952	0.278952	0.000611094	0.0543284	0.0646231	1	0.238222	1
GO:0008285_negative_regulation_of_cell_proliferation	0.0293507	0.241118	0.556724	0.131401	0.635485	0.819987	1	0.635485	0.387324	0.251133	0.874811	0.474639	0.0690822	0.507464	0.276316	0.150514	1	1
GO:0008286_insulin_receptor_signaling_pathway	1	1	1	1	1	0.426615	1	1	1	0.158726	0.472411	0.130061	1	1	0.617179	1	1	1
GO:0008299_isoprenoid_biosynthetic_process	1	1	1	1	0.21916	1	1	0.21916	1	0.0704202	1	1	0.111204	1	0.333464	1	1	1
GO:0008306_associative_learning	1	1	1	1	1	1	1	1	1	1	1	0.115496	1	1	1	1	1	1
GO:0008343_adult_feeding_behavior	1	1	1	1	0.1063	1	1	0.1063	1	1	0.115496	1	1	1	1	1	1	1
GO:0008344_adult_locomotory_behavior	1	1	1	1	1	1	1	1	1	1	1	1	1	1	1	1	1	1
GO:0008354_germ_cell_migration	1	1	1	1	1	1	1	1	1	0.03903	1	1	0.0622505	1	0.198417	1	1	1
GO:0008360_regulation_of_cell_shape	1	1	1	1	1	0.375281	1	1	1	1	0.417753	0.417753	1	1	0.556101	1	1	1
GO:0008361_regulation_of_cell_size	0.594009	0.1568	0.162496	0.0593142	0.227915	0.0822591	1	0.227915	1	0.163946	0.501714	0.276725	0.695718	1	0.366852	1	1	1
GO:0008366_axon_ensheathment	0.0391366	1	0.392884	1	0.584962	0.56626	1	0.584962	0.121526	0.228616	0.61723	0.0675857	0.342328	1	0.763554	1	1	1
GO:0008380_RNA_splicing	1	1	1	1	1	0.4303	1	1	1	1	1	0.818013	1	1	1	1	1	1
GO:0008406_gonad_development	0.272024	1	0.392884	0.0956275	0.584962	0.198732	1	0.584962	0.121526	0.228616	1	0.243747	0.342328	1	0.763554	1	1	1
GO:0008542_visual_learning	1	1	1	1	1	1	1	1	1	1	1	1	1	1	1	1	1	1
GO:0008543_fibroblast_growth_factor_receptor_signaling_pathway	1	1	1	0.138071	1	1	1	1	1	1	1	1	1	1	1	1	1	1
GO:0008544_epidermis_development	0.0569321	1	1	0.0259815	0.289009	0.269265	1	0.289009	0.147517	0.27366	0.325057	0.693621	0.403207	1	0.250697	1	1	1
GO:0008584_male_gonad_development	1	1	1	0.102399	1	1	1	1	1	1	1	0.178333	1	1	1	1	1	1
GO:0008585_female_gonad_development	0.203643	1	0.300868	0.315321	0.467784	0.117211	1	0.467784	0.088742	1	1	0.497798	1	1	0.644503	1	1	1
GO:0008593_regulation_of_Notch_signaling_pathway	1	1	1	0.0901881	0.145611	0.138845	1	0.145611	1	1	1	1	1	1	1	1	1	1
GO:0008610_lipid_biosynthetic_process	1	0.641951	1	1	0.463501	1	1	0.463501	1	0.278343	0.899359	0.899359	0.502213	0.171615	0.0573367	1	1	1
GO:0008624_induction_of_apoptosis_by_extracellular_signals	1	1	1	1	0.390598	1	1	0.390598	1	1	1	1	1	1	1	1	1	1
GO:0008625_induction_of_apoptosis_via_death_domain_receptors	1	1	1	1	1	1	1	1	1	1	1	1	1	1	1	1	1	1
GO:0008629_induction_of_apoptosis_by_intracellular_signals	1	1	1	1	1	1	1	1	1	0.0826951	1	0.038189	0.130074	1	0.380912	1	1	1
GO:0008632_apoptotic_program	1	1	1	1	0.629384	0.610479	1	0.629384	1	1	1	0.661742	1	1	1	1	1	1
GO:0008634_negative_regulation_of_survival_gene_product_activity	1	1	1	1	1	1	1	1	1	1	1	0.115496	1	1	1	1	1	1
GO:0008635_caspase_activation_via_cytochrome_c	1	1	1	1	1	1	1	1	1	1	1	1	1	1	1	1	1	1
GO:0008637_apoptotic_mitochondrial_changes	1	1	1	1	1	0.226147	1	1	1	1	1	0.255275	1	1	1	1	1	1
GO:0008643_carbohydrate_transport	1	1	1	1	1	1	1	1	1	0.0154222	0.510034	0.510034	0.267515	1	0.657429	1	1	1
GO:0008645_hexose_transport	1	1	1	1	1	1	1	1	1	0.00985172	0.431923	0.431923	0.218676	1	0.572224	1	1	1
GO:0008652_amino_acid_biosynthetic_process	1	1	1	1	0.455629	1	1	0.455629	1	1	1	0.485259	1	1	0.631092	1	1	1
GO:0008654_phospholipid_biosynthetic_process	1	1	1	1	1	1	1	1	1	0.213007	1	1	0.32071	1	0.735717	1	1	1
GO:0009056_catabolic_process	0.944979	1	0.989523	0.991971	0.954612	0.86444	1	0.954612	0.693779	0.403222	0.743336	0.853517	0.50812	0.819264	0.2688	1	0.0873742	1
GO:0009057_macromolecule_catabolic_process	1	1	1	0.915432	0.769958	0.531173	1	0.769958	0.454444	1	0.988799	0.936971	0.85912	1	0.326196	1	1	1
GO:0009058_biosynthetic_process	0.316318	0.0654654	0.370391	0.311369	0.122268	0.70748	1	0.122268	0.912074	0.075305	0.989792	0.503375	0.188928	0.00325919	0.0764455	1	0.267269	1
GO:0009059_macromolecule_biosynthetic_process	0.053782	0.0197146	0.0639996	0.168852	0.222313	0.102464	1	0.222313	0.687217	0.392248	0.922635	0.120347	0.294662	0.219058	0.107109	1	0.0847436	1
GO:0009060_aerobic_respiration	1	1	1	1	1	1	1	1	1	1	1	1	1	1	1	1	1	1
GO:0009062_fatty_acid_catabolic_process	1	1	1	1	1	1	1	1	1	1	1	1	1	1	1	1	1	1
GO:0009063_amino_acid_catabolic_process	1	1	1	1	1	1	1	1	1	1	1	0.626575	1	1	0.77217	1	0.0573061	1
GO:0009064_glutamine_family_amino_acid_metabolic_process	1	1	1	1	0.430486	1	1	0.430486	1	0.153102	1	1	0.235301	1	1	1	1	1
GO:0009065_glutamine_family_amino_acid_catabolic_process	1	1	1	1	1	1	1	1	1	1	1	1	1	1	1	1	1	1
GO:0009066_aspartate_family_amino_acid_metabolic_process	1	1	1	1	0.253544	1	1	0.253544	1	1	1	1	1	1	0.380912	1	1	1
GO:0009067_aspartate_family_amino_acid_biosynthetic_process	1	1	1	1	0.126175	1	1	0.126175	1	1	1	1	1	1	0.198417	1	1	1
GO:0009069_serine_family_amino_acid_metabolic_process	1	1	1	1	1	1	1	1	1	0.106774	0.0625435	1	0.166641	1	0.124186	1	0.024717	1
GO:0009070_serine_family_amino_acid_biosynthetic_process	1	1	1	1	1	1	1	1	1	1	1	1	1	1	1	1	1	1
GO:0009071_serine_family_amino_acid_catabolic_process	1	1	1	1	1	1	1	1	1	1	1	1	1	1	0.198417	1	1	1
GO:0009072_aromatic_amino_acid_family_metabolic_process	1	1	1	1	1	1	1	1	1	1	1	1	1	1	1	1	0.0189499	1
GO:0009074_aromatic_amino_acid_family_catabolic_process	1	1	1	1	1	1	1	1	1	1	1	1	1	1	1	1	0.011699	1
GO:0009081_branched_chain_family_amino_acid_metabolic_process	1	1	1	1	1	1	1	1	1	1	1	0.198278	1	1	1	1	1	1
GO:0009083_branched_chain_family_amino_acid_catabolic_process	1	1	1	1	1	1	1	1	1	1	1	0.157896	1	1	1	1	1	1
GO:0009084_glutamine_family_amino_acid_biosynthetic_process	1	1	1	1	1	1	1	1	1	1	1	1	1	1	1	1	1	1
GO:0009086_methionine_biosynthetic_process	1	1	1	1	1	1	1	1	1	1	1	1	1	1	0.168304	1	1	1
GO:0009100_glycoprotein_metabolic_process	0.106602	0.360894	0.587442	0.60822	0.789909	1	1	0.789909	1	1	1	0.818013	1	0.28272	0.922582	1	1	1
GO:0009101_glycoprotein_biosynthetic_process	0.0793475	0.31335	0.524538	0.544728	1	1	1	1	1	1	1	1	1	0.243483	0.883332	1	1	1
GO:0009108_coenzyme_biosynthetic_process	1	1	1	0.519209	0.338418	1	1	0.338418	1	0.0490532	1	1	0.44068	0.228709	0.587378	1	1	1
GO:0009109_coenzyme_catabolic_process	1	1	1	1	1	1	1	1	1	1	1	1	1	1	1	1	1	1
GO:0009110_vitamin_biosynthetic_process	1	1	1	0.161071	0.253544	1	1	0.253544	1	0.0826951	1	1	1	0.0603815	0.0781655	1	1	1
GO:0009112_nucleobase_metabolic_process	1	1	1	1	1	1	1	1	1	1	1	1	1	1	0.357623	1	1	1
GO:0009116_nucleoside_metabolic_process	1	1	1	1	1	1	1	1	1	1	1	1	1	1	1	1	1	1
GO:0009117_nucleotide_metabolic_process	1	0.591212	0.250831	0.278211	0.362752	0.948257	1	0.362752	1	0.228961	0.425909	0.425909	0.431157	0.138162	0.226511	1	1	1
GO:0009119_ribonucleoside_metabolic_process	1	1	1	1	1	1	1	1	1	1	1	1	1	1	1	1	1	1
GO:0009123_nucleoside_monophosphate_metabolic_process	1	1	1	1	1	1	1	1	1	1	1	1	1	1	1	1	1	1
GO:0009124_nucleoside_monophosphate_biosynthetic_process	1	1	1	1	1	1	1	1	1	1	1	1	1	1	1	1	1	1
GO:0009126_purine_nucleoside_monophosphate_metabolic_process	1	1	1	1	1	1	1	1	1	1	1	1	1	1	1	1	1	1
GO:0009127_purine_nucleoside_monophosphate_biosynthetic_process	1	1	1	1	1	1	1	1	1	1	1	1	1	1	1	1	1	1
GO:0009132_nucleoside_diphosphate_metabolic_process	1	1	1	1	1	1	1	1	1	1	1	0.136954	1	1	1	1	1	1
GO:0009141_nucleoside_triphosphate_metabolic_process	1	1	1	1	0.59425	1	1	0.59425	1	1	0.626575	0.626575	1	1	0.77217	1	1	1
GO:0009142_nucleoside_triphosphate_biosynthetic_process	1	1	1	1	0.502657	1	1	0.502657	1	1	1	1	1	1	1	1	1	1
GO:0009143_nucleoside_triphosphate_catabolic_process	1	1	1	1	1	1	1	1	1	1	0.178333	0.178333	1	1	0.255427	1	1	1
GO:0009144_purine_nucleoside_triphosphate_metabolic_process	1	1	1	1	0.584962	1	1	0.584962	1	1	0.61723	0.61723	1	1	0.763554	1	1	1
GO:0009145_purine_nucleoside_triphosphate_biosynthetic_process	1	1	1	1	0.502657	1	1	0.502657	1	1	1	1	1	1	1	1	1	1
GO:0009146_purine_nucleoside_triphosphate_catabolic_process	1	1	1	1	1	1	1	1	1	1	0.157896	0.157896	1	1	0.227445	1	1	1
GO:0009147_pyrimidine_nucleoside_triphosphate_metabolic_process	1	1	1	1	1	1	1	1	1	1	1	1	1	1	1	1	1	1
GO:0009150_purine_ribonucleotide_metabolic_process	1	1	1	1	0.676507	1	1	0.676507	1	1	0.708422	0.708422	1	1	0.842871	1	1	1
GO:0009152_purine_ribonucleotide_biosynthetic_process	1	1	1	1	0.612212	1	1	0.612212	1	1	1	1	1	1	1	1	1	1
GO:0009154_purine_ribonucleotide_catabolic_process	1	1	1	1	1	1	1	1	1	1	0.178333	0.178333	1	1	0.255427	1	1	1
GO:0009156_ribonucleoside_monophosphate_biosynthetic_process	1	1	1	1	1	1	1	1	1	1	1	1	1	1	1	1	1	1
GO:0009161_ribonucleoside_monophosphate_metabolic_process	1	1	1	1	1	1	1	1	1	1	1	1	1	1	1	1	1	1
GO:0009165_nucleotide_biosynthetic_process	1	0.446581	0.689658	0.122189	0.143269	0.85894	1	0.143269	1	0.120829	0.652843	0.652843	0.252691	0.0692698	0.232329	1	1	1
GO:0009166_nucleotide_catabolic_process	1	1	1	1	1	1	1	1	1	1	0.325061	0.0560535	1	1	0.11214	1	1	1
GO:0009167_purine_ribonucleoside_monophosphate_metabolic_process	1	1	1	1	1	1	1	1	1	1	1	1	1	1	1	1	1	1
GO:0009168_purine_ribonucleoside_monophosphate_biosynthetic_process	1	1	1	1	1	1	1	1	1	1	1	1	1	1	1	1	1	1
GO:0009187_cyclic_nucleotide_metabolic_process	1	0.228046	0.400631	0.099818	0.222734	0.575485	1	0.222734	1	0.233752	0.252795	0.0718213	0.0671941	0.174787	0.0550708	1	1	1
GO:0009190_cyclic_nucleotide_biosynthetic_process	1	0.176295	0.318563	0.0605747	0.142613	0.473764	1	0.142613	1	0.180862	0.163792	0.163792	0.0400753	0.134071	0.0926947	1	1	1
GO:0009199_ribonucleoside_triphosphate_metabolic_process	1	1	1	1	0.575464	1	1	0.575464	1	1	0.607653	0.607653	1	1	0.754616	1	1	1
GO:0009201_ribonucleoside_triphosphate_biosynthetic_process	1	1	1	1	0.502657	1	1	0.502657	1	1	1	1	1	1	1	1	1	1
GO:0009203_ribonucleoside_triphosphate_catabolic_process	1	1	1	1	1	1	1	1	1	1	0.136954	0.136954	1	1	0.198417	1	1	1
GO:0009205_purine_ribonucleoside_triphosphate_metabolic_process	1	1	1	1	0.575464	1	1	0.575464	1	1	0.607653	0.607653	1	1	0.754616	1	1	1
GO:0009206_purine_ribonucleoside_triphosphate_biosynthetic_process	1	1	1	1	0.502657	1	1	0.502657	1	1	1	1	1	1	1	1	1	1
GO:0009207_purine_ribonucleoside_triphosphate_catabolic_process	1	1	1	1	1	1	1	1	1	1	0.136954	0.136954	1	1	0.198417	1	1	1
GO:0009208_pyrimidine_ribonucleoside_triphosphate_metabolic_process	1	1	1	1	1	1	1	1	1	1	1	1	1	1	1	1	1	1
GO:0009209_pyrimidine_ribonucleoside_triphosphate_biosynthetic_process	1	1	1	1	1	1	1	1	1	1	1	1	1	1	1	1	1	1
GO:0009218_pyrimidine_ribonucleotide_metabolic_process	1	1	1	1	1	1	1	1	1	1	1	1	1	1	1	1	1	1
GO:0009220_pyrimidine_ribonucleotide_biosynthetic_process	1	1	1	1	1	1	1	1	1	1	1	1	1	1	1	1	1	1
GO:0009225_nucleotide-sugar_metabolic_process	1	1	1	1	1	1	1	1	1	1	1	1	1	1	1	1	1	1
GO:0009247_glycolipid_biosynthetic_process	1	1	1	1	1	1	1	1	1	1	1	1	1	1	1	1	1	1
GO:0009250_glucan_biosynthetic_process	1	1	1	1	1	1	1	1	1	1	1	0.198278	0.0919314	1	0.2824	1	1	1
GO:0009251_glucan_catabolic_process	1	1	1	1	1	1	1	1	1	1	1	1	1	1	0.198417	1	1	1
GO:0009259_ribonucleotide_metabolic_process	1	1	1	1	0.697789	1	1	0.697789	1	1	0.729305	0.729305	1	1	0.859463	1	1	1
GO:0009260_ribonucleotide_biosynthetic_process	1	1	1	1	0.637686	1	1	0.637686	1	1	1	1	1	1	1	1	1	1
GO:0009261_ribonucleotide_catabolic_process	1	1	1	1	1	1	1	1	1	1	0.178333	0.178333	1	1	0.255427	1	1	1
GO:0009266_response_to_temperature_stimulus	1	1	1	1	0.575464	1	1	0.575464	1	1	1	1	1	1	1	1	1	1
GO:0009268_response_to_pH	1	1	1	1	1	1	1	1	1	1	1	0.308248	1	1	0.100427	1	1	1
GO:0009306_protein_secretion	0.177252	0.143643	0.00325632	0.277162	0.417487	0.401493	0.0131649	0.417487	0.0765367	0.147442	0.44575	0.44575	0.227032	0.108721	0.587764	1	1	1
GO:0009308_amine_metabolic_process	0.872427	0.805339	0.615092	0.967469	0.919515	0.776281	1	0.919515	1	0.493076	0.72593	0.72593	0.496392	1	0.801896	1	0.0482271	1
GO:0009309_amine_biosynthetic_process	1	1	0.466116	0.485318	0.29729	1	1	0.29729	1	1	1	0.701113	1	1	0.836918	1	1	1
GO:0009310_amine_catabolic_process	1	1	1	1	1	1	1	1	1	1	1	0.670008	1	1	0.810778	1	0.0642631	1
GO:0009314_response_to_radiation	0.345463	1	1	1	1	0.672117	1	1	1	1	0.722515	0.360618	1	0.221219	0.854136	1	1	0.0468553
GO:0009395_phospholipid_catabolic_process	1	1	1	1	1	1	1	1	1	1	1	1	1	1	1	1	1	1
GO:0009396_folic_acid_and_derivative_biosynthetic_process	1	1	1	1	1	1	1	1	1	1	1	1	1	1	1	1	1	1
GO:0009405_pathogenesis	1	1	1	1	1	1	1	1	1	1	1	0.115496	1	1	1	1	1	1
GO:0009408_response_to_heat	1	1	1	1	0.390598	1	1	0.390598	1	1	1	1	1	1	1	1	1	1
GO:0009409_response_to_cold	1	1	1	1	1	1	1	1	1	1	1	1	1	1	1	1	1	1
GO:0009410_response_to_xenobiotic_stimulus	1	1	1	1	1	1	1	1	1	0.147442	0.113892	0.44575	0.227032	0.108721	0.0539852	1	0.0347382	1
GO:0009411_response_to_UV	1	1	1	1	1	0.157053	1	1	1	1	1	0.178333	1	1	0.255427	1	1	1
GO:0009416_response_to_light_stimulus	0.266052	1	1	1	1	0.556836	1	1	1	1	0.607653	0.607653	1	1	0.754616	1	1	1
GO:0009451_RNA_modification	1	1	0.119807	1	0.201384	0.192332	1	0.201384	1	1	1	1	1	1	1	1	1	1
GO:0009566_fertilization	0.163738	1	1	1	1	1	1	1	1	1	1	1	1	1	0.556101	1	1	1
GO:0009581_detection_of_external_stimulus	0.197123	1	1	1	1	0.438781	1	1	1	1	0.485259	1	1	1	1	1	1	1
GO:0009582_detection_of_abiotic_stimulus	0.183928	1	1	1	1	1	1	1	1	1	0.459243	1	1	1	1	1	1	1
GO:0009583_detection_of_light_stimulus	0.128997	1	1	1	1	1	1	1	1	1	0.341469	1	1	1	1	1	1	1
GO:0009584_detection_of_visible_light	0.128997	1	1	1	1	1	1	1	1	1	0.341469	1	1	1	1	1	1	1
GO:0009593_detection_of_chemical_stimulus	0.253966	1	1	1	1	1	1	1	1	1	0.587782	1	1	1	1	1	1	1
GO:0009605_response_to_external_stimulus	0.170182	0.351344	0.235011	0.0199418	0.0138942	0.111931	0.0206766	0.0138942	0.0618113	0.0823425	0.0162849	0.155912	0.00311652	0.001059	0.0284868	1	0.511343	0.0613943
GO:0009607_response_to_biotic_stimulus	0.528883	1	0.110474	0.350573	0.053092	0.129081	1	0.053092	0.264465	0.459545	0.658761	1	0.256661	0.0706056	0.239075	1	1	0.0816887
GO:0009611_response_to_wounding	0.109137	0.611349	0.103422	0.00294653	0.0223548	0.0687641	0.00968309	0.0223548	0.0827144	0.0547948	0.0200992	0.142734	0.00161728	0.000522417	0.00470483	1	0.380302	0.0298599
GO:0009612_response_to_mechanical_stimulus	1	0.121181	0.225444	0.236907	0.0717138	0.0655975	1	0.0717138	0.0641771	1	1	0.0833956	1	1	1	1	1	1
GO:0009615_response_to_virus	1	1	0.291852	0.305972	0.120007	0.438781	1	0.120007	0.085705	1	1	1	1	0.121484	0.0721634	1	1	0.0245532
GO:0009617_response_to_bacterium	0.260033	1	0.377092	0.394065	0.565749	0.183351	1	0.565749	1	0.218244	0.2257	1	0.0585372	0.162769	0.745341	1	1	1
GO:0009628_response_to_abiotic_stimulus	0.102815	0.599244	0.83609	0.852511	0.606897	0.34266	1	0.606897	0.374698	1	0.969201	0.251617	1	0.492724	0.752719	1	1	0.122136
GO:0009636_response_to_toxin	1	1	1	1	0.0594181	1	1	0.0594181	1	0.112697	0.0087005	0.0692738	0.0152885	7.51886e-05	0.136525	1	0.0261542	1
GO:0009649_entrainment_of_circadian_clock	1	1	1	1	1	1	1	1	1	1	1	1	1	1	0.168304	1	1	1
GO:0009653_anatomical_structure_morphogenesis	0.421772	0.0476026	0.430989	0.0842068	0.118537	0.815643	1	0.118537	0.359988	0.0551348	0.144669	0.144669	0.0359705	0.0781176	0.122632	0.151787	0.634863	1
GO:0009719_response_to_endogenous_stimulus	0.577208	0.454274	0.583827	0.210909	0.611823	0.744825	1	0.611823	0.0409438	0.205098	0.688002	0.0280557	0.92532	0.0245906	0.0239466	1	0.0443965	1
GO:0009725_response_to_hormone_stimulus	0.246781	0.536579	0.187651	0.209952	0.743604	0.238223	1	0.743604	0.00638062	0.18287	0.549389	0.32064	0.721207	0.10807	0.254415	1	0.0119681	1
GO:0009743_response_to_carbohydrate_stimulus	1	1	1	1	1	1	1	1	1	0.153102	1	0.459243	1	0.112995	0.602741	1	1	1
GO:0009746_response_to_hexose_stimulus	1	1	1	1	1	1	1	1	1	1	1	0.403233	1	1	1	1	1	1
GO:0009749_response_to_glucose_stimulus	1	1	1	1	1	1	1	1	1	1	1	0.403233	1	1	1	1	1	1
GO:0009755_hormone-mediated_signaling	1	1	1	1	1	1	1	1	1	1	1	1	1	1	1	1	1	1
GO:0009790_embryonic_development	1	0.68655	0.899179	0.0877661	0.199757	0.893713	1	0.199757	1	0.110513	0.627743	0.809651	0.118553	0.577291	0.46024	0.179907	1	1
GO:0009792_embryonic_development_ending_in_birth_or_egg_hatching	1	1	1	0.0738923	0.220485	1	1	0.220485	1	0.385778	0.532372	1	0.544728	1	0.270782	1	1	1
GO:0009799_determination_of_symmetry	1	1	1	1	1	1	1	1	1	1	0.291019	1	1	1	1	1	1	1
GO:0009855_determination_of_bilateral_symmetry	1	1	1	1	1	1	1	1	1	1	0.291019	1	1	1	1	1	1	1
GO:0009880_embryonic_pattern_specification	1	1	1	1	1	1	1	1	1	0.00749102	0.0833956	0.388352	0.0187294	0.0914263	0.161938	0.0218431	1	1
GO:0009887_organ_morphogenesis	0.371408	0.831134	0.253692	0.00924822	0.247494	0.678821	1	0.247494	0.222301	0.0304406	0.642123	0.327349	0.156855	0.732907	0.174558	1	1	1
GO:0009888_tissue_development	0.0952768	0.758523	0.292348	0.00785438	0.00817017	0.0153476	1	0.00817017	0.000525747	0.421145	0.00583526	0.0778678	0.196978	0.0819004	0.0239534	1	0.27673	0.183253
GO:0009889_regulation_of_biosynthetic_process	0.2049	0.143384	0.144381	0.0124041	0.408455	0.37725	1	0.408455	1	0.501618	0.923964	0.107184	0.0983719	1	0.523085	1	1	1
GO:0009890_negative_regulation_of_biosynthetic_process	0.203643	1	1	1	1	1	1	1	1	0.169866	0.497798	0.497798	0.259589	1	0.644503	1	1	1
GO:0009891_positive_regulation_of_biosynthetic_process	0.289655	1	0.415836	0.10835	1	1	1	1	1	1	1	0.644589	0.36327	1	1	1	1	1
GO:0009892_negative_regulation_of_metabolic_process	0.0279371	0.755261	0.513704	0.0237308	0.339614	0.297633	1	0.339614	0.0315668	0.0124767	0.146942	0.0142244	0.00716935	0.0801329	0.0860031	0.0207652	1	1
GO:0009893_positive_regulation_of_metabolic_process	0.615647	0.813076	0.631488	0.253151	0.997108	0.973814	1	0.997108	1	0.0847198	0.871485	0.745195	0.132097	0.711987	0.312151	0.24927	1	1
GO:0009894_regulation_of_catabolic_process	1	1	1	1	1	0.375281	1	1	0.0703762	1	0.417753	0.417753	0.210231	1	0.000937564	1	1	1
GO:0009895_negative_regulation_of_catabolic_process	1	1	1	1	1	1	1	1	1	1	1	1	0.0722487	1	0.227445	1	1	1
GO:0009896_positive_regulation_of_catabolic_process	1	1	1	1	1	1	1	1	1	1	1	0.115496	1	1	0.012113	1	1	1
GO:0009913_epidermal_cell_differentiation	1	1	1	1	1	1	1	1	1	1	1	1	1	1	1	1	1	1
GO:0009952_anterior_posterior_pattern_formation	1	1	1	1	0.198167	1	1	0.198167	1	0.218244	0.2257	0.59784	0.327993	0.162769	0.148336	0.0400958	1	1
GO:0009953_dorsal_ventral_pattern_formation	0.121882	1	1	1	1	1	1	1	1	1	0.325061	1	1	1	1	1	1	1
GO:0009966_regulation_of_signal_transduction	0.310771	0.465195	0.191164	0.0149912	0.168859	0.759514	1	0.168859	0.189274	0.479986	0.537424	0.537424	0.479904	0.694127	0.943446	0.238794	1	1
GO:0009967_positive_regulation_of_signal_transduction	0.401906	0.335372	0.189635	0.574757	0.163904	1	1	0.163904	1	0.34311	1	0.788764	0.492592	1	1	1	1	1
GO:0009968_negative_regulation_of_signal_transduction	0.106602	1	0.587442	0.0646115	0.789909	0.178095	1	0.789909	0.0212382	1	0.233836	0.233836	1	1	0.719464	1	1	1
GO:0009987_cellular_process	0.695838	0.350181	0.359163	0.885464	0.0973249	0.820106	0.67103	0.0973249	0.607645	0.529284	0.9892	0.796581	0.135123	0.147454	0.862127	0.450175	0.737928	0.984177
GO:0009988_cell-cell_recognition	0.0628754	1	1	1	1	1	1	1	1	1	1	1	1	1	1	1	1	1
GO:0009991_response_to_extracellular_stimulus	1	1	1	1	0.238195	0.804741	1	0.238195	1	0.398043	0.554285	0.554285	0.193698	1	0.295257	1	1	1
GO:0009994_oocyte_differentiation	0.0475287	1	1	0.0778132	1	1	1	1	1	1	1	1	1	1	1	1	1	1
GO:0010001_glial_cell_differentiation	0.283825	0.233044	0.0946276	0.104059	0.230981	0.214262	1	0.230981	0.127366	0.238855	0.635692	0.0761732	0.356363	1	0.780471	1	1	1
GO:0010003_gastrulation_(sensu_Mammalia)	1	1	1	1	1	1	1	1	1	1	1	1	1	1	1	1	1	1
GO:0010033_response_to_organic_substance	0.50089	1	0.664563	1	0.567809	0.540009	1	0.567809	0.246933	0.0180844	0.339881	0.339881	0.600378	0.0614418	0.599489	1	0.00634216	1
GO:0010035_response_to_inorganic_substance	1	1	0.0236772	1	0.669088	0.650227	1	0.669088	1	1	0.701113	0.701113	0.40962	1	0.836918	1	0.0697966	1
GO:0010038_response_to_metal_ion	1	1	0.0188996	1	0.637686	0.618772	1	0.637686	1	1	0.670008	0.670008	0.383556	1	0.810778	1	0.0642631	1
GO:0010039_response_to_iron_ion	1	1	1	1	1	1	1	1	1	1	1	1	1	1	1	1	1	1
GO:0010043_response_to_zinc_ion	1	1	1	1	1	1	1	1	1	1	1	1	1	1	1	1	1	1
GO:0010092_specification_of_organ_identity	1	1	1	1	1	1	1	1	1	1	1	1	1	1	0.255427	1	1	1
GO:0010212_response_to_ionizing_radiation	1	1	1	1	1	1	1	1	1	1	1	1	1	1	1	1	1	1
GO:0010324_membrane_invagination	0.613696	1	1	0.794498	0.928252	0.918123	1	0.928252	1	0.178105	0.943702	0.537716	0.715039	0.429412	0.797679	1	1	1
GO:0012501_programmed_cell_death	0.725529	0.336265	0.696848	0.265029	0.694663	0.634632	1	0.694663	0.452196	0.0757869	0.677562	0.13744	0.108323	0.0610571	0.590412	0.4084	0.503432	1
GO:0012502_induction_of_programmed_cell_death	1	1	1	0.815977	0.523874	0.742975	1	0.523874	1	0.197279	0.808714	0.353948	0.738936	1	0.833138	1	1	1
GO:0014002_astrocyte_development	1	1	0.0617863	1	1	1	1	1	1	1	1	1	1	1	1	1	1	1
GO:0014003_oligodendrocyte_development	1	1	1	1	1	1	1	1	1	1	1	1	1	1	1	1	1	1
GO:0014013_regulation_of_gliogenesis	1	1	1	0.126339	1	1	1	1	1	1	1	0.0230994	0.101619	1	0.3084	1	1	1
GO:0014015_positive_regulation_of_gliogenesis	1	1	1	0.0652722	1	1	1	1	1	1	1	0.115496	1	1	1	1	1	1
GO:0014020_primary_neural_tube_formation	1	1	1	1	1	1	1	1	1	1	1	1	1	1	1	1	1	1
GO:0014031_mesenchymal_cell_development	1	1	0.254624	0.0373971	0.404193	1	1	0.404193	1	0.141744	0.431923	0.106019	0.218676	1	0.201409	1	1	1
GO:0014032_neural_crest_cell_development	1	1	0.174289	0.183466	0.286426	1	1	0.286426	1	0.0948124	0.308248	0.308248	0.14855	1	0.100427	1	1	1
GO:0014033_neural_crest_cell_differentiation	1	1	0.174289	0.183466	0.286426	1	1	0.286426	1	0.0948124	0.308248	0.308248	0.14855	1	0.100427	1	1	1
GO:0014070_response_to_organic_cyclic_substance	1	1	1	1	1	1	1	1	1	0.0765775	0.255275	0.255275	0.120689	1	0.357623	1	0.0175034	1
GO:0015031_protein_transport	1	1	0.927451	0.45363	0.864432	0.924058	1	0.864432	1	0.372034	0.694015	0.818241	0.873969	1	0.761712	1	1	1
GO:0015669_gas_transport	1	1	1	1	1	1	1	1	1	1	0.136954	1	1	1	1	1	1	1
GO:0015672_monovalent_inorganic_cation_transport	0.0765741	0.731183	0.727297	0.505905	0.82839	0.615481	1	0.82839	0.490615	0.741119	0.210696	0.53707	0.887156	1	0.857123	1	1	1
GO:0015674_di-__tri-valent_inorganic_cation_transport	1	0.161327	0.168684	0.445444	0.237504	0.423097	1	0.237504	1	0.527879	0.513872	0.287621	0.335823	0.418146	0.77772	0.117272	1	1
GO:0015695_organic_cation_transport	1	1	1	1	1	1	1	1	1	1	1	1	1	1	1	1	1	1
GO:0015698_inorganic_anion_transport	0.158357	0.43559	1	0.697966	0.131256	0.114616	1	0.131256	1	0.444768	0.359923	0.886605	0.613211	1	0.834175	1	1	1
GO:0015711_organic_anion_transport	1	1	1	1	1	1	1	1	1	1	0.255275	1	1	1	0.357623	1	1	1
GO:0015718_monocarboxylic_acid_transport	1	1	1	0.215958	1	1	1	1	1	1	0.35748	1	1	1	1	1	1	1
GO:0015721_bile_acid_and_bile_salt_transport	1	1	1	1	1	1	1	1	1	1	1	1	1	1	1	1	1	1
GO:0015749_monosaccharide_transport	1	1	1	1	1	1	1	1	1	0.00985172	0.431923	0.431923	0.218676	1	0.572224	1	1	1
GO:0015758_glucose_transport	1	1	1	1	1	1	1	1	1	0.00903236	0.417753	0.417753	0.210231	1	0.556101	1	1	1
GO:0015800_acidic_amino_acid_transport	1	1	1	1	1	1	1	1	1	1	1	1	1	1	0.255427	1	1	1
GO:0015802_basic_amino_acid_transport	1	1	0.0854335	1	0.145611	0.138845	1	0.145611	1	1	1	0.157896	1	1	1	1	1	1
GO:0015804_neutral_amino_acid_transport	1	1	0.163665	1	1	0.258557	1	1	1	1	1	1	1	1	1	1	1	1
GO:0015807_L-amino_acid_transport	1	1	0.119807	1	1	0.192332	1	1	1	1	1	1	1	1	1	1	1	1
GO:0015813_glutamate_transport	1	1	1	1	1	1	1	1	1	1	1	1	1	1	0.255427	1	1	1
GO:0015833_peptide_transport	1	1	1	1	1	1	1	1	1	1	1	0.556086	0.298394	1	0.336546	1	1	1
GO:0015837_amine_transport	1	1	0.140293	1	0.690854	0.300765	1	0.690854	1	1	1	0.722515	1	1	0.854136	1	1	1
GO:0015844_monoamine_transport	1	1	1	1	1	1	1	1	1	1	1	1	1	1	1	1	1	1
GO:0015849_organic_acid_transport	1	1	0.189635	0.574757	0.759187	0.38576	1	0.759187	1	1	0.788764	0.788764	1	1	0.400097	1	1	1
GO:0015851_nucleobase_transport	1	1	1	1	1	1	1	1	1	1	1	1	1	1	1	1	1	1
GO:0015858_nucleoside_transport	1	1	1	1	1	1	1	1	1	1	1	1	1	1	1	1	1	1
GO:0015872_dopamine_transport	1	1	1	1	1	1	1	1	1	1	1	1	1	1	1	1	1	1
GO:0015893_drug_transport	0.0704579	1	1	1	1	1	1	1	1	1	1	1	1	1	1	1	1	1
GO:0015908_fatty_acid_transport	1	1	1	1	0.21916	0.209418	1	0.21916	1	1	0.236737	1	1	1	1	1	1	1
GO:0015909_long-chain_fatty_acid_transport	1	1	1	1	0.164618	0.157053	1	0.164618	1	1	0.178333	1	1	1	1	1	1	1
GO:0015914_phospholipid_transport	1	1	1	1	1	0.17488	1	1	1	1	1	1	1	1	1	1	1	1
GO:0015918_sterol_transport	1	1	1	1	1	1	1	1	1	1	1	1	1	1	1	1	1	1
GO:0015931_nucleobase__nucleoside__nucleotide_and_nucleic_acid_transport	1	1	1	0.34263	1	1	1	1	1	1	1	0.172455	1	1	1	1	1	1
GO:0015980_energy_derivation_by_oxidation_of_organic_compounds	1	0.308862	1	0.538477	1	1	1	1	1	1	0.404067	0.754858	0.458539	1	0.340384	1	1	1
GO:0015985_energy_coupled_proton_transport__down_electrochemical_gradient	1	1	1	1	0.417487	1	1	0.417487	1	1	1	1	1	1	1	1	1	1
GO:0015986_ATP_synthesis_coupled_proton_transport	1	1	1	1	0.417487	1	1	0.417487	1	1	1	1	1	1	1	1	1	1
GO:0015988_energy_coupled_proton_transport__against_electrochemical_gradient	1	1	1	1	1	1	1	1	1	1	1	1	1	1	1	1	1	1
GO:0015992_proton_transport	0.295438	1	1	1	0.620895	0.602009	1	0.620895	1	1	0.65327	0.279972	1	1	0.796185	1	1	1
GO:0016032_viral_reproduction	1	1	0.235293	0.247173	0.376696	0.361751	1	0.376696	1	0.130238	0.403233	0.403233	0.201696	0.09578	0.539375	1	1	1
GO:0016042_lipid_catabolic_process	1	1	1	1	0.747989	1	1	0.747989	1	0.334238	0.183384	1	0.481482	1	0.65405	1	1	1
GO:0016043_cellular_component_organization_and_biogenesis	0.685804	0.672544	0.565335	0.668161	0.6278	0.748201	0.576185	0.6278	0.862663	0.16206	0.67886	0.362404	0.109013	0.658214	0.719482	0.167441	0.630109	1
GO:0016044_membrane_organization_and_biogenesis	0.441115	1	0.683364	0.232449	0.589436	0.548748	1	0.589436	1	0.344801	0.989881	0.830101	0.865227	0.591686	0.50143	1	1	1
GO:0016049_cell_growth	1	0.154547	0.159429	0.0577218	0.223159	0.0798017	1	0.223159	1	0.161607	0.495578	0.271305	0.692374	1	0.359584	1	1	1
GO:0016050_vesicle_organization_and_biogenesis	1	1	1	1	1	1	1	1	1	1	1	1	1	1	1	1	1	1
GO:0016051_carbohydrate_biosynthetic_process	0.366566	0.0497727	1	1	0.71768	0.699204	1	0.71768	1	0.311544	0.153566	0.395482	0.119291	1	0.143255	1	0.00279496	1
GO:0016052_carbohydrate_catabolic_process	1	1	1	1	0.402568	0.37819	1	0.402568	1	1	1	1	1	1	0.662845	1	1	1
GO:0016053_organic_acid_biosynthetic_process	1	1	1	1	1	1	1	1	1	1	0.729305	0.369408	1	0.0260185	0.123814	1	1	1
GO:0016054_organic_acid_catabolic_process	1	1	1	1	1	1	1	1	1	1	1	1	1	1	1	1	1	1
GO:0016055_Wnt_receptor_signaling_pathway	1	1	1	1	1	1	1	1	1	1	0.252795	1	1	1	0.174845	1	1	1
GO:0016064_immunoglobulin_mediated_immune_response	1	0.207736	0.369045	0.385778	0.555815	0.537374	1	0.555815	0.00608246	1	0.587782	0.587782	1	1	0.376245	1	1	1
GO:0016070_RNA_metabolic_process	0.34151	0.436212	0.0869205	0.301422	0.935313	0.471093	0.387565	0.935313	0.122194	0.294164	0.985496	0.796473	0.518841	0.56613	0.854911	0.225232	1	1
GO:0016071_mRNA_metabolic_process	1	0.474882	0.720261	1	0.894061	0.34823	1	0.894061	1	1	1	0.697969	1	1	0.974812	1	1	1
GO:0016072_rRNA_metabolic_process	1	1	1	1	1	1	1	1	1	1	1	1	1	1	1	1	1	1
GO:0016079_synaptic_vesicle_exocytosis	1	1	0.24502	1	0.390598	1	1	0.390598	1	1	0.417753	0.417753	0.210231	1	0.556101	1	1	1
GO:0016081_synaptic_vesicle_docking_during_exocytosis	1	1	1	1	1	1	1	1	1	1	1	1	1	1	1	1	1	1
GO:0016101_diterpenoid_metabolic_process	1	1	1	1	0.317871	0.304666	1	0.317871	1	1	1	1	1	1	1	1	1	0.0155163
GO:0016125_sterol_metabolic_process	0.366566	0.304344	1	1	0.354684	1	1	0.354684	1	0.0523602	0.748704	0.748704	0.119291	0.0288249	0.143255	0.0601591	1	1
GO:0016126_sterol_biosynthetic_process	1	0.143643	1	1	0.417487	1	1	0.417487	1	0.147442	1	1	0.227032	1	0.587764	1	1	1
GO:0016192_vesicle-mediated_transport	0.918885	1	0.743373	0.918356	0.9093	0.989384	1	0.9093	1	0.135115	0.746334	0.446916	0.629738	0.772762	0.966129	1	1	1
GO:0016197_endosome_transport	1	1	1	1	1	1	1	1	1	1	1	1	1	1	1	1	1	1
GO:0016202_regulation_of_striated_muscle_development	1	1	1	1	1	1	1	1	1	1	1	0.198278	1	1	0.2824	1	1	1
GO:0016265_death	0.532221	0.355875	0.552824	0.290717	0.602973	0.668433	1	0.602973	0.467211	0.0843714	0.711759	0.161707	0.122109	0.0673789	0.636818	0.417592	0.513695	1
GO:0016310_phosphorylation	0.630426	0.734358	0.233714	0.279119	0.384537	0.741493	1	0.384537	0.743618	0.492301	0.7545	0.62989	0.804442	0.292338	0.917286	1	1	0.314502
GO:0016311_dephosphorylation	0.449072	1	0.60822	1	0.485673	0.791644	1	0.485673	1	0.385778	0.100116	0.835239	0.0421806	1	0.748099	1	1	1
GO:0016331_morphogenesis_of_embryonic_epithelium	1	1	0.264108	0.277162	0.417487	1	1	0.417487	1	1	1	0.44575	1	1	0.587764	1	1	1
GO:0016337_cell-cell_adhesion	1	0.193644	0.477361	0.50725	1	0.934181	1	1	0.344274	1	0.815804	0.0110276	0.389953	1	0.304556	1	0.170877	1
GO:0016338_calcium-independent_cell-cell_adhesion	1	1	1	1	1	1	1	1	1	1	1	1	1	1	1	1	1	1
GO:0016339_calcium-dependent_cell-cell_adhesion	1	1	1	1	1	1	1	1	1	1	1	1	1	1	1	1	1	1
GO:0016358_dendrite_development	1	1	0.273473	0.286894	1	1	1	1	1	1	1	1	1	1	1	1	1	1
GO:0016444_somatic_cell_DNA_recombination	1	0.0685266	1	1	1	1	1	1	0.0357944	1	1	0.236737	1	1	1	1	1	1
GO:0016445_somatic_diversification_of_immunoglobulins	1	0.074525	1	1	1	1	1	1	0.0389877	1	1	0.255275	1	1	1	1	1	1
GO:0016447_somatic_recombination_of_immunoglobulin_gene_segments	1	0.0685266	1	1	1	1	1	1	0.0357944	1	1	0.236737	1	1	1	1	1	1
GO:0016458_gene_silencing	1	1	1	1	1	1	1	1	1	1	1	1	1	1	1	1	1	1
GO:0016477_cell_migration	0.222648	1	0.252654	6.57761e-05	0.079418	0.424326	0.107217	0.079418	0.0271926	0.0428459	0.546046	0.546046	0.0626774	0.250778	0.061208	1	0.261086	1
GO:0016481_negative_regulation_of_transcription	0.31611	0.601888	0.264564	0.0111123	0.383127	0.0768746	1	0.383127	0.0104239	0.0133392	0.447728	0.0205788	0.0165332	0.0285832	0.248265	0.0093246	1	1
GO:0016485_protein_processing	1	1	0.587442	1	0.789909	0.4303	1	0.789909	1	0.369045	1	0.0854551	1	1	0.922582	1	1	1
GO:0016486_peptide_hormone_processing	1	1	1	1	0.164618	0.01139	1	0.164618	1	1	1	0.000713052	1	1	1	1	1	1
GO:0016525_negative_regulation_of_angiogenesis	1	1	1	1	1	1	1	1	0.0293776	1	1	1	1	1	1	1	1	1
GO:0016540_protein_autoprocessing	1	1	0.408282	1	1	1	1	1	1	0.238855	1	0.261853	1	1	0.780471	1	1	1
GO:0016547_RNA_editing	1	1	0.0854335	1	0.145611	0.138845	1	0.145611	1	1	1	1	1	1	1	1	1	1
GO:0016556_mRNA_modification	1	1	0.0736843	1	0.126175	0.120247	1	0.126175	1	1	1	1	1	1	1	1	1	1
GO:0016567_protein_ubiquitination	1	1	0.0868812	1	0.584962	1	1	0.584962	1	1	1	0.0140722	0.342328	1	0.414945	1	1	1
GO:0016568_chromatin_modification	1	1	0.400631	1	0.59425	1	1	0.59425	1	0.233752	1	0.252795	1	1	1	1	1	1
GO:0016569_covalent_chromatin_modification	1	1	1	1	1	1	1	1	1	1	1	0.35748	1	1	1	1	1	1
GO:0016570_histone_modification	1	1	1	1	1	1	1	1	1	1	1	0.341469	1	1	1	1	1	1
GO:0016573_histone_acetylation	1	1	1	1	1	1	1	1	1	1	1	1	1	1	1	1	1	1
GO:0016575_histone_deacetylation	1	1	1	1	1	1	1	1	1	1	1	1	1	1	1	1	1	1
GO:0016601_Rac_protein_signal_transduction	1	1	1	1	0.1063	1	1	0.1063	1	1	1	1	1	1	1	1	1	1
GO:0017015_regulation_of_transforming_growth_factor_beta_receptor_signaling_pathway	1	1	1	1	1	1	1	1	1	1	1	1	1	0.0467666	0.3084	1	1	1
GO:0017038_protein_import	1	1	1	1	0.753652	0.735731	1	0.753652	1	1	0.446085	0.446085	1	1	0.390223	1	1	1
GO:0017144_drug_metabolic_process	1	1	1	1	1	1	1	1	1	1	1	1	1	1	1	1	1	1
GO:0017148_negative_regulation_of_protein_biosynthetic_process	0.177252	1	1	1	1	1	1	1	1	1	1	0.44575	1	1	1	1	1	1
GO:0017156_calcium_ion-dependent_exocytosis	1	1	1	1	1	1	1	1	1	1	1	1	0.201696	1	0.174945	1	1	1
GO:0017157_regulation_of_exocytosis	1	1	0.28272	1	1	1	1	1	1	0.158726	0.472411	0.472411	0.0307608	1	0.617179	1	1	1
GO:0017158_regulation_of_calcium_ion-dependent_exocytosis	1	1	1	1	1	1	1	1	1	1	1	1	0.0622505	1	0.198417	1	1	1
GO:0018105_peptidyl-serine_phosphorylation	1	1	1	1	1	1	1	1	1	1	1	1	1	1	1	1	1	1
GO:0018108_peptidyl-tyrosine_phosphorylation	1	1	0.459203	1	1	1	1	1	1	1	1	0.693621	1	1	0.83074	1	1	1
GO:0018193_peptidyl-amino_acid_modification	1	1	0.61822	1	1	1	1	1	1	1	1	0.843236	1	1	0.938121	1	1	1
GO:0018196_peptidyl-asparagine_modification	1	1	1	1	1	1	1	1	1	1	1	1	1	1	1	1	1	1
GO:0018209_peptidyl-serine_modification	1	1	1	1	1	1	1	1	1	1	1	1	1	1	1	1	1	1
GO:0018212_peptidyl-tyrosine_modification	1	1	0.472942	1	1	1	1	1	1	1	1	0.708422	1	1	0.842871	1	1	1
GO:0018279_protein_amino_acid_N-linked_glycosylation_via_asparagine	1	1	1	1	1	1	1	1	1	1	1	1	1	1	1	1	1	1
GO:0018298_protein-chromophore_linkage	1	1	1	1	1	1	1	1	1	1	1	1	1	1	1	1	1	1
GO:0018342_protein_prenylation	1	1	1	1	1	0.192332	1	1	1	1	0.217742	1	1	1	0.0483912	1	1	1
GO:0018344_protein_geranylgeranylation	1	1	1	1	1	1	1	1	1	1	1	1	1	1	1	1	1	1
GO:0018346_protein_amino_acid_prenylation	1	1	1	1	1	0.17488	1	1	1	1	0.198278	1	1	1	0.0396398	1	1	1
GO:0018348_protein_amino_acid_geranylgeranylation	1	1	1	1	1	1	1	1	1	1	1	1	1	1	1	1	1	1
GO:0018958_phenol_metabolic_process	1	1	0.235293	0.247173	1	1	1	1	1	1	1	1	1	1	1	1	1	1
GO:0018987_osmoregulation	1	1	1	1	1	1	1	1	1	1	1	1	1	1	1	1	1	1
GO:0019058_viral_infectious_cycle	1	1	0.174289	0.183466	0.286426	0.274254	1	0.286426	1	0.0948124	0.308248	1	0.14855	0.0693541	0.424998	1	1	1
GO:0019059_initiation_of_viral_infection	1	1	0.0617863	1	1	1	1	1	1	1	1	1	1	1	1	1	1	1
GO:0019079_viral_genome_replication	1	1	1	0.102399	0.164618	0.157053	1	0.164618	1	0.0517079	0.178333	1	0.0821419	0.0375848	0.255427	1	1	1
GO:0019098_reproductive_behavior	1	1	1	1	1	1	1	1	1	1	1	1	1	1	1	1	1	1
GO:0019216_regulation_of_lipid_metabolic_process	1	1	1	1	1	1	1	1	1	1	1	0.155211	0.267515	1	0.657429	1	1	1
GO:0019217_regulation_of_fatty_acid_metabolic_process	1	1	1	1	1	1	1	1	1	1	1	0.255275	0.120689	1	1	1	1	1
GO:0019218_regulation_of_steroid_metabolic_process	1	1	1	1	1	1	1	1	1	1	1	0.236737	1	1	1	1	1	1
GO:0019219_regulation_of_nucleobase__nucleoside__nucleotide_and_nucleic_acid_metabolic_process	0.240404	0.524942	0.134786	0.183457	0.854825	0.801281	0.354402	0.854825	0.0858361	0.0183361	0.923192	0.631853	0.154904	0.272433	0.51005	0.190373	1	1
GO:0019220_regulation_of_phosphate_metabolic_process	0.345463	1	0.486336	1	1	1	1	1	1	0.292848	0.722515	0.360618	0.428453	1	0.566671	1	1	1
GO:0019221_cytokine_and_chemokine_mediated_signaling_pathway	0.197123	1	1	0.305972	1	1	1	1	0.085705	1	1	1	0.251578	1	1	1	1	1
GO:0019222_regulation_of_metabolic_process	0.103119	0.364127	0.164234	0.0510778	0.816458	0.822729	0.421488	0.816458	0.0650432	0.0647006	0.857784	0.630869	0.0244829	0.44205	0.181361	0.263335	1	1
GO:0019226_transmission_of_nerve_impulse	0.295924	0.896735	0.435801	0.679615	0.778718	0.978611	1	0.778718	0.688319	0.668966	0.729426	0.122241	0.296771	1	0.878349	0.32169	1	1
GO:0019228_generation_of_action_potential	1	1	1	1	1	1	1	1	1	1	1	1	1	1	1	1	1	1
GO:0019229_regulation_of_vasoconstriction	1	1	1	1	1	1	1	1	1	1	1	1	1	1	1	1	1	1
GO:0019233_sensory_perception_of_pain	1	0.165548	1	1	0.467784	0.117211	1	0.467784	1	1	0.497798	0.146723	1	1	1	1	1	1
GO:0019318_hexose_metabolic_process	1	0.508287	1	1	0.438263	0.904628	1	0.438263	1	0.161607	0.271305	0.271305	0.109356	1	0.359584	1	0.010273	1
GO:0019319_hexose_biosynthetic_process	1	1	1	1	1	1	1	1	1	0.164314	0.0266301	0.138336	0.0329979	1	0.0151745	1	0.000650781	1
GO:0019320_hexose_catabolic_process	1	1	1	1	0.272421	0.62689	1	0.272421	1	1	1	1	1	1	0.817679	1	1	1
GO:0019362_pyridine_nucleotide_metabolic_process	1	1	1	0.257303	0.390598	1	1	0.390598	1	0.13601	1	1	1	0.100114	0.188111	1	1	1
GO:0019363_pyridine_nucleotide_biosynthetic_process	1	1	1	0.0901881	0.145611	1	1	0.145611	1	0.0453895	1	1	1	0.0329621	0.0242491	1	1	1
GO:0019369_arachidonic_acid_metabolic_process	1	1	1	1	1	1	1	1	1	1	1	1	1	1	0.227445	1	1	1
GO:0019370_leukotriene_biosynthetic_process	1	1	1	1	1	1	1	1	1	1	1	1	1	1	0.2824	1	1	1
GO:0019395_fatty_acid_oxidation	1	1	1	1	0.502657	0.484938	1	0.502657	1	1	0.533624	1	0.283118	1	0.681896	1	1	1
GO:0019438_aromatic_compound_biosynthetic_process	1	1	1	1	1	1	1	1	1	1	1	1	1	1	1	1	1	1
GO:0019439_aromatic_compound_catabolic_process	1	1	1	1	1	1	1	1	1	0.0765775	0.0328263	0.255275	0.120689	0.0558641	0.357623	1	0.000123727	1
GO:0019538_protein_metabolic_process	0.272701	0.758253	0.201887	0.701606	0.195778	0.113227	1	0.195778	0.550838	0.947314	0.943457	0.710431	0.612242	0.393101	0.322229	1	1	0.404538
GO:0019627_urea_metabolic_process	1	1	1	1	1	1	1	1	1	1	1	1	1	1	0.168304	1	1	1
GO:0019674_NAD_metabolic_process	1	1	1	0.102399	0.164618	1	1	0.164618	1	1	1	1	1	1	0.255427	1	1	1
GO:0019722_calcium-mediated_signaling	1	1	0.273473	1	1	1	1	1	1	1	1	1	1	1	0.228293	1	1	1
GO:0019724_B_cell_mediated_immunity	1	0.207736	0.369045	0.385778	0.555815	0.537374	1	0.555815	0.00608246	1	0.587782	0.587782	1	1	0.376245	1	1	1
GO:0019725_cell_homeostasis	0.847551	0.775733	0.948006	0.362524	0.131106	0.527121	1	0.131106	1	0.446441	0.184409	0.996621	0.0926823	0.0919283	0.582632	0.225528	1	0.19181
GO:0019748_secondary_metabolic_process	1	1	1	1	0.620895	0.602009	1	0.620895	1	0.00016523	0.65327	0.65327	0.00104923	0.0175535	0.464607	1	0.0614858	0.0388741
GO:0019751_polyol_metabolic_process	1	1	1	1	0.164618	0.157053	1	0.164618	1	1	0.178333	0.178333	1	1	0.255427	1	1	1
GO:0019752_carboxylic_acid_metabolic_process	1	0.677373	0.669656	0.99305	0.812658	0.772586	1	0.812658	1	0.20639	0.498393	0.498393	0.328718	0.0859542	0.0172488	1	0.0918185	1
GO:0019794_nonprotein_amino_acid_metabolic_process	1	1	1	1	1	1	1	1	1	1	0.115496	0.115496	1	1	0.168304	1	1	1
GO:0019835_cytolysis	0.0704579	1	0.108493	1	1	1	1	1	1	1	1	1	1	1	1	1	1	1
GO:0019852_L-ascorbic_acid_metabolic_process	1	1	1	1	1	1	1	1	1	1	1	1	1	1	1	1	1	1
GO:0019882_antigen_processing_and_presentation	1	1	1	1	0.443198	1	1	0.443198	1	1	1	1	1	1	1	1	1	1
GO:0019884_antigen_processing_and_presentation_of_exogenous_antigen	1	1	1	1	1	1	1	1	1	1	1	1	1	1	1	1	1	1
GO:0019886_antigen_processing_and_presentation_of_exogenous_peptide_antigen_via_MHC_class_II	1	1	1	1	1	1	1	1	1	1	1	1	1	1	1	1	1	1
GO:0019915_sequestering_of_lipid	1	1	1	1	1	1	1	1	1	1	1	1	1	1	1	1	1	1
GO:0019932_second-messenger-mediated_signaling	0.811714	0.374825	0.732418	0.133202	0.83348	0.424326	1	0.83348	0.494106	0.14753	0.546046	0.546046	0.0626774	0.626569	0.30804	1	1	1
GO:0019933_cAMP-mediated_signaling	1	0.115319	1	0.345673	0.605229	0.85894	1	0.605229	0.261985	0.455888	0.652843	0.652843	0.0721647	1	0.645882	1	1	1
GO:0019934_cGMP-mediated_signaling	1	1	1	1	1	1	1	1	1	1	1	1	1	1	0.168304	1	1	1
GO:0019935_cyclic-nucleotide-mediated_signaling	1	0.1568	1	0.182494	0.444161	0.680628	1	0.444161	0.307794	0.163946	0.501714	0.501714	0.0290124	0.412434	0.366852	1	1	1
GO:0019941_modification-dependent_protein_catabolic_process	1	1	1	0.591827	0.775068	1	1	0.775068	1	1	1	1	1	1	0.696242	1	1	1
GO:0019953_sexual_reproduction	0.392877	0.66497	0.630668	0.661292	1	0.471976	1	1	1	0.303069	0.109861	0.581403	0.535618	0.555879	0.256988	0.170519	1	1
GO:0020027_hemoglobin_metabolic_process	1	1	1	1	1	1	1	1	1	1	1	1	1	1	1	1	1	1
GO:0021549_cerebellum_development	1	1	1	1	1	1	1	1	1	1	1	1	1	1	1	1	1	1
GO:0021700_developmental_maturation	0.371736	1	1	0.177296	1	1	1	1	1	0.316142	0.754858	1	0.122816	1	0.617055	1	1	1
GO:0021782_glial_cell_development	1	1	0.152907	1	1	1	1	1	1	1	1	1	1	1	1	1	1	1
GO:0021915_neural_tube_development	1	1	1	1	1	1	1	1	1	1	1	1	1	1	1	1	1	1
GO:0022008_neurogenesis	0.387054	0.536098	0.0588501	0.0303276	0.415592	0.226792	1	0.415592	0.0597691	0.274421	0.666891	0.353229	0.169039	0.382541	0.19823	0.268164	0.340547	1
GO:0022037_metencephalon_development	1	1	1	1	1	1	1	1	1	1	1	1	1	1	1	1	1	1
GO:0022401_adaptation_of_signaling_pathway	0.0704579	1	0.108493	0.114448	0.183206	0.17488	1	0.183206	0.0293776	1	1	1	1	1	1	1	1	1
GO:0022402_cell_cycle_process	0.702991	0.299521	0.526981	0.208353	0.657311	0.882706	1	0.657311	1	0.314789	0.85702	0.00210162	0.0128497	0.420349	0.0108602	1	1	1
GO:0022403_cell_cycle_phase	0.27997	0.0490061	0.489795	0.519918	0.322025	0.762604	1	0.322025	1	0.579293	0.826004	0.202654	0.157562	1	0.0945135	1	1	1
GO:0022404_molting_cycle_process	1	1	1	0.183466	1	1	1	1	1	1	1	1	1	1	0.424998	1	1	1
GO:0022405_hair_cycle_process	1	1	1	0.183466	1	1	1	1	1	1	1	1	1	1	0.424998	1	1	1
GO:0022406_membrane_docking	1	1	1	1	0.347941	1	1	0.347941	1	1	1	0.373105	1	1	1	1	1	1
GO:0022410_circadian_sleep_wake_cycle_process	1	1	1	1	1	0.157053	1	1	1	1	1	0.178333	1	1	1	1	1	1
GO:0022411_cellular_component_disassembly	1	1	1	1	1	1	1	1	1	1	1	0.341469	1	1	1	1	1	1
GO:0022414_reproductive_process	0.38418	0.284398	0.153372	0.176756	0.300023	0.264873	1	0.300023	0.423773	0.295658	0.766244	0.36605	0.525753	0.549254	0.548471	1	1	1
GO:0022415_viral_reproductive_process	1	1	0.215469	0.226502	0.347941	0.333814	1	0.347941	1	0.118582	0.373105	0.373105	0.184354	0.0870527	0.504017	1	1	1
GO:0022600_digestive_process	1	1	1	1	0.302324	1	1	0.302324	1	1	0.0560535	1	1	1	1	1	1	1
GO:0022601_menstrual_cycle_phase	0.190552	1	0.28272	0.296497	0.443198	0.103505	1	0.443198	0.0826586	1	1	0.472411	1	1	0.617179	1	1	1
GO:0022602_menstrual_cycle_process	0.190552	1	0.28272	0.296497	0.443198	0.103505	1	0.443198	0.0826586	1	1	0.472411	1	1	0.617179	1	1	1
GO:0022603_regulation_of_anatomical_structure_morphogenesis	1	1	1	1	1	0.375281	1	1	1	1	0.417753	0.417753	1	1	0.556101	1	1	1
GO:0022604_regulation_of_cell_morphogenesis	1	1	1	1	1	0.375281	1	1	1	1	0.417753	0.417753	1	1	0.556101	1	1	1
GO:0022607_cellular_component_assembly	1	0.821724	0.650017	0.872099	0.222951	0.65251	1	0.222951	0.587461	1	0.884696	0.447742	0.143413	1	0.344258	1	1	1
GO:0022610_biological_adhesion	0.284859	0.165556	0.420494	0.16013	0.326738	0.0947478	1	0.326738	0.0216359	0.177853	0.570373	0.00277584	0.28416	0.0720442	0.153303	0.31689	0.0825728	0.272071
GO:0022612_gland_morphogenesis	1	1	1	1	1	1	1	1	1	1	1	1	1	1	1	1	1	1
GO:0022613_ribonucleoprotein_complex_biogenesis_and_assembly	1	0.360894	0.587442	0.60822	0.456247	0.4303	1	0.456247	1	1	1	0.502048	0.524538	1	0.719464	1	1	1
GO:0022618_protein-RNA_complex_assembly	1	0.29062	0.492907	0.512612	0.330239	0.308614	1	0.330239	1	1	1	0.369408	0.434599	1	0.577117	1	1	1
GO:0030001_metal_ion_transport	0.191644	0.271047	0.285544	0.326707	0.43776	0.386032	1	0.43776	0.616569	0.563411	0.0791529	0.530336	0.5847	0.749848	0.809454	0.273248	1	1
GO:0030002_anion_homeostasis	1	1	1	1	1	1	1	1	1	1	1	1	1	1	1	1	1	1
GO:0030003_cation_homeostasis	1	0.622435	0.854319	0.138586	0.423633	0.828732	1	0.423633	1	0.258547	0.0690416	0.975454	0.0205129	0.0329319	0.170775	0.153396	1	0.129559
GO:0030004_monovalent_inorganic_cation_homeostasis	1	1	1	0.236907	0.362479	1	1	0.362479	1	1	0.388352	1	1	1	0.522021	1	1	1
GO:0030005_di-__tri-valent_inorganic_cation_homeostasis	1	0.566162	0.808249	0.245466	0.54551	0.758784	1	0.54551	1	0.206969	0.0896407	0.958345	0.0112319	0.0222259	0.180313	0.133047	1	0.112161
GO:0030010_establishment_of_cell_polarity	1	1	1	1	1	1	1	1	1	1	1	1	1	1	0.227445	1	1	1
GO:0030029_actin_filament-based_process	0.620048	1	1	0.472457	0.743604	0.103345	1	0.743604	1	0.18287	0.00754341	0.549389	0.0362392	0.10807	0.254415	0.123215	1	1
GO:0030030_cell_projection_organization_and_biogenesis	0.743124	0.286804	0.348271	0.381616	0.716358	1	1	0.716358	0.425736	0.670837	0.571755	0.370916	0.256537	0.185379	0.246765	0.168631	0.218303	1
GO:0030031_cell_projection_biogenesis	1	0.154664	0.28272	0.296497	1	1	1	1	1	1	0.130061	0.472411	0.243483	1	0.241832	1	1	1
GO:0030032_lamellipodium_biogenesis	1	0.0564162	0.108493	0.114448	1	1	1	1	1	1	0.198278	1	1	1	1	1	1	1
GO:0030036_actin_cytoskeleton_organization_and_biogenesis	0.597357	1	1	0.440868	0.712277	0.0847569	1	0.712277	1	0.166291	0.0176465	0.507812	0.0298637	0.0975088	0.212688	0.116278	1	1
GO:0030041_actin_filament_polymerization	1	1	1	0.161071	0.253544	0.242524	1	0.253544	1	0.0826951	0.273365	1	0.00806434	1	0.380912	1	1	1
GO:0030042_actin_filament_depolymerization	0.0704579	1	1	1	1	1	1	1	1	1	0.198278	1	1	1	0.2824	1	1	1
GO:0030048_actin_filament-based_movement	1	1	1	1	1	1	1	1	1	1	0.0230994	1	1	1	0.3084	1	1	1
GO:0030072_peptide_hormone_secretion	1	1	1	1	1	1	1	1	1	1	1	0.472411	0.243483	1	0.617179	1	1	1
GO:0030073_insulin_secretion	1	1	1	1	1	1	1	1	1	1	1	0.417753	0.210231	1	0.556101	1	1	1
GO:0030097_hemopoiesis	0.27997	0.569018	0.810737	0.828261	0.946789	0.938359	1	0.946789	0.00816686	0.00984526	0.202654	0.0922374	0.401321	0.0226837	0.185236	0.134025	0.174612	1
GO:0030098_lymphocyte_differentiation	1	0.281324	1	1	0.68376	0.664976	1	0.68376	0.156018	0.00444432	0.715555	0.0342712	0.422242	0.217448	0.556043	1	1	1
GO:0030099_myeloid_cell_differentiation	0.101472	1	0.57665	1	1	1	1	1	0.0200941	0.360512	0.0785514	0.486424	0.514116	0.0400845	0.0938674	0.0716142	0.0943437	1
GO:0030100_regulation_of_endocytosis	1	1	1	0.324547	1	1	1	1	1	1	0.510034	0.155211	1	0.129894	0.282577	1	1	1
GO:0030101_natural_killer_cell_activation	1	1	1	1	1	1	1	1	1	1	1	0.178333	1	1	1	1	1	1
GO:0030111_regulation_of_Wnt_receptor_signaling_pathway	1	1	1	1	1	1	1	1	1	1	1	1	1	1	0.424998	1	1	1
GO:0030146_diuresis	1	1	1	1	1	1	1	1	1	1	1	1	1	1	0.198417	1	1	1
GO:0030147_natriuresis	1	1	1	1	1	1	1	1	1	1	1	1	1	1	1	1	1	1
GO:0030148_sphingolipid_biosynthetic_process	1	1	1	1	0.253544	1	1	0.253544	1	1	1	1	1	1	1	1	1	1
GO:0030149_sphingolipid_catabolic_process	1	1	1	1	1	1	1	1	1	1	1	1	1	1	1	1	1	1
GO:0030154_cell_differentiation	0.297623	0.486826	0.533476	0.0739282	0.831513	0.674884	1	0.831513	0.00254166	0.00113754	0.0944022	0.188927	0.00705505	0.354186	0.437623	0.311624	0.808532	1
GO:0030155_regulation_of_cell_adhesion	1	0.223016	1	1	1	0.198732	1	1	0.121526	0.0270113	1	0.61723	0.342328	1	0.763554	1	1	1
GO:0030162_regulation_of_proteolysis	1	1	1	1	1	1	1	1	1	1	0.115496	1	1	1	0.168304	1	1	1
GO:0030163_protein_catabolic_process	1	1	1	0.740307	0.894061	0.623509	1	0.894061	0.281611	1	0.913838	0.913838	0.656894	1	0.147851	1	1	1
GO:0030166_proteoglycan_biosynthetic_process	0.0475287	0.0379633	1	1	1	0.120247	1	1	1	1	1	1	1	1	1	1	1	1
GO:0030168_platelet_activation	1	0.0804859	1	1	1	0.242524	1	1	0.000787727	1	0.273365	0.038189	0.130074	0.0603815	0.0101948	1	1	1
GO:0030178_negative_regulation_of_Wnt_receptor_signaling_pathway	1	1	1	1	1	1	1	1	1	1	1	1	1	1	0.3084	1	1	1
GO:0030182_neuron_differentiation	0.518516	0.753612	0.131713	0.0648203	0.703774	0.834699	1	0.703774	0.5129	0.414152	0.5939	0.766177	0.19043	0.270512	0.147756	0.212973	0.273403	1
GO:0030183_B_cell_differentiation	1	0.126849	1	1	0.376696	0.361751	1	0.376696	0.0672816	1	1	0.403233	1	1	1	1	1	1
GO:0030193_regulation_of_blood_coagulation	1	1	1	1	1	1	1	1	1	1	0.178333	1	1	1	1	1	1	1
GO:0030195_negative_regulation_of_blood_coagulation	1	1	1	1	1	1	1	1	1	1	0.136954	1	1	1	1	1	1	1
GO:0030198_extracellular_matrix_organization_and_biogenesis	0.229205	1	0.335818	0.0679071	0.158146	0.495877	1	0.158146	0.100795	1	0.544992	1	1	1	0.693469	1	1	1
GO:0030199_collagen_fibril_organization	1	1	1	1	1	1	1	1	1	1	1	1	1	1	1	1	1	1
GO:0030203_glycosaminoglycan_metabolic_process	0.136056	0.109735	1	1	1	0.319395	1	1	1	1	1	1	1	1	1	1	1	1
GO:0030216_keratinocyte_differentiation	0.0071249	1	1	0.0188366	0.302324	1	1	0.302324	1	1	0.325061	0.325061	0.157643	1	0.445855	1	1	1
GO:0030217_T_cell_differentiation	1	1	1	1	0.535264	1	1	0.535264	1	0.00137924	0.566911	0.0482393	0.305912	0.150584	0.349873	1	1	1
GO:0030218_erythrocyte_differentiation	1	1	1	1	1	1	1	1	1	1	0.431923	1	1	1	1	1	1	1
GO:0030225_macrophage_differentiation	1	1	1	1	1	1	1	1	1	1	1	1	1	1	1	1	1	1
GO:0030239_myofibril_assembly	1	1	1	1	1	1	1	1	1	1	0.115496	1	1	1	1	1	1	1
GO:0030258_lipid_modification	0.0779803	1	1	1	1	0.192332	1	1	1	0.0642229	1	1	0.101619	1	1	1	1	1
GO:0030260_entry_into_host_cell	1	1	0.0617863	1	1	1	1	1	1	1	1	1	1	1	1	1	1	1
GO:0030261_chromosome_condensation	1	1	1	1	1	1	1	1	1	1	1	1	1	1	1	1	1	1
GO:0030262_apoptotic_nuclear_changes	1	1	1	1	1	1	1	1	1	1	1	0.236737	1	1	1	1	1	1
GO:0030278_regulation_of_ossification	0.177252	1	1	1	1	0.401493	1	1	0.0765367	1	0.44575	0.0194198	1	0.108721	0.214811	1	0.0347382	1
GO:0030279_negative_regulation_of_ossification	0.0628754	1	1	1	1	1	1	1	0.0261542	1	0.178333	0.0148358	1	0.0375848	0.0315714	1	0.011699	1
GO:0030282_bone_mineralization	0.170522	1	1	1	1	0.388527	1	1	0.00250553	1	0.431923	0.00204146	0.218676	0.104427	0.201409	1	0.0333122	1
GO:0030299_cholesterol_absorption	1	1	1	1	1	1	1	1	1	1	0.198278	1	1	1	1	1	1	1
GO:0030300_regulation_of_cholesterol_absorption	1	1	1	1	1	1	1	1	1	1	1	1	1	1	1	1	1	1
GO:0030301_cholesterol_transport	1	1	1	1	1	1	1	1	1	1	1	1	1	1	1	1	1	1
GO:0030307_positive_regulation_of_cell_growth	1	0.0564162	0.108493	0.0060036	0.183206	0.17488	1	0.183206	1	0.0579856	0.198278	0.0187744	1	1	1	1	1	1
GO:0030308_negative_regulation_of_cell_growth	1	0.176295	0.318563	1	0.491292	0.131344	1	0.491292	1	1	1	0.521973	1	1	0.669888	1	1	1
GO:0030316_osteoclast_differentiation	1	1	1	1	1	1	1	1	1	1	1	1	1	1	1	1	1	1
GO:0030317_sperm_motility	1	1	1	1	1	1	1	1	1	1	1	1	1	1	0.40336	1	1	1
GO:0030318_melanocyte_differentiation	1	1	1	1	1	1	1	1	1	1	1	0.178333	0.0821419	1	1	1	1	1
GO:0030323_respiratory_tube_development	1	0.247849	0.430659	0.117069	0.629384	1	1	0.629384	1	1	1	0.661742	0.376866	1	0.476636	1	1	1
GO:0030324_lung_development	1	0.247849	0.430659	0.117069	0.629384	1	1	0.629384	1	1	1	0.661742	0.376866	1	0.476636	1	1	1
GO:0030326_embryonic_limb_morphogenesis	1	0.160123	1	0.305972	0.455629	0.438781	1	0.455629	1	0.164314	0.485259	0.485259	0.0329979	0.121484	0.255405	0.0293937	1	1
GO:0030330_DNA_damage_response__signal_transduction_by_p53_class_mediator	1	1	1	1	1	1	1	1	1	1	1	1	1	1	1	1	1	1
GO:0030334_regulation_of_cell_migration	0.0447904	1	0.0985737	0.00226349	0.239248	0.222071	0.0229624	0.239248	1	0.243924	0.0806392	1	0.0731875	0.182706	0.452419	1	1	1
GO:0030335_positive_regulation_of_cell_migration	0.0071249	1	0.0169304	0.0188366	0.302324	0.0437416	0.00878956	0.302324	1	0.100812	0.325061	1	0.157643	0.0738093	0.445855	1	1	1
GO:0030336_negative_regulation_of_cell_migration	1	1	1	1	1	1	1	1	1	1	1	1	1	1	1	1	1	1
GO:0030384_phosphoinositide_metabolic_process	1	1	1	1	1	0.426615	1	1	1	0.000621421	1	1	0.00250492	1	0.617179	1	1	1
GO:0030431_sleep	1	1	1	1	1	0.209418	1	1	1	1	1	0.236737	1	1	1	1	1	1
GO:0030449_regulation_of_complement_activation	1	1	1	1	1	1	1	1	1	1	1	1	1	1	1	1	1	1
GO:0030500_regulation_of_bone_mineralization	0.100193	1	1	1	1	0.242524	1	1	0.042171	1	0.273365	0.038189	1	0.0603815	0.0781655	1	0.0189499	1
GO:0030501_positive_regulation_of_bone_mineralization	1	1	1	1	1	1	1	1	1	1	1	1	1	1	1	1	1	1
GO:0030503_regulation_of_cell_redox_homeostasis	1	1	1	1	0.183206	1	1	0.183206	1	1	1	1	1	1	1	1	1	1
GO:0030509_BMP_signaling_pathway	1	1	0.184779	1	0.302324	1	1	0.302324	1	1	1	0.325061	1	1	1	1	1	1
GO:0030510_regulation_of_BMP_signaling_pathway	1	1	0.0854335	1	0.145611	1	1	0.145611	1	1	1	1	1	1	1	1	1	1
GO:0030512_negative_regulation_of_transforming_growth_factor_beta_receptor_signaling_pathway	1	1	1	1	1	1	1	1	1	1	1	1	1	1	1	1	1	1
GO:0030514_negative_regulation_of_BMP_signaling_pathway	1	1	1	1	1	1	1	1	1	1	1	1	1	1	1	1	1	1
GO:0030516_regulation_of_axon_extension	1	1	1	0.149648	0.236544	1	1	0.236544	1	1	0.255275	1	1	1	1	1	1	1
GO:0030517_negative_regulation_of_axon_extension	1	1	1	0.0652722	1	1	1	1	1	1	0.115496	1	1	1	1	1	1	1
GO:0030518_steroid_hormone_receptor_signaling_pathway	1	1	1	1	1	1	1	1	1	1	1	1	1	1	0.228293	1	1	1
GO:0030520_estrogen_receptor_signaling_pathway	1	1	1	1	1	1	1	1	1	1	1	1	1	1	0.168304	1	1	1
GO:0030521_androgen_receptor_signaling_pathway	1	1	1	1	1	1	1	1	1	1	1	1	1	1	1	1	1	1
GO:0030522_intracellular_receptor-mediated_signaling_pathway	1	0.186908	1	1	0.513771	0.495877	1	0.513771	1	1	1	1	1	1	0.107569	1	1	1
GO:0030534_adult_behavior	1	1	1	1	0.430486	1	1	0.430486	1	1	0.459243	1	1	1	1	1	1	1
GO:0030574_collagen_catabolic_process	1	1	1	1	1	0.192332	1	1	1	1	1	1	1	1	1	1	1	1
GO:0030593_neutrophil_chemotaxis	1	1	1	0.021165	0.317871	1	1	0.317871	1	0.106774	0.341469	1	0.0136826	1	0.465959	1	1	1
GO:0030595_leukocyte_chemotaxis	0.190552	1	0.28272	0.0048154	0.112689	0.426615	1	0.112689	0.00319973	0.158726	0.130061	0.472411	0.0307608	0.117249	0.0658314	1	0.0375848	1
GO:0030641_hydrogen_ion_homeostasis	1	1	1	1	1	1	1	1	1	1	1	1	1	1	1	1	1	1
GO:0030705_cytoskeleton-dependent_intracellular_transport	1	1	0.524538	1	0.730215	0.711905	1	0.730215	1	1	0.165303	0.760862	0.464367	1	0.626579	1	1	1
GO:0030728_ovulation	0.0928472	1	1	1	1	1	1	1	1	1	1	1	1	1	0.357623	1	1	1
GO:0030799_regulation_of_cyclic_nucleotide_metabolic_process	1	1	1	0.161071	1	1	1	1	1	0.0826951	0.273365	1	0.130074	1	0.380912	1	1	1
GO:0030801_positive_regulation_of_cyclic_nucleotide_metabolic_process	1	1	1	0.0778132	1	1	1	1	1	1	1	1	1	1	1	1	1	1
GO:0030802_regulation_of_cyclic_nucleotide_biosynthetic_process	1	1	1	0.114448	1	1	1	1	1	0.0579856	0.198278	1	0.0919314	1	0.2824	1	1	1
GO:0030808_regulation_of_nucleotide_biosynthetic_process	1	1	1	0.114448	1	1	1	1	1	0.0579856	0.198278	1	0.0919314	1	0.2824	1	1	1
GO:0030814_regulation_of_cAMP_metabolic_process	1	1	1	0.126339	1	1	1	1	1	0.0642229	0.217742	1	0.101619	1	0.3084	1	1	1
GO:0030816_positive_regulation_of_cAMP_metabolic_process	1	1	1	0.0652722	1	1	1	1	1	1	1	1	1	1	1	1	1	1
GO:0030817_regulation_of_cAMP_biosynthetic_process	1	1	1	0.0901881	1	1	1	1	1	0.0453895	0.157896	1	0.0722487	1	0.227445	1	1	1
GO:0030832_regulation_of_actin_filament_length	0.150008	1	1	0.236907	0.362479	1	1	0.362479	1	1	0.0833956	1	0.0187294	1	0.161938	1	1	1
GO:0030833_regulation_of_actin_filament_polymerization	1	1	1	0.126339	0.201384	1	1	0.201384	1	1	0.217742	1	0.0047489	1	0.3084	1	1	1
GO:0030834_regulation_of_actin_filament_depolymerization	0.0704579	1	1	1	1	1	1	1	1	1	0.198278	1	1	1	0.2824	1	1	1
GO:0030835_negative_regulation_of_actin_filament_depolymerization	0.0628754	1	1	1	1	1	1	1	1	1	0.178333	1	1	1	0.255427	1	1	1
GO:0030855_epithelial_cell_differentiation	1	1	1	1	1	1	1	1	1	1	1	1	1	1	1	1	1	1
GO:0030856_regulation_of_epithelial_cell_differentiation	1	1	1	1	1	1	1	1	1	1	1	1	1	1	1	1	1	1
GO:0030865_cortical_cytoskeleton_organization_and_biogenesis	1	1	1	1	1	0.17488	1	1	1	1	1	0.198278	1	1	1	1	1	1
GO:0030866_cortical_actin_cytoskeleton_organization_and_biogenesis	1	1	1	1	1	0.138845	1	1	1	1	1	0.157896	1	1	1	1	1	1
GO:0030879_mammary_gland_development	1	1	1	1	1	1	1	1	1	1	1	1	1	1	1	1	1	1
GO:0030888_regulation_of_B_cell_proliferation	1	1	1	1	1	1	1	1	1	1	1	0.198278	1	1	0.2824	1	1	1
GO:0030900_forebrain_development	0.266052	1	1	0.402243	0.575464	1	1	0.575464	1	1	1	1	1	1	1	1	1	1
GO:0030901_midbrain_development	1	1	1	0.114448	1	1	1	1	1	1	1	1	1	1	1	1	1	1
GO:0030902_hindbrain_development	1	1	1	1	1	1	1	1	1	1	1	1	1	1	1	1	1	1
GO:0030968_unfolded_protein_response	1	1	0.108493	1	1	0.17488	1	1	1	1	1	1	1	1	1	1	1	1
GO:0031016_pancreas_development	1	1	1	0.102399	1	1	1	1	1	1	1	1	1	1	1	1	1	1
GO:0031023_microtubule_organizing_center_organization_and_biogenesis	1	1	1	1	1	1	1	1	1	1	1	1	0.0521466	1	1	1	1	1
GO:0031032_actomyosin_structure_organization_and_biogenesis	1	1	1	1	1	1	1	1	1	1	0.178333	1	1	1	1	1	1	1
GO:0031069_hair_follicle_morphogenesis	1	1	1	0.102399	1	1	1	1	1	1	1	1	1	1	0.255427	1	1	1
GO:0031098_stress-activated_protein_kinase_signaling_pathway	1	1	1	1	1	1	1	1	1	1	1	1	1	1	1	1	1	1
GO:0031099_regeneration	0.340081	1	0.479682	1	0.103445	0.292903	1	0.103445	0.156018	0.288098	0.00133124	0.351786	0.422242	0.00172843	0.00963421	1	0.0725524	1
GO:0031100_organ_regeneration	1	1	0.119807	1	0.201384	0.192332	1	0.201384	1	1	1	1	1	1	0.3084	1	1	1
GO:0031102_neurite_regeneration	0.0779803	1	1	1	1	1	1	1	0.032591	1	0.217742	0.217742	1	0.000963456	0.0483912	1	0.0146049	1
GO:0031103_axon_regeneration	0.0628754	1	1	1	1	1	1	1	0.0261542	1	0.178333	0.178333	1	0.000603019	0.0315714	1	0.011699	1
GO:0031109_microtubule_polymerization_or_depolymerization	0.14306	1	1	1	0.347941	1	1	0.347941	1	1	1	1	1	1	0.504017	1	1	1
GO:0031110_regulation_of_microtubule_polymerization_or_depolymerization	0.128997	1	1	1	0.317871	1	1	0.317871	1	1	1	1	1	1	0.465959	1	1	1
GO:0031111_negative_regulation_of_microtubule_polymerization_or_depolymerization	0.100193	1	1	1	0.253544	1	1	0.253544	1	1	1	1	1	1	1	1	1	1
GO:0031112_positive_regulation_of_microtubule_polymerization_or_depolymerization	1	1	1	1	0.126175	1	1	0.126175	1	1	1	1	1	1	0.198417	1	1	1
GO:0031113_regulation_of_microtubule_polymerization	1	1	1	1	0.126175	1	1	0.126175	1	1	1	1	1	1	0.198417	1	1	1
GO:0031114_regulation_of_microtubule_depolymerization	0.0928472	1	1	1	0.236544	1	1	0.236544	1	1	1	1	1	1	1	1	1	1
GO:0031116_positive_regulation_of_microtubule_polymerization	1	1	1	1	0.1063	1	1	0.1063	1	1	1	1	1	1	0.168304	1	1	1
GO:0031123_RNA_3'-end_processing	1	1	1	1	1	1	1	1	1	1	1	0.157896	1	1	0.227445	1	1	1
GO:0031124_mRNA_3'-end_processing	1	1	1	1	1	1	1	1	1	1	1	0.136954	1	1	0.198417	1	1	1
GO:0031128_induction	1	1	1	1	1	1	1	1	1	1	1	1	1	1	0.255427	1	1	1
GO:0031175_neurite_development	0.683523	0.599244	0.533805	0.56452	0.606897	1	1	0.606897	0.374698	0.609614	0.859217	0.442294	0.442151	0.143078	0.242765	0.144724	0.188183	1
GO:0031214_biomineral_formation	0.149879	0.424387	0.0923566	0.00538048	0.00264381	0.00197775	1	0.00264381	6.00959e-06	0.433429	0.150321	0.0165761	0.228935	0.336318	0.193147	1	0.118322	0.0756676
GO:0031279_regulation_of_cyclase_activity	1	0.0232161	1	0.394065	0.565749	0.547209	1	0.565749	0.115649	0.218244	0.2257	0.59784	0.0585372	1	0.389269	1	1	1
GO:0031280_negative_regulation_of_cyclase_activity	1	0.0685266	1	1	1	1	1	1	0.0357944	1	1	1	1	1	1	1	1	1
GO:0031281_positive_regulation_of_cyclase_activity	1	0.154664	1	0.296497	0.443198	0.426615	1	0.443198	1	0.158726	0.130061	0.472411	0.0307608	1	0.241832	1	1	1
GO:0031323_regulation_of_cellular_metabolic_process	0.238909	0.298802	0.108534	0.0941168	0.867359	0.811953	0.398624	0.867359	0.136182	0.043755	0.962733	0.496908	0.0581139	0.381971	0.283509	0.23739	1	1
GO:0031324_negative_regulation_of_cellular_metabolic_process	0.189074	0.704812	0.42108	0.0376132	0.598081	0.198932	1	0.598081	0.0219151	0.00702048	0.295854	0.0051847	0.0135684	0.0572904	0.135375	0.0158955	1	1
GO:0031325_positive_regulation_of_cellular_metabolic_process	0.581866	0.793148	0.589625	0.215752	0.995882	0.965306	1	0.995882	1	0.0710673	0.838809	0.838809	0.109339	0.689498	0.363906	0.236156	1	1
GO:0031326_regulation_of_cellular_biosynthetic_process	0.15552	0.10701	0.302299	0.0286986	0.30477	0.27845	1	0.30477	1	1	1	0.0591567	0.236839	1	0.615382	1	1	1
GO:0031327_negative_regulation_of_cellular_biosynthetic_process	0.177252	1	1	1	1	1	1	1	1	1	1	0.44575	1	1	1	1	1	1
GO:0031328_positive_regulation_of_cellular_biosynthetic_process	0.23547	1	1	0.360237	1	1	1	1	1	1	1	0.556086	0.298394	1	1	1	1	1
GO:0031347_regulation_of_defense_response	1	1	1	1	1	1	1	1	1	0.169866	0.497798	0.497798	0.259589	0.125699	0.0787573	1	1	1
GO:0031348_negative_regulation_of_defense_response	1	1	1	1	1	1	1	1	1	1	1	1	1	1	1	1	1	1
GO:0031349_positive_regulation_of_defense_response	1	1	1	1	1	1	1	1	1	0.0887732	0.291019	1	0.139361	0.0648781	0.0890871	1	1	1
GO:0031497_chromatin_assembly	1	1	1	1	1	1	1	1	1	1	1	0.472411	0.243483	1	0.617179	1	1	1
GO:0031532_actin_cytoskeleton_reorganization	1	1	1	0.102399	0.164618	0.157053	1	0.164618	1	1	1	1	1	1	0.0315714	1	1	1
GO:0031570_DNA_integrity_checkpoint	1	0.074525	1	1	1	1	1	1	1	1	1	0.255275	1	1	0.357623	1	1	1
GO:0031589_cell-substrate_adhesion	0.345463	1	1	0.153519	0.322035	0.300765	1	0.322035	0.0124084	1	0.360618	0.360618	0.428453	0.221219	0.566671	1	0.0739277	1
GO:0031623_receptor_internalization	1	1	1	1	1	1	1	1	1	1	1	1	1	1	1	1	1	1
GO:0031644_regulation_of_neurological_process	1	0.409114	0.0826211	0.667547	0.840166	1	1	0.840166	1	0.417959	0.589184	0.589184	0.582615	1	0.797918	1	1	1
GO:0031645_negative_regulation_of_neurological_process	1	0.0685266	1	1	1	1	1	1	1	1	1	1	1	1	1	1	1	1
GO:0031646_positive_regulation_of_neurological_process	1	1	0.142012	1	0.236544	1	1	0.236544	1	0.0765775	0.0328263	0.255275	0.120689	1	0.357623	1	1	1
GO:0031647_regulation_of_protein_stability	1	1	1	1	1	1	1	1	1	1	1	1	0.0521466	1	0.168304	1	1	1
GO:0031649_heat_generation	1	1	1	0.0901881	1	1	1	1	1	1	1	1	0.0722487	1	1	1	1	1
GO:0031667_response_to_nutrient_levels	1	1	1	1	0.214645	0.787089	1	0.214645	1	0.381635	0.524909	0.524909	0.178288	1	0.486453	1	1	1
GO:0031668_cellular_response_to_extracellular_stimulus	1	1	1	1	0.145611	1	1	0.145611	1	0.0453895	0.157896	1	0.0722487	1	0.0242491	1	1	1
GO:0031669_cellular_response_to_nutrient_levels	1	1	1	1	0.126175	1	1	0.126175	1	0.03903	0.136954	1	0.0622505	1	0.198417	1	1	1
GO:0032011_ARF_protein_signal_transduction	1	1	1	1	1	1	1	1	1	1	1	1	1	1	1	1	1	1
GO:0032012_regulation_of_ARF_protein_signal_transduction	1	1	1	1	1	1	1	1	1	1	1	1	1	1	1	1	1	1
GO:0032055_negative_regulation_of_translation_in_response_to_stress	1	1	1	1	1	1	1	1	1	1	1	1	1	1	1	1	1	1
GO:0032057_negative_regulation_of_translation_initiation_in_response_to_stress	1	1	1	1	1	1	1	1	1	1	1	1	1	1	1	1	1	1
GO:0032094_response_to_food	1	1	1	1	0.145611	1	1	0.145611	1	1	0.157896	0.157896	0.0722487	1	0.227445	1	1	1
GO:0032095_regulation_of_response_to_food	1	1	1	1	0.1063	1	1	0.1063	1	1	0.115496	1	1	1	1	1	1	1
GO:0032098_regulation_of_appetite	1	1	1	1	0.1063	1	1	0.1063	1	1	0.115496	1	1	1	1	1	1	1
GO:0032101_regulation_of_response_to_external_stimulus	1	1	1	1	0.1063	1	1	0.1063	1	1	0.115496	1	1	1	1	1	1	1
GO:0032104_regulation_of_response_to_extracellular_stimulus	1	1	1	1	0.1063	1	1	0.1063	1	1	0.115496	1	1	1	1	1	1	1
GO:0032107_regulation_of_response_to_nutrient_levels	1	1	1	1	0.1063	1	1	0.1063	1	1	0.115496	1	1	1	1	1	1	1
GO:0032147_activation_of_protein_kinase_activity	1	1	0.0720233	0.377377	0.545655	1	1	0.545655	1	0.0220492	0.207764	0.577475	0.0530029	0.154664	0.363111	1	1	1
GO:0032200_telomere_organization_and_biogenesis	1	1	1	1	1	1	1	1	1	1	1	1	1	1	1	1	1	1
GO:0032259_methylation	0.183928	1	1	1	1	1	1	1	1	1	1	0.459243	1	1	0.228293	1	1	1
GO:0032313_regulation_of_Rab_GTPase_activity	1	1	0.0970358	0.102399	1	1	1	1	1	1	1	1	1	1	1	1	1	1
GO:0032318_regulation_of_Ras_GTPase_activity	1	1	0.119807	0.126339	1	1	1	1	1	1	1	1	1	1	1	1	1	1
GO:0032386_regulation_of_intracellular_transport	1	1	1	1	1	1	1	1	1	1	1	0.291019	1	1	1	1	1	1
GO:0032446_protein_modification_by_small_protein_conjugation	1	1	0.0188996	1	0.637686	1	1	0.637686	1	1	1	0.0228162	0.383556	1	0.488499	1	1	1
GO:0032482_Rab_protein_signal_transduction	1	1	0.0970358	0.102399	1	1	1	1	1	1	1	1	1	1	1	1	1	1
GO:0032483_regulation_of_Rab_protein_signal_transduction	1	1	0.0970358	0.102399	1	1	1	1	1	1	1	1	1	1	1	1	1	1
GO:0032496_response_to_lipopolysaccharide	1	1	1	1	1	1	1	1	1	1	1	1	1	1	1	1	1	1
GO:0032501_multicellular_organismal_process	0.21099	0.806694	0.0392734	0.0520802	0.204523	0.552409	0.269478	0.204523	0.0171387	0.0158564	0.0110606	0.0402991	0.095648	0.388652	0.166272	0.107744	0.964517	0.875816
GO:0032502_developmental_process	0.258265	0.259929	0.27488	0.153273	0.557118	0.570738	0.226259	0.557118	0.00750209	0.000550596	0.0132802	0.0132802	0.00165767	0.145008	0.0844514	0.270785	0.947606	0.841579
GO:0032504_multicellular_organism_reproduction	0.318116	1	0.118961	0.471111	0.65374	0.261379	1	0.65374	0.144666	1	1	0.685941	1	1	0.511718	1	1	1
GO:0032507_maintenance_of_cellular_protein_localization	1	1	1	1	1	1	1	1	1	1	1	1	1	1	1	1	1	1
GO:0032609_interferon-gamma_production	1	1	1	1	1	1	1	1	1	0.0579856	1	0.198278	1	0.0421863	0.2824	1	1	1
GO:0032615_interleukin-12_production	1	1	1	1	1	1	1	1	1	1	1	1	1	1	1	1	1	1
GO:0032623_interleukin-2_production	1	1	1	1	1	1	1	1	1	1	1	1	1	1	1	1	1	1
GO:0032774_RNA_biosynthetic_process	0.294789	0.641317	0.0758513	0.181814	0.895346	0.674044	0.32601	0.895346	0.173	0.146714	0.945318	0.766143	0.281511	0.401069	0.643957	0.162523	1	1
GO:0032787_monocarboxylic_acid_metabolic_process	1	0.339475	0.692011	0.923309	0.602364	0.762491	1	0.602364	1	0.716911	0.476986	0.476986	0.320904	0.058043	0.0376185	1	0.0286513	1
GO:0032868_response_to_insulin_stimulus	1	1	1	1	1	1	1	1	1	1	1	0.198278	1	1	0.2824	1	1	1
GO:0032869_cellular_response_to_insulin_stimulus	1	1	1	1	1	1	1	1	1	1	1	0.115496	1	1	0.168304	1	1	1
GO:0032870_cellular_response_to_hormone_stimulus	1	1	1	1	1	1	1	1	1	1	1	0.115496	1	1	0.168304	1	1	1
GO:0032940_secretion_by_cell	0.835491	0.411749	0.141279	0.564873	0.209995	0.948884	0.115366	0.209995	0.521224	0.425786	0.435245	0.614727	0.201383	0.655156	0.681674	0.217476	1	1
GO:0032943_mononuclear_cell_proliferation	0.318116	0.262377	1	1	1	1	1	1	0.0102149	1	0.685941	0.104584	1	0.202186	0.511718	1	0.0670335	1
GO:0032944_regulation_of_mononuclear_cell_proliferation	0.23547	1	1	1	1	1	1	1	0.103784	1	0.556086	0.189995	1	0.146484	0.336546	1	0.0474901	1
GO:0032945_negative_regulation_of_mononuclear_cell_proliferation	1	1	1	1	1	1	1	1	1	1	1	1	1	1	1	1	1	1
GO:0032946_positive_regulation_of_mononuclear_cell_proliferation	0.1569	1	1	1	1	1	1	1	0.0672816	1	0.403233	0.0907582	1	0.09578	0.174945	1	0.0304545	1
GO:0032963_collagen_metabolic_process	1	1	1	1	1	0.192332	1	1	1	1	1	1	1	1	1	1	1	1
GO:0032984_macromolecular_complex_disassembly	1	1	1	1	1	1	1	1	1	1	1	1	1	1	1	1	1	1
GO:0032989_cellular_structure_morphogenesis	0.25216	0.0499941	0.21162	0.130583	0.27115	0.508065	1	0.27115	0.660817	0.34989	0.144933	0.0815665	0.439234	0.190359	0.255973	0.30232	0.381269	1
GO:0032990_cell_part_morphogenesis	0.743124	0.286804	0.348271	0.381616	0.716358	1	1	0.716358	0.425736	0.670837	0.571755	0.370916	0.256537	0.185379	0.246765	0.168631	0.218303	1
GO:0033002_muscle_cell_proliferation	0.150008	1	0.225444	0.0288161	0.362479	1	1	0.362479	1	1	1	1	0.193071	1	1	1	1	1
GO:0033013_tetrapyrrole_metabolic_process	1	1	1	1	1	1	1	1	1	0.00367823	1	1	0.00934439	0.0648781	0.40336	1	1	1
GO:0033014_tetrapyrrole_biosynthetic_process	1	1	1	1	1	1	1	1	1	0.0517079	1	1	0.0821419	0.0375848	1	1	1	1
GO:0033015_tetrapyrrole_catabolic_process	1	1	1	1	1	1	1	1	1	0.0326295	1	1	0.0521466	1	0.168304	1	1	1
GO:0033036_macromolecule_localization	0.962809	0.727713	0.375425	0.268502	0.648479	0.729285	0.200328	0.648479	0.739001	0.256763	0.478156	0.6144	0.607198	0.566607	0.667097	1	1	1
GO:0033043_regulation_of_organelle_organization_and_biogenesis	1	1	1	1	1	1	1	1	1	1	0.136954	1	1	1	1	1	1	1
GO:0033059_cellular_pigmentation	1	0.0317348	1	1	0.1063	1	1	0.1063	1	1	0.115496	0.115496	1	0.0236525	1	1	1	1
GO:0033077_T_cell_differentiation_in_the_thymus	1	1	1	1	1	1	1	1	1	1	1	1	1	1	1	1	1	1
GO:0033157_regulation_of_intracellular_protein_transport	1	1	1	1	1	1	1	1	1	1	1	0.273365	1	1	1	1	1	1
GO:0035023_regulation_of_Rho_protein_signal_transduction	1	1	1	1	0.491292	0.473764	1	0.491292	1	0.180862	0.521973	0.521973	0.0400753	1	1	0.0326147	1	1
GO:0035036_sperm-egg_recognition	0.0628754	1	1	1	1	1	1	1	1	1	1	1	1	1	1	1	1	1
GO:0035050_embryonic_heart_tube_development	1	1	1	1	1	1	1	1	1	1	1	1	1	1	1	1	1	1
GO:0035088_establishment_and_or_maintenance_of_apical_basal_cell_polarity	1	1	1	1	1	1	1	1	1	1	1	1	0.0622505	1	1	1	1	1
GO:0035094_response_to_nicotine	1	1	1	1	1	1	1	1	1	1	0.217742	1	1	1	1	1	1	1
GO:0035107_appendage_morphogenesis	1	0.165548	1	0.315321	0.467784	0.450691	1	0.467784	1	0.169866	0.497798	0.497798	0.035297	0.125699	0.268993	0.0304684	1	1
GO:0035108_limb_morphogenesis	1	0.165548	1	0.315321	0.467784	0.450691	1	0.467784	1	0.169866	0.497798	0.497798	0.035297	0.125699	0.268993	0.0304684	1	1
GO:0035113_embryonic_appendage_morphogenesis	1	0.160123	1	0.305972	0.455629	0.438781	1	0.455629	1	0.164314	0.485259	0.485259	0.0329979	0.121484	0.255405	0.0293937	1	1
GO:0035116_embryonic_hindlimb_morphogenesis	1	1	1	1	1	1	1	1	1	0.03903	0.136954	0.136954	0.0622505	0.028318	0.198417	0.0065952	1	1
GO:0035137_hindlimb_morphogenesis	1	1	1	1	1	1	1	1	1	0.0453895	0.157896	0.157896	0.0722487	0.0329621	0.227445	0.00769086	1	1
GO:0035239_tube_morphogenesis	1	0.271911	0.127392	0.485318	0.29729	1	1	0.29729	1	0.278504	0.701113	0.334001	0.0954133	1	0.534238	1	1	1
GO:0035249_synaptic_transmission__glutamatergic	1	0.092296	0.174289	1	1	1	1	1	1	1	1	1	1	1	1	1	1	1
GO:0035264_multicellular_organism_growth	1	1	1	1	1	0.426615	1	1	1	1	0.472411	0.472411	1	1	1	1	1	1
GO:0035270_endocrine_system_development	0.0928472	1	1	0.149648	1	1	1	1	1	1	1	1	1	1	1	1	1	1
GO:0035272_exocrine_system_development	1	1	0.130979	0.138071	0.21916	1	1	0.21916	1	1	1	0.236737	1	1	0.333464	1	1	1
GO:0035282_segmentation	1	1	1	1	0.270169	1	1	0.270169	1	1	1	1	1	1	0.40336	1	1	1
GO:0035295_tube_development	1	0.431879	0.302299	0.325964	0.580557	1	1	0.580557	1	0.441014	0.883741	0.628361	0.236839	1	0.615382	1	1	1
GO:0040007_growth	0.49784	0.381816	0.261063	0.294935	0.170168	0.264659	1	0.170168	0.499298	0.152228	0.0600266	0.0600266	0.373927	0.0723984	0.0668967	1	0.264462	1
GO:0040008_regulation_of_growth	1	0.172751	0.06022	0.0711143	0.118081	0.100573	1	0.118081	1	0.180485	0.543574	0.0638049	0.71814	1	0.248313	1	1	1
GO:0040011_locomotion	0.0746669	1	0.157909	0.00645195	0.354684	0.332047	0.0305377	0.354684	1	0.311544	0.0459663	0.748704	0.119291	0.0288249	0.143255	1	1	1
GO:0040012_regulation_of_locomotion	0.0723619	1	0.153465	0.00605151	0.346567	0.324257	0.029998	0.346567	1	0.306916	0.0434697	0.742395	0.115792	0.0278763	0.136645	1	1	1
GO:0040013_negative_regulation_of_locomotion	1	1	1	1	1	1	1	1	1	1	0.273365	0.273365	1	0.0603815	0.0781655	1	1	1
GO:0040014_regulation_of_body_size	1	1	1	1	1	0.401493	1	1	1	1	0.44575	0.44575	1	1	1	1	1	1
GO:0040015_negative_regulation_of_body_size	1	1	1	1	1	1	1	1	1	1	1	1	1	1	1	1	1	1
GO:0040017_positive_regulation_of_locomotion	0.0133011	1	0.0310425	0.0344387	0.390598	0.0776281	0.0120723	0.390598	1	0.13601	0.0983037	0.417753	0.210231	0.00477464	0.188111	1	1	1
GO:0040018_positive_regulation_of_body_size	1	1	1	1	1	1	1	1	1	1	1	0.217742	1	1	1	1	1	1
GO:0040023_establishment_of_nucleus_localization	1	1	1	1	1	1	1	1	1	1	0.136954	1	1	1	1	1	1	1
GO:0040029_regulation_of_gene_expression__epigenetic	0.177252	1	1	1	1	1	1	1	1	1	1	0.44575	1	1	0.587764	1	1	1
GO:0042035_regulation_of_cytokine_biosynthetic_process	0.229205	1	0.335818	0.0679071	0.513771	0.495877	1	0.513771	1	1	1	0.544992	0.290796	1	1	1	1	1
GO:0042036_negative_regulation_of_cytokine_biosynthetic_process	1	1	1	1	1	1	1	1	1	1	1	0.198278	1	1	1	1	1	1
GO:0042044_fluid_transport	1	1	0.174289	1	1	0.274254	1	1	1	1	1	1	1	1	1	1	1	1
GO:0042060_wound_healing	0.0691503	0.536579	0.781529	0.209952	0.0467309	0.238223	1	0.0467309	0.00638062	0.546686	0.00754341	0.0238528	0.130259	0.017933	0.00995646	1	0.160843	1
GO:0042063_gliogenesis	0.323673	0.267159	0.123158	0.135008	0.289009	0.080012	1	0.289009	0.0106383	0.27366	0.693621	0.109677	0.403207	1	0.523068	1	1	1
GO:0042069_regulation_of_catecholamine_metabolic_process	1	1	1	1	1	1	1	1	1	1	1	1	1	1	1	1	1	1
GO:0042088_T-helper_1_type_immune_response	0.0397634	1	1	1	1	1	1	1	0.016423	0.0326295	0.115496	0.00555778	1	0.000217272	0.012113	1	0.00732598	1
GO:0042089_cytokine_biosynthetic_process	0.277948	1	0.0907296	0.0160107	0.222734	0.20648	1	0.222734	0.12445	0.233752	1	0.252795	0.349383	0.174787	0.427582	1	1	1
GO:0042094_interleukin-2_biosynthetic_process	1	1	1	1	1	1	1	1	1	1	1	1	1	1	1	1	1	1
GO:0042095_interferon-gamma_biosynthetic_process	1	1	1	1	1	1	1	1	1	0.0579856	1	0.198278	1	0.0421863	0.2824	1	1	1
GO:0042098_T_cell_proliferation	0.247849	1	1	1	1	1	1	1	0.109735	1	0.577475	0.577475	1	0.154664	0.725733	1	0.0503037	1
GO:0042100_B_cell_proliferation	1	0.0864096	1	1	1	1	1	1	0.0453444	1	1	0.0438595	1	1	0.40336	1	1	1
GO:0042102_positive_regulation_of_T_cell_proliferation	0.136056	1	1	1	1	1	1	1	0.0579389	1	0.35748	0.35748	1	0.0826586	0.485338	1	0.0261542	1
GO:0042104_positive_regulation_of_activated_T_cell_proliferation	1	1	1	1	1	1	1	1	1	1	1	1	1	1	1	1	1	1
GO:0042107_cytokine_metabolic_process	0.277948	1	0.0907296	0.0160107	0.222734	0.20648	1	0.222734	0.12445	0.233752	1	0.252795	0.349383	0.174787	0.427582	1	1	1
GO:0042108_positive_regulation_of_cytokine_biosynthetic_process	0.1569	1	1	0.247173	1	1	1	1	1	1	1	1	0.201696	1	1	1	1	1
GO:0042110_T_cell_activation	0.43994	1	1	1	0.471081	1	1	0.471081	0.210679	0.011145	0.517366	0.028201	0.534742	0.0445333	0.254675	1	0.0997211	1
GO:0042113_B_cell_activation	1	0.212861	1	1	0.565749	0.547209	1	0.565749	0.115649	1	1	0.2257	1	1	0.745341	1	1	1
GO:0042127_regulation_of_cell_proliferation	0.0162092	0.0179593	0.244911	0.00440818	0.320435	0.714174	0.172479	0.320435	0.302294	0.0204782	0.286915	0.107571	0.000154989	0.0707869	0.0311956	0.315283	0.396552	1
GO:0042129_regulation_of_T_cell_proliferation	0.190552	1	1	1	1	1	1	1	0.0826586	1	0.472411	0.472411	1	0.117249	0.617179	1	0.0375848	1
GO:0042130_negative_regulation_of_T_cell_proliferation	1	1	1	1	1	1	1	1	1	1	1	1	1	1	1	1	1	1
GO:0042133_neurotransmitter_metabolic_process	1	1	1	0.277162	1	1	1	1	1	1	1	1	1	1	1	1	1	1
GO:0042135_neurotransmitter_catabolic_process	1	1	1	1	1	1	1	1	1	1	1	1	1	1	1	1	1	1
GO:0042136_neurotransmitter_biosynthetic_process	1	1	1	0.102399	1	1	1	1	1	1	1	1	1	1	1	1	1	1
GO:0042157_lipoprotein_metabolic_process	1	1	1	1	1	0.56626	1	1	1	0.228616	0.61723	0.61723	0.342328	1	0.0124667	1	1	1
GO:0042158_lipoprotein_biosynthetic_process	1	1	1	1	1	0.401493	1	1	1	0.147442	0.44575	1	0.227032	1	0.0539852	1	1	1
GO:0042168_heme_metabolic_process	1	1	1	1	1	1	1	1	1	0.00268999	1	1	0.00687045	0.0558641	0.357623	1	1	1
GO:0042176_regulation_of_protein_catabolic_process	1	1	1	1	1	0.209418	1	1	0.0357944	1	0.236737	0.236737	0.111204	1	0.000448774	1	1	1
GO:0042219_amino_acid_derivative_catabolic_process	1	1	1	1	1	1	1	1	1	1	1	1	1	1	1	1	1	1
GO:0042221_response_to_chemical_stimulus	0.194781	0.832839	0.158539	0.325254	0.188649	0.223657	0.0224331	0.188649	0.0701433	0.00351073	0.0242644	0.752946	0.0307252	0.00139591	0.158783	1	0.0281394	0.0662728
GO:0042246_tissue_regeneration	0.295438	1	0.423294	1	0.069468	0.229903	1	0.069468	0.133169	0.248961	0.000528011	0.279972	0.370104	0.00105054	0.00414039	1	0.0614858	1
GO:0042254_ribosome_biogenesis_and_assembly	1	1	1	1	1	1	1	1	1	1	1	1	1	1	1	1	1	1
GO:0042278_purine_nucleoside_metabolic_process	1	1	1	1	1	1	1	1	1	1	1	1	1	1	1	1	1	1
GO:0042303_molting_cycle	1	1	1	0.183466	1	1	1	1	1	1	1	1	1	1	0.424998	1	1	1
GO:0042306_regulation_of_protein_import_into_nucleus	1	1	1	1	1	1	1	1	1	1	1	0.273365	1	1	1	1	1	1
GO:0042310_vasoconstriction	1	1	1	1	1	1	1	1	1	0.100812	0.325061	1	0.157643	1	0.445855	1	1	1
GO:0042311_vasodilation	1	1	1	0.247173	1	1	1	1	1	1	1	1	1	1	0.174945	1	1	1
GO:0042312_regulation_of_vasodilation	1	1	1	1	1	1	1	1	1	1	1	1	1	1	1	1	1	1
GO:0042325_regulation_of_phosphorylation	0.345463	1	0.486336	1	1	1	1	1	1	0.292848	0.722515	0.360618	0.428453	1	0.566671	1	1	1
GO:0042326_negative_regulation_of_phosphorylation	1	1	1	1	1	1	1	1	1	1	1	0.136954	1	1	1	1	1	1
GO:0042327_positive_regulation_of_phosphorylation	0.163738	1	0.24502	1	1	1	1	1	1	1	1	1	1	1	1	1	1	1
GO:0042330_taxis	0.133233	0.40133	0.0779317	0.000604713	0.030454	0.0251312	0.000617523	0.030454	0.0273548	0.0148748	0.0419523	0.575469	0.00961991	0.000481136	0.0652397	1	0.110392	0.00201984
GO:0042345_regulation_of_NF-kappaB_import_into_nucleus	1	1	1	1	1	1	1	1	1	1	1	1	1	1	1	1	1	1
GO:0042348_NF-kappaB_import_into_nucleus	1	1	1	1	1	1	1	1	1	1	1	1	1	1	1	1	1	1
GO:0042359_vitamin_D_metabolic_process	1	1	1	1	1	1	1	1	1	1	1	1	1	1	1	1	1	1
GO:0042364_water-soluble_vitamin_biosynthetic_process	1	1	1	0.138071	0.21916	1	1	0.21916	1	0.0704202	1	1	1	0.0513258	0.057766	1	1	1
GO:0042375_quinone_cofactor_metabolic_process	1	1	1	1	1	1	1	1	1	1	1	1	1	1	1	1	1	1
GO:0042391_regulation_of_membrane_potential	0.1569	1	1	1	1	1	1	1	1	1	1	1	1	1	1	1	1	1
GO:0042398_amino_acid_derivative_biosynthetic_process	1	1	0.300868	0.315321	0.127439	0.450691	1	0.127439	1	1	0.497798	1	1	1	0.644503	1	1	1
GO:0042401_biogenic_amine_biosynthetic_process	1	1	0.235293	0.247173	0.376696	1	1	0.376696	1	1	1	1	1	1	1	1	1	1
GO:0042402_biogenic_amine_catabolic_process	1	1	1	1	1	1	1	1	1	1	1	1	1	1	1	1	1	1
GO:0042403_thyroid_hormone_metabolic_process	1	1	1	1	1	1	1	1	1	1	1	1	1	1	1	1	1	1
GO:0042417_dopamine_metabolic_process	1	1	1	0.172344	1	1	1	1	1	1	1	1	1	1	1	1	1	1
GO:0042423_catecholamine_biosynthetic_process	1	1	0.0970358	0.102399	1	1	1	1	1	1	1	1	1	1	1	1	1	1
GO:0042430_indole_and_derivative_metabolic_process	1	1	1	1	1	1	1	1	1	1	1	1	1	1	1	1	1	1
GO:0042434_indole_derivative_metabolic_process	1	1	1	1	1	1	1	1	1	1	1	1	1	1	1	1	1	1
GO:0042438_melanin_biosynthetic_process	1	1	1	1	1	1	1	1	1	1	1	1	1	1	1	1	1	1
GO:0042440_pigment_metabolic_process	1	1	1	1	1	1	1	1	1	0.00824531	1	1	0.0205609	0.09578	0.539375	1	1	1
GO:0042445_hormone_metabolic_process	1	0.343988	1	1	0.425893	0.0477228	1	0.425893	1	1	1	0.0200542	1	1	0.207776	1	1	1
GO:0042446_hormone_biosynthetic_process	1	1	1	1	1	1	1	1	1	1	1	0.417753	1	1	0.556101	1	1	1
GO:0042448_progesterone_metabolic_process	1	1	1	1	1	1	1	1	1	1	1	1	1	1	0.0177394	1	1	1
GO:0042461_photoreceptor_cell_development	1	1	1	1	1	1	1	1	1	1	0.236737	0.236737	1	1	1	1	1	1
GO:0042462_eye_photoreceptor_cell_development	1	1	1	1	1	1	1	1	1	1	0.198278	1	1	1	1	1	1	1
GO:0042471_ear_morphogenesis	1	1	1	1	1	1	1	1	1	1	1	1	1	1	1	1	1	1
GO:0042472_inner_ear_morphogenesis	1	1	1	1	1	1	1	1	1	1	1	1	1	1	1	1	1	1
GO:0042475_odontogenesis_(sensu_Vertebrata)	1	1	0.254624	0.267299	0.404193	1	1	0.404193	1	1	0.431923	0.0172928	0.218676	1	0.201409	1	1	1
GO:0042476_odontogenesis	1	1	0.309772	0.324547	0.479669	1	1	0.479669	1	1	0.510034	0.000576679	0.267515	1	0.282577	1	1	1
GO:0042490_mechanoreceptor_differentiation	1	1	1	1	1	1	1	1	1	1	0.217742	1	1	1	1	1	1	1
GO:0042491_auditory_receptor_cell_differentiation	1	1	1	1	1	1	1	1	1	1	1	1	1	1	1	1	1	1
GO:0042493_response_to_drug	0.198985	1	0.730954	1	0.901092	0.639822	1	0.901092	1	0.145433	0.713605	0.713605	0.667939	1	0.720792	1	1	1
GO:0042506_tyrosine_phosphorylation_of_Stat5_protein	1	1	1	1	1	1	1	1	1	1	1	0.115496	1	1	1	1	1	1
GO:0042509_regulation_of_tyrosine_phosphorylation_of_STAT_protein	1	1	1	1	1	1	1	1	1	1	1	0.217742	1	1	1	1	1	1
GO:0042531_positive_regulation_of_tyrosine_phosphorylation_of_STAT_protein	1	1	1	1	1	1	1	1	1	1	1	1	1	1	1	1	1	1
GO:0042541_hemoglobin_biosynthetic_process	1	1	1	1	1	1	1	1	1	1	1	1	1	1	1	1	1	1
GO:0042542_response_to_hydrogen_peroxide	1	1	1	1	1	0.388527	1	1	1	1	0.431923	0.431923	1	1	1	1	1	1
GO:0042551_neuron_maturation	1	1	1	1	1	1	1	1	1	0.0826951	1	1	0.00806434	1	1	1	1	1
GO:0042552_myelination	0.0337831	1	0.369045	1	0.555815	0.537374	1	0.555815	0.112697	0.213007	0.587782	0.0556028	0.32071	1	0.735717	1	1	1
GO:0042554_superoxide_release	1	1	1	1	1	1	1	1	1	1	1	1	1	1	1	1	1	1
GO:0042558_pteridine_and_derivative_metabolic_process	1	1	1	1	1	1	1	1	1	1	1	1	1	1	1	1	1	1
GO:0042559_pteridine_and_derivative_biosynthetic_process	1	1	1	1	1	1	1	1	1	1	1	1	1	1	1	1	1	1
GO:0042572_retinol_metabolic_process	1	1	1	1	1	0.17488	1	1	1	1	1	1	1	1	1	1	1	1
GO:0042573_retinoic_acid_metabolic_process	1	0.0441529	1	1	0.145611	0.138845	1	0.145611	1	1	1	1	1	1	0.227445	1	1	1
GO:0042592_homeostatic_process	0.461621	0.600648	0.982924	0.60407	0.149746	0.646508	1	0.149746	0.652372	0.616159	0.217857	0.771395	0.233084	0.0141552	0.151559	0.296584	0.374476	0.0288003
GO:0042593_glucose_homeostasis	1	1	1	1	0.0847483	1	1	0.0847483	1	1	0.0983037	1	1	1	0.556101	1	1	1
GO:0042594_response_to_starvation	1	1	1	1	0.164618	1	1	0.164618	1	1	0.178333	1	1	1	0.255427	1	1	1
GO:0042596_fear_response	1	1	1	1	0.21916	1	1	0.21916	1	1	1	1	1	1	1	1	1	1
GO:0042632_cholesterol_homeostasis	0.0854433	1	1	1	1	1	1	1	1	1	1	1	1	0.0513258	0.0062041	1	1	1
GO:0042633_hair_cycle	1	1	1	0.183466	1	1	1	1	1	1	1	1	1	1	0.424998	1	1	1
GO:0042640_anagen	1	1	1	1	1	1	1	1	1	1	1	1	1	1	1	1	1	1
GO:0042692_muscle_cell_differentiation	0.222891	1	1	1	1	1	1	1	1	1	0.172455	1	1	1	0.309666	1	1	1
GO:0042698_menstrual_cycle	0.216526	1	0.0548067	0.333649	0.491292	0.131344	1	0.491292	0.0947873	1	1	0.521973	1	1	0.669888	1	1	1
GO:0042730_fibrinolysis	1	1	1	1	1	1	1	1	1	1	0.115496	1	1	1	1	1	1	1
GO:0042742_defense_response_to_bacterium	0.136056	1	0.205368	1	1	0.319395	1	1	1	1	0.35748	1	0.175544	1	1	1	1	1
GO:0042743_hydrogen_peroxide_metabolic_process	1	1	1	1	1	0.17488	1	1	1	1	1	1	1	1	1	1	1	1
GO:0042744_hydrogen_peroxide_catabolic_process	1	1	1	1	1	0.138845	1	1	1	1	1	1	1	1	1	1	1	1
GO:0042745_circadian_sleep_wake_cycle	1	1	1	1	1	0.17488	1	1	1	1	1	0.198278	1	1	1	1	1	1
GO:0042749_regulation_of_circadian_sleep_wake_cycle	1	1	1	1	1	0.157053	1	1	1	1	1	0.178333	1	1	1	1	1	1
GO:0042752_regulation_of_circadian_rhythm	1	1	1	1	1	0.258557	1	1	1	1	1	0.291019	1	1	0.40336	1	1	1
GO:0042755_eating_behavior	1	1	1	1	1	1	1	1	1	1	1	1	0.111204	1	1	1	1	1
GO:0042770_DNA_damage_response__signal_transduction	1	0.121181	1	1	1	1	1	1	1	0.124429	1	0.388352	0.193071	1	0.522021	1	1	1
GO:0042773_ATP_synthesis_coupled_electron_transport	1	1	1	1	1	1	1	1	1	1	1	1	1	1	1	1	1	1
GO:0042775_organelle_ATP_synthesis_coupled_electron_transport	1	1	1	1	1	1	1	1	1	1	1	1	1	1	1	1	1	1
GO:0042981_regulation_of_apoptosis	0.522305	0.65044	0.63093	0.301374	0.635229	0.580821	1	0.635229	0.309814	0.0699774	0.438874	0.11847	0.149935	0.0745944	0.455425	0.320092	0.402198	1
GO:0042982_amyloid_precursor_protein_metabolic_process	1	1	1	1	1	1	1	1	1	1	1	1	1	1	1	1	1	1
GO:0042990_regulation_of_transcription_factor_import_into_nucleus	1	1	1	1	1	1	1	1	1	1	1	1	1	1	1	1	1	1
GO:0042991_transcription_factor_import_into_nucleus	1	1	1	1	0.201384	1	1	0.201384	1	1	1	1	1	1	1	1	1	1
GO:0043009_chordate_embryonic_development	1	1	1	0.0691801	0.208839	1	1	0.208839	1	0.377465	0.517366	1	0.534742	1	0.254675	1	1	1
GO:0043010_camera-type_eye_development	1	1	1	1	1	1	1	1	1	1	1	1	1	1	1	1	1	1
GO:0043029_T_cell_homeostasis	1	1	1	1	1	1	1	1	1	1	1	1	1	1	1	1	1	1
GO:0043038_amino_acid_activation	1	1	1	1	1	0.426615	1	1	1	1	0.472411	0.130061	1	1	0.241832	1	1	1
GO:0043039_tRNA_aminoacylation	1	1	1	1	1	0.426615	1	1	1	1	0.472411	0.130061	1	1	0.241832	1	1	1
GO:0043062_extracellular_structure_organization_and_biogenesis	0.381955	1	0.530627	0.186967	0.142678	0.718054	1	0.142678	0.178298	0.325249	0.76672	0.421062	0.470132	1	0.360391	1	1	1
GO:0043065_positive_regulation_of_apoptosis	0.38418	1	1	0.651433	0.497603	0.679382	1	0.497603	1	0.0929613	0.766244	0.206471	0.253652	0.549254	0.548471	0.167686	1	1
GO:0043066_negative_regulation_of_apoptosis	0.716028	0.257925	0.128062	0.0534925	0.666996	0.405537	1	0.666996	0.0894707	0.0791358	0.723592	0.0771717	0.0227206	0.164806	0.316849	1	0.20397	1
GO:0043067_regulation_of_programmed_cell_death	0.534429	0.660135	0.64491	0.315713	0.653734	0.599791	1	0.653734	0.317326	0.0742942	0.460004	0.129989	0.158917	0.0785077	0.481401	0.324873	0.407797	1
GO:0043068_positive_regulation_of_programmed_cell_death	0.387085	1	1	0.654745	0.502403	0.683397	1	0.502403	1	0.094266	0.769846	0.210308	0.256537	0.551473	0.554513	0.168631	1	1
GO:0043069_negative_regulation_of_programmed_cell_death	0.71839	0.26033	0.130284	0.0547298	0.671333	0.410346	1	0.671333	0.0904736	0.0803519	0.727703	0.0792888	0.0232957	0.166503	0.322733	1	0.205173	1
GO:0043085_positive_regulation_of_enzyme_activity	0.73879	0.281991	0.341269	0.0666161	0.708538	0.675331	1	0.708538	1	0.0916643	0.762597	0.762597	0.0289024	0.547024	0.709622	1	1	1
GO:0043086_negative_regulation_of_enzyme_activity	1	0.304344	0.512126	0.53214	1	0.699204	1	1	0.170009	0.311544	0.748704	0.0459663	1	0.0288249	0.000811578	1	1	1
GO:0043087_regulation_of_GTPase_activity	1	1	0.300868	0.0535401	1	1	1	1	1	0.169866	1	0.497798	1	1	1	1	1	1
GO:0043112_receptor_metabolic_process	1	1	1	1	1	1	1	1	1	1	1	1	1	1	0.14912	1	1	1
GO:0043113_receptor_clustering	1	1	1	1	1	1	1	1	1	1	1	1	1	1	1	1	1	1
GO:0043122_regulation_of_I-kappaB_kinase_NF-kappaB_cascade	1	1	0.309772	0.324547	0.134977	1	1	0.134977	1	0.175382	1	1	0.267515	1	1	1	1	1
GO:0043123_positive_regulation_of_I-kappaB_kinase_NF-kappaB_cascade	1	1	0.28272	0.296497	0.112689	1	1	0.112689	1	0.158726	1	1	0.243483	1	1	1	1	1
GO:0043149_stress_fiber_formation	1	1	1	1	1	1	1	1	1	1	1	1	1	1	1	1	1	1
GO:0043154_negative_regulation_of_caspase_activity	1	1	1	0.114448	1	0.17488	1	1	1	1	1	1	0.0919314	1	1	1	1	1
GO:0043161_proteasomal_ubiquitin-dependent_protein_catabolic_process	1	1	1	0.172344	1	1	1	1	1	1	1	1	1	1	1	1	1	1
GO:0043170_macromolecule_metabolic_process	0.0659936	0.370527	0.242837	0.397939	0.589871	0.200693	0.828362	0.589871	0.236485	0.563001	0.98492	0.646212	0.320977	0.504696	0.441175	0.829278	0.932797	0.735094
GO:0043193_positive_regulation_of_gene-specific_transcription	1	1	1	1	1	1	1	1	1	1	1	1	1	1	1	1	1	1
GO:0043241_protein_complex_disassembly	1	1	1	1	1	1	1	1	1	1	1	1	1	1	1	1	1	1
GO:0043255_regulation_of_carbohydrate_biosynthetic_process	1	1	1	1	1	1	1	1	1	1	1	0.136954	1	1	1	1	1	1
GO:0043266_regulation_of_potassium_ion_transport	1	1	1	1	1	1	1	1	1	1	1	1	0.0622505	1	1	1	1	1
GO:0043269_regulation_of_ion_transport	0.177252	0.143643	0.036495	0.0404494	0.0984337	0.090288	1	0.0984337	1	0.147442	0.113892	0.113892	0.00197963	0.108721	0.0539852	0.0261637	1	1
GO:0043270_positive_regulation_of_ion_transport	1	0.0503037	0.0970358	0.102399	0.164618	0.157053	1	0.164618	1	0.0517079	0.178333	0.178333	0.0821419	1	0.255427	1	1	1
GO:0043271_negative_regulation_of_ion_transport	1	1	1	1	1	1	1	1	1	1	1	1	0.0521466	1	1	1	1	1
GO:0043279_response_to_alkaloid	1	1	1	1	1	1	1	1	1	0.0517079	0.0148358	1	0.0821419	1	0.255427	1	1	1
GO:0043280_positive_regulation_of_caspase_activity	1	1	1	1	1	1	1	1	1	1	1	0.388352	1	1	1	1	1	1
GO:0043281_regulation_of_caspase_activity	1	1	1	0.34263	1	0.484938	1	1	1	1	0.533624	0.172455	0.283118	1	0.681896	1	1	1
GO:0043283_biopolymer_metabolic_process	0.107315	0.271775	0.0589339	0.111753	0.923232	0.743634	0.672814	0.923232	0.0728108	0.312215	0.987752	0.386174	0.237961	0.419655	0.855039	0.603112	1	0.844709
GO:0043284_biopolymer_biosynthetic_process	0.190552	0.154664	1	1	0.443198	0.426615	1	0.443198	1	1	1	0.472411	0.243483	1	0.617179	1	1	1
GO:0043285_biopolymer_catabolic_process	1	1	1	0.820992	0.942985	0.750986	1	0.942985	0.344274	1	0.956198	0.815804	0.744597	1	0.17064	1	1	1
GO:0043299_leukocyte_degranulation	1	1	0.0970358	1	1	1	1	1	1	0.0517079	1	0.178333	0.0821419	1	1	1	1	1
GO:0043303_mast_cell_degranulation	1	1	0.0854335	1	1	1	1	1	1	0.0453895	1	1	0.0722487	1	1	1	1	1
GO:0043368_positive_T_cell_selection	1	1	1	1	1	1	1	1	1	1	1	1	1	1	1	1	1	1
GO:0043383_negative_T_cell_selection	1	1	1	1	1	1	1	1	1	1	1	1	1	1	1	1	1	1
GO:0043393_regulation_of_protein_binding	1	1	1	1	1	1	1	1	1	1	1	1	1	1	1	1	1	1
GO:0043403_skeletal_muscle_regeneration	1	1	1	1	1	1	1	1	1	1	1	1	1	1	1	1	1	1
GO:0043405_regulation_of_MAPK_activity	1	0.304344	0.157909	0.53214	0.71768	0.332047	1	0.71768	1	1	0.748704	0.748704	1	1	0.607347	1	1	1
GO:0043406_positive_regulation_of_MAPK_activity	1	0.242945	0.102566	0.441527	0.620895	0.602009	1	0.620895	1	1	1	1	1	1	0.796185	1	1	1
GO:0043407_negative_regulation_of_MAPK_activity	1	1	1	1	1	0.226147	1	1	1	1	0.255275	0.255275	1	1	0.357623	1	1	1
GO:0043408_regulation_of_MAPKKK_cascade	1	0.074525	1	0.149648	1	1	1	1	1	1	1	1	1	1	1	1	1	1
GO:0043410_positive_regulation_of_MAPKKK_cascade	1	0.0564162	1	1	1	1	1	1	1	1	1	1	1	1	1	1	1	1
GO:0043412_biopolymer_modification	0.135736	0.721691	0.0419551	0.678927	0.381941	0.805976	1	0.381941	0.725528	0.555077	0.877855	0.435842	0.392342	0.275316	0.913699	1	1	0.519357
GO:0043413_biopolymer_glycosylation	0.0723619	0.299798	0.505801	0.525718	1	1	1	1	1	1	1	1	1	0.232428	0.869543	1	1	1
GO:0043414_biopolymer_methylation	0.170522	1	1	1	1	1	1	1	1	1	1	0.431923	1	1	0.201409	1	1	1
GO:0043433_negative_regulation_of_transcription_factor_activity	1	1	1	1	1	1	1	1	1	0.0704202	1	0.236737	0.111204	1	1	1	1	1
GO:0043434_response_to_peptide_hormone_stimulus	1	1	1	1	0.513771	0.495877	1	0.513771	1	1	0.544992	0.544992	1	1	0.323139	1	1	1
GO:0043449_alkene_metabolic_process	1	1	1	1	1	1	1	1	1	1	1	1	1	0.0513258	0.333464	1	1	1
GO:0043450_alkene_biosynthetic_process	1	1	1	1	1	1	1	1	1	1	1	1	1	1	0.2824	1	1	1
GO:0043473_pigmentation	1	0.0864096	1	1	0.270169	1	1	0.270169	1	1	0.291019	0.291019	0.139361	0.0648781	1	1	1	1
GO:0043487_regulation_of_RNA_stability	1	1	1	1	1	1	1	1	1	1	1	0.198278	1	1	1	1	1	1
GO:0043488_regulation_of_mRNA_stability	1	1	1	1	1	1	1	1	1	1	1	0.178333	1	1	1	1	1	1
GO:0043506_regulation_of_JNK_activity	1	1	1	1	1	1	1	1	1	1	1	1	1	1	1	1	1	1
GO:0043507_positive_regulation_of_JNK_activity	1	1	1	1	1	1	1	1	1	1	1	1	1	1	1	1	1	1
GO:0043523_regulation_of_neuron_apoptosis	1	0.165548	1	0.315321	1	1	1	1	1	0.169866	1	1	0.259589	1	0.644503	1	1	1
GO:0043524_negative_regulation_of_neuron_apoptosis	1	1	1	1	1	1	1	1	1	0.0826951	1	1	0.130074	1	1	1	1	1
GO:0043525_positive_regulation_of_neuron_apoptosis	1	1	1	0.0778132	1	1	1	1	1	1	1	1	1	1	0.198417	1	1	1
GO:0043526_neuroprotection	1	0.0441529	1	1	1	1	1	1	1	1	1	1	1	1	1	1	1	1
GO:0043542_endothelial_cell_migration	1	1	0.0617863	1	1	1	1	1	1	1	1	1	1	1	0.168304	1	1	1
GO:0043543_protein_amino_acid_acylation	1	1	1	1	1	1	1	1	1	1	1	1	1	1	1	1	1	1
GO:0043549_regulation_of_kinase_activity	0.664543	0.210129	0.0872979	0.102221	0.801077	0.77737	1	0.801077	1	0.0566337	0.403893	0.403893	0.167909	0.131672	0.107856	1	1	1
GO:0043555_regulation_of_translation_in_response_to_stress	1	1	1	1	1	1	1	1	1	1	1	1	1	1	1	1	1	1
GO:0043558_regulation_of_translation_initiation_in_response_to_stress	1	1	1	1	1	1	1	1	1	1	1	1	1	1	1	1	1	1
GO:0043583_ear_development	1	1	1	1	1	1	1	1	1	1	1	1	1	1	1	1	1	1
GO:0043603_amide_metabolic_process	1	1	1	1	1	1	1	1	1	1	1	1	1	1	0.168304	1	1	1
GO:0043623_cellular_protein_complex_assembly	1	1	1	1	0.479669	1	1	0.479669	1	1	0.510034	0.510034	1	1	0.657429	1	1	1
GO:0043624_cellular_protein_complex_disassembly	1	1	1	1	1	1	1	1	1	1	1	1	1	1	1	1	1	1
GO:0043627_response_to_estrogen_stimulus	0.272024	1	1	0.0956275	1	0.56626	1	1	0.121526	0.228616	1	0.61723	0.342328	1	0.763554	1	1	1
GO:0043631_RNA_polyadenylation	1	1	1	1	1	1	1	1	1	1	1	1	1	1	1	1	1	1
GO:0043632_modification-dependent_macromolecule_catabolic_process	1	1	1	0.591827	0.775068	1	1	0.775068	1	1	1	1	1	1	0.696242	1	1	1
GO:0043648_dicarboxylic_acid_metabolic_process	1	1	1	1	1	1	1	1	1	0.0579856	0.198278	1	1	0.0421863	0.0396398	1	1	1
GO:0043681_protein_import_into_mitochondrion	1	1	1	1	1	1	1	1	1	1	1	1	1	1	1	1	1	1
GO:0043687_post-translational_protein_modification	0.560404	0.916944	0.0412587	0.585951	0.195995	0.759635	1	0.195995	0.616858	0.786696	0.633693	0.311515	0.481463	0.333792	0.857932	1	1	0.449136
GO:0044236_multicellular_organismal_metabolic_process	1	1	1	1	1	0.274254	1	1	1	1	1	1	1	1	1	1	1	1
GO:0044237_cellular_metabolic_process	0.5361	0.42373	0.48192	0.679407	0.42128	0.693542	0.903094	0.42128	0.545808	0.247973	0.981823	0.804874	0.285835	0.0377583	0.153796	0.924328	0.902562	0.575782
GO:0044238_primary_metabolic_process	0.293191	0.414276	0.373572	0.577411	0.334186	0.45837	0.90181	0.334186	0.353942	0.356266	0.991772	0.838444	0.370258	0.279002	0.215976	0.922858	0.978827	0.572041
GO:0044241_lipid_digestion	1	1	1	1	1	1	1	1	1	1	0.198278	1	1	1	1	1	1	1
GO:0044242_cellular_lipid_catabolic_process	1	1	1	1	1	1	1	1	1	1	1	1	1	1	0.644503	1	1	1
GO:0044243_multicellular_organismal_catabolic_process	1	1	1	1	1	0.209418	1	1	1	1	1	1	1	1	1	1	1	1
GO:0044247_cellular_polysaccharide_catabolic_process	1	1	1	1	1	1	1	1	1	1	1	1	1	1	0.255427	1	1	1
GO:0044248_cellular_catabolic_process	1	1	1	0.977816	0.948875	0.982442	1	0.948875	1	0.549483	0.96675	0.80483	0.799304	0.740858	0.540742	1	0.0581454	1
GO:0044249_cellular_biosynthetic_process	0.382147	0.235048	0.549322	0.144629	0.357086	0.836801	1	0.357086	1	0.108561	0.838786	0.601782	0.0509069	0.0335737	0.0653958	1	0.10605	1
GO:0044254_multicellular_organismal_protein_catabolic_process	1	1	1	1	1	0.192332	1	1	1	1	1	1	1	1	1	1	1	1
GO:0044255_cellular_lipid_metabolic_process	0.783509	0.666483	0.989945	1	0.371465	0.943324	1	0.371465	1	0.0251859	0.85913	0.932649	0.075468	0.0226148	0.0792295	0.328045	1	0.28199
GO:0044256_protein_digestion	1	1	1	1	1	0.192332	1	1	1	1	1	1	1	1	1	1	1	1
GO:0044257_cellular_protein_catabolic_process	1	1	1	0.602829	0.785073	1	1	0.785073	1	1	1	1	1	1	0.711893	1	1	1
GO:0044259_multicellular_organismal_macromolecule_metabolic_process	1	1	1	1	1	0.192332	1	1	1	1	1	1	1	1	1	1	1	1
GO:0044260_cellular_macromolecule_metabolic_process	0.205635	0.5465	0.200602	0.493974	0.209667	0.174266	1	0.209667	0.707377	0.924596	0.844359	0.49341	0.516583	0.192295	0.334083	1	1	0.37513
GO:0044262_cellular_carbohydrate_metabolic_process	0.777229	0.110364	1	0.91776	0.580686	0.902599	1	0.580686	1	0.117589	0.453218	0.649672	0.306174	0.587622	0.337165	1	0.0272363	1
GO:0044264_cellular_polysaccharide_metabolic_process	0.222891	0.0166033	1	0.34263	0.502657	0.484938	1	0.502657	1	1	0.533624	0.533624	0.283118	1	0.309666	1	1	1
GO:0044265_cellular_macromolecule_catabolic_process	1	1	1	0.841938	0.581985	0.945941	1	0.581985	1	1	1	1	1	1	0.726765	1	1	1
GO:0044266_multicellular_organismal_macromolecule_catabolic_process	1	1	1	1	1	0.192332	1	1	1	1	1	1	1	1	1	1	1	1
GO:0044267_cellular_protein_metabolic_process	0.184822	0.673448	0.175242	0.56449	0.234196	0.198275	1	0.234196	0.691247	0.915164	0.936341	0.523303	0.603972	0.310205	0.399232	1	1	0.365056
GO:0044268_multicellular_organismal_protein_metabolic_process	1	1	1	1	1	0.192332	1	1	1	1	1	1	1	1	1	1	1	1
GO:0044270_nitrogen_compound_catabolic_process	1	1	1	1	1	1	1	1	1	1	1	0.678072	1	1	0.817679	1	0.0656493	1
GO:0044271_nitrogen_compound_biosynthetic_process	0.416456	1	0.203495	0.591827	0.433564	1	1	0.433564	1	1	1	0.803928	1	1	0.913413	1	1	1
GO:0044272_sulfur_compound_biosynthetic_process	0.1569	0.126849	1	1	1	0.361751	1	1	1	0.130238	1	1	0.201696	1	0.539375	1	1	1
GO:0044273_sulfur_compound_catabolic_process	1	1	1	1	1	1	1	1	1	1	1	1	1	1	0.168304	1	1	1
GO:0044275_cellular_carbohydrate_catabolic_process	1	1	1	1	0.378814	0.718054	1	0.378814	1	1	1	1	1	1	0.635918	1	1	1
GO:0044403_symbiosis__encompassing_mutualism_through_parasitism	1	1	0.152907	1	1	1	1	1	1	1	1	0.038189	1	1	1	1	1	1
GO:0044409_entry_into_host	1	1	0.0617863	1	1	1	1	1	1	1	1	1	1	1	1	1	1	1
GO:0044419_interspecies_interaction_between_organisms	1	1	0.152907	1	1	1	1	1	1	1	1	0.038189	1	1	1	1	1	1
GO:0045005_maintenance_of_fidelity_during_DNA-dependent_DNA_replication	1	1	1	1	1	1	1	1	1	1	1	1	1	1	1	1	1	1
GO:0045017_glycerolipid_biosynthetic_process	1	1	1	1	1	1	1	1	1	1	0.136954	1	1	1	0.0177394	1	1	1
GO:0045039_protein_import_into_mitochondrial_inner_membrane	1	1	1	1	1	1	1	1	1	1	1	1	1	1	1	1	1	1
GO:0045045_secretory_pathway	1	0.72204	0.451566	0.742951	0.265335	0.985571	1	0.265335	1	0.732055	0.514296	0.702635	0.3445	1	0.715558	0.196582	1	1
GO:0045047_protein_targeting_to_ER	1	1	1	0.102399	1	1	1	1	1	1	1	1	1	1	0.0315714	1	1	1
GO:0045055_regulated_secretory_pathway	1	0.385463	0.245654	0.639084	0.0846658	0.80047	1	0.0846658	1	0.393982	0.273151	0.107857	0.189828	1	0.513931	0.0798717	1	1
GO:0045056_transcytosis	1	1	1	1	1	1	1	1	1	1	1	1	1	1	1	1	1	1
GO:0045058_T_cell_selection	1	1	1	1	1	1	1	1	1	1	1	1	1	1	1	1	1	1
GO:0045059_positive_thymic_T_cell_selection	1	1	1	1	1	1	1	1	1	1	1	1	1	1	1	1	1	1
GO:0045060_negative_thymic_T_cell_selection	1	1	1	1	1	1	1	1	1	1	1	1	1	1	1	1	1	1
GO:0045061_thymic_T_cell_selection	1	1	1	1	1	1	1	1	1	1	1	1	1	1	1	1	1	1
GO:0045072_regulation_of_interferon-gamma_biosynthetic_process	1	1	1	1	1	1	1	1	1	1	1	1	1	1	1	1	1	1
GO:0045076_regulation_of_interleukin-2_biosynthetic_process	1	1	1	1	1	1	1	1	1	1	1	1	1	1	1	1	1	1
GO:0045086_positive_regulation_of_interleukin-2_biosynthetic_process	1	1	1	1	1	1	1	1	1	1	1	1	1	1	1	1	1	1
GO:0045087_innate_immune_response	0.222891	1	1	1	1	0.138551	1	1	1	1	0.533624	0.533624	1	1	0.681896	1	1	1
GO:0045103_intermediate_filament-based_process	1	1	1	1	1	1	1	1	1	1	0.198278	1	1	1	1	1	0.0131529	1
GO:0045104_intermediate_filament_cytoskeleton_organization_and_biogenesis	1	1	1	1	1	1	1	1	1	1	0.115496	1	1	1	1	1	0.00732598	1
GO:0045123_cellular_extravasation	1	1	1	1	1	1	1	1	1	1	1	1	1	1	1	1	1	1
GO:0045124_regulation_of_bone_resorption	0.0704579	0.0564162	1	1	0.0159147	0.17488	1	0.0159147	0.0293776	1	0.0187744	0.198278	1	0.0421863	0.2824	1	0.0131529	1
GO:0045137_development_of_primary_sexual_characteristics	0.301176	1	0.430659	0.117069	0.629384	0.237755	1	0.629384	0.136056	0.253966	1	0.289023	0.376866	1	0.803615	1	1	1
GO:0045165_cell_fate_commitment	0.371736	1	0.518371	0.177296	0.724019	0.705622	1	0.724019	1	0.316142	0.404067	0.754858	0.458539	1	0.14999	1	1	1
GO:0045168_cell-cell_signaling_during_cell_fate_commitment	1	1	1	1	1	1	1	1	1	1	1	1	1	1	0.255427	1	1	1
GO:0045184_establishment_of_protein_localization	0.949111	0.906229	0.293043	0.339865	0.810526	0.87879	0.183117	0.810526	0.703377	0.204999	0.637175	0.767114	0.739258	0.827397	0.747648	1	1	1
GO:0045185_maintenance_of_protein_localization	1	1	1	0.126339	0.201384	1	1	0.201384	1	1	0.217742	1	0.101619	1	0.3084	1	1	1
GO:0045187_regulation_of_circadian_sleep_wake_cycle__sleep	1	1	1	1	1	0.157053	1	1	1	1	1	0.178333	1	1	1	1	1	1
GO:0045190_isotype_switching	1	0.0624904	1	1	1	1	1	1	0.032591	1	1	0.217742	1	1	1	1	1	1
GO:0045191_regulation_of_isotype_switching	1	1	1	1	1	1	1	1	1	1	1	1	1	1	1	1	1	1
GO:0045216_intercellular_junction_assembly_and_maintenance	1	1	1	1	1	1	1	1	1	1	1	0.255275	1	1	0.357623	1	1	1
GO:0045321_leukocyte_activation	0.620048	0.536579	0.781529	1	0.743604	0.921618	1	0.743604	0.0568249	0.00722492	0.785981	0.0238528	0.359216	0.10807	0.424902	1	0.160843	1
GO:0045333_cellular_respiration	1	1	1	1	1	1	1	1	1	1	1	1	1	1	1	1	1	1
GO:0045426_quinone_cofactor_biosynthetic_process	1	1	1	1	1	1	1	1	1	1	1	1	1	1	1	1	1	1
GO:0045428_regulation_of_nitric_oxide_biosynthetic_process	1	1	0.108493	1	1	1	1	1	1	1	1	1	1	1	1	1	1	1
GO:0045429_positive_regulation_of_nitric_oxide_biosynthetic_process	1	1	0.0617863	1	1	1	1	1	1	1	1	1	1	1	1	1	1	1
GO:0045444_fat_cell_differentiation	1	0.0804859	0.152907	0.161071	0.253544	0.242524	1	0.253544	1	1	1	0.273365	1	1	1	1	1	1
GO:0045445_myoblast_differentiation	1	1	1	1	1	1	1	1	1	1	0.35748	1	1	1	0.136525	1	1	1
GO:0045446_endothelial_cell_differentiation	0.100193	1	1	1	1	0.242524	1	1	1	1	1	1	1	1	1	1	1	1
GO:0045449_regulation_of_transcription	0.207689	0.687094	0.107072	0.23702	0.881467	0.75185	0.342393	0.881467	0.074676	0.0374234	0.938342	0.663462	0.217482	0.245017	0.50586	0.178363	1	1
GO:0045453_bone_resorption	0.170522	0.13808	1	1	0.0915149	0.388527	1	0.0915149	0.0734614	1	0.106019	0.106019	1	0.104427	0.201409	1	0.0333122	0.0209464
GO:0045454_cell_redox_homeostasis	1	1	1	1	0.158146	0.495877	1	0.158146	1	1	1	1	1	1	1	1	1	1
GO:0045471_response_to_ethanol	1	1	1	1	1	0.319395	1	1	1	0.112697	1	0.35748	1	1	1	1	1	1
GO:0045494_photoreceptor_cell_maintenance	1	1	1	1	1	1	1	1	1	1	1	1	1	1	1	1	1	1
GO:0045540_regulation_of_cholesterol_biosynthetic_process	1	1	1	1	1	1	1	1	1	1	1	1	1	1	1	1	1	1
GO:0045576_mast_cell_activation	1	1	0.142012	1	1	1	1	1	1	0.0765775	1	1	0.120689	1	1	1	1	1
GO:0045577_regulation_of_B_cell_differentiation	1	1	1	1	0.164618	1	1	0.164618	1	1	1	1	1	1	1	1	1	1
GO:0045579_positive_regulation_of_B_cell_differentiation	1	1	1	1	0.1063	1	1	0.1063	1	1	1	1	1	1	1	1	1	1
GO:0045580_regulation_of_T_cell_differentiation	1	1	1	1	0.236544	1	1	0.236544	1	1	1	1	1	1	1	1	1	1
GO:0045582_positive_regulation_of_T_cell_differentiation	1	1	1	1	0.183206	1	1	0.183206	1	1	1	1	1	1	1	1	1	1
GO:0045595_regulation_of_cell_differentiation	0.0883403	0.0508979	0.497984	0.0304449	0.561366	0.52664	1	0.561366	0.0683561	1	0.620916	0.211308	0.408847	0.128456	0.704596	1	0.177094	1
GO:0045596_negative_regulation_of_cell_differentiation	0.0612092	0.276632	1	0.0288912	0.676507	0.657681	1	0.676507	0.0115081	1	0.708422	0.708422	1	0.213659	0.842871	1	0.0711754	1
GO:0045597_positive_regulation_of_cell_differentiation	0.301176	0.247849	0.430659	0.0206626	0.629384	0.237755	1	0.629384	1	1	0.661742	0.289023	1	1	0.803615	1	1	1
GO:0045619_regulation_of_lymphocyte_differentiation	1	1	1	1	0.317871	1	1	0.317871	1	1	1	1	1	1	1	1	1	1
GO:0045621_positive_regulation_of_lymphocyte_differentiation	1	1	1	1	0.236544	1	1	0.236544	1	1	1	1	1	1	1	1	1	1
GO:0045637_regulation_of_myeloid_cell_differentiation	0.0240474	1	1	1	1	1	1	1	0.00424934	1	0.521973	0.521973	1	0.134071	0.296141	1	0.043256	1
GO:0045638_negative_regulation_of_myeloid_cell_differentiation	1	1	1	1	1	1	1	1	0.0389877	1	1	1	1	1	1	1	1	1
GO:0045639_positive_regulation_of_myeloid_cell_differentiation	0.100193	1	1	1	1	1	1	1	1	1	1	1	1	1	0.380912	1	1	1
GO:0045646_regulation_of_erythrocyte_differentiation	1	1	1	1	1	1	1	1	1	1	1	1	1	1	1	1	1	1
GO:0045664_regulation_of_neuron_differentiation	1	1	0.309772	0.0570189	1	0.46235	1	1	1	1	0.510034	1	1	0.129894	0.657429	1	1	1
GO:0045665_negative_regulation_of_neuron_differentiation	1	1	1	0.114448	1	1	1	1	1	1	1	1	1	1	1	1	1	1
GO:0045666_positive_regulation_of_neuron_differentiation	1	1	1	1	1	0.138845	1	1	1	1	0.157896	1	1	1	1	1	1	1
GO:0045667_regulation_of_osteoblast_differentiation	1	0.0804859	0.152907	0.161071	0.0325438	0.242524	1	0.0325438	1	1	1	0.038189	1	1	1	1	1	1
GO:0045669_positive_regulation_of_osteoblast_differentiation	1	0.0317348	0.0617863	0.0652722	0.1063	0.101252	1	0.1063	1	1	1	0.00555778	1	1	1	1	1	1
GO:0045670_regulation_of_osteoclast_differentiation	1	1	1	1	1	1	1	1	1	1	1	1	1	1	1	1	1	1
GO:0045682_regulation_of_epidermis_development	0.0475287	1	1	1	0.126175	0.120247	1	0.126175	0.0196769	0.03903	0.136954	1	1	1	1	1	1	1
GO:0045685_regulation_of_glial_cell_differentiation	1	1	1	0.126339	1	1	1	1	1	1	1	0.0230994	0.101619	1	0.3084	1	1	1
GO:0045687_positive_regulation_of_glial_cell_differentiation	1	1	1	0.0652722	1	1	1	1	1	1	1	0.115496	1	1	1	1	1	1
GO:0045727_positive_regulation_of_protein_biosynthetic_process	0.197123	1	1	0.305972	1	1	1	1	1	1	1	1	0.251578	1	1	1	1	1
GO:0045736_negative_regulation_of_cyclin-dependent_protein_kinase_activity	1	1	1	1	1	1	1	1	1	1	1	0.115496	1	1	0.012113	1	1	1
GO:0045744_negative_regulation_of_G-protein_coupled_receptor_protein_signaling_pathway	0.100193	1	0.152907	0.161071	0.253544	0.242524	1	0.253544	0.042171	1	1	1	1	1	1	1	1	1
GO:0045761_regulation_of_adenylate_cyclase_activity	1	0.0232161	1	0.394065	0.565749	0.547209	1	0.565749	0.115649	0.218244	0.2257	0.59784	0.0585372	1	0.389269	1	1	1
GO:0045762_positive_regulation_of_adenylate_cyclase_activity	1	0.154664	1	0.296497	0.443198	0.426615	1	0.443198	1	0.158726	0.130061	0.472411	0.0307608	1	0.241832	1	1	1
GO:0045763_negative_regulation_of_amino_acid_metabolic_process	1	1	1	1	1	1	1	1	1	1	1	0.136954	1	1	1	1	1	1
GO:0045764_positive_regulation_of_amino_acid_metabolic_process	1	1	1	1	1	1	1	1	1	0.147442	0.44575	1	0.227032	1	0.587764	1	1	1
GO:0045765_regulation_of_angiogenesis	0.21011	1	1	1	1	1	1	1	0.0917694	1	0.510034	1	1	1	1	1	1	1
GO:0045766_positive_regulation_of_angiogenesis	0.100193	1	1	1	1	1	1	1	1	1	1	1	1	1	1	1	1	1
GO:0045767_regulation_of_anti-apoptosis	1	0.109735	0.205368	0.215958	0.333074	0.319395	1	0.333074	1	0.112697	1	0.0692738	0.175544	1	1	1	1	1
GO:0045768_positive_regulation_of_anti-apoptosis	1	0.0804859	0.152907	0.161071	0.253544	0.242524	1	0.253544	1	0.0826951	1	0.038189	0.130074	1	1	1	1	1
GO:0045776_negative_regulation_of_blood_pressure	1	1	1	1	1	1	1	1	1	1	1	1	1	1	0.2824	1	1	1
GO:0045777_positive_regulation_of_blood_pressure	1	1	1	1	0.1063	1	1	0.1063	1	1	0.115496	1	1	1	1	1	1	1
GO:0045778_positive_regulation_of_ossification	1	1	1	1	1	1	1	1	1	1	1	0.178333	1	1	1	1	1	1
GO:0045779_negative_regulation_of_bone_resorption	1	0.0317348	1	1	0.00468595	0.101252	1	0.00468595	1	1	0.115496	1	1	1	1	1	1	1
GO:0045785_positive_regulation_of_cell_adhesion	1	1	1	1	1	1	1	1	1	0.0326295	1	0.115496	1	1	1	1	1	1
GO:0045786_negative_regulation_of_progression_through_cell_cycle	1	1	0.597964	0.618787	0.799258	1	1	0.799258	1	1	0.826839	0.00713868	1	1	0.113097	1	1	1
GO:0045787_positive_regulation_of_progression_through_cell_cycle	0.114709	1	1	0.183466	1	1	1	1	1	1	1	1	0.14855	1	1	1	1	1
GO:0045792_negative_regulation_of_cell_size	1	0.176295	0.318563	1	0.491292	0.131344	1	0.491292	1	1	1	0.521973	1	1	0.669888	1	1	1
GO:0045793_positive_regulation_of_cell_size	1	0.0564162	0.108493	0.0060036	0.183206	0.17488	1	0.183206	1	0.0579856	0.198278	0.0187744	1	1	1	1	1	1
GO:0045807_positive_regulation_of_endocytosis	1	1	1	1	1	1	1	1	1	1	0.291019	0.0438595	1	0.0648781	0.0890871	1	1	1
GO:0045822_negative_regulation_of_heart_contraction	1	1	1	1	1	1	1	1	1	1	0.136954	1	0.0622505	0.028318	0.198417	0.0065952	1	1
GO:0045823_positive_regulation_of_heart_contraction	1	1	1	0.0778132	1	1	1	1	1	1	1	1	1	1	1	1	1	1
GO:0045830_positive_regulation_of_isotype_switching	1	1	1	1	1	1	1	1	1	1	1	1	1	1	1	1	1	1
GO:0045834_positive_regulation_of_lipid_metabolic_process	1	1	1	1	1	1	1	1	1	1	1	0.198278	1	1	1	1	1	1
GO:0045840_positive_regulation_of_mitosis	0.0552325	1	1	1	1	1	1	1	1	1	1	1	0.0722487	1	1	1	1	1
GO:0045851_pH_reduction	1	1	1	1	1	1	1	1	1	1	1	1	1	1	1	1	1	1
GO:0045859_regulation_of_protein_kinase_activity	0.656071	0.203043	0.081828	0.0959672	0.790573	0.766373	1	0.790573	1	0.0535691	0.387286	0.387286	0.160129	0.126855	0.0977555	1	1	1
GO:0045860_positive_regulation_of_protein_kinase_activity	0.51308	0.43559	0.0999586	0.113462	0.586828	0.849452	1	0.586828	1	0.114321	0.634603	0.886605	0.240797	0.345929	0.623168	1	1	1
GO:0045884_regulation_of_survival_gene_product_activity	1	1	1	1	1	1	1	1	1	1	1	0.273365	1	1	1	1	1	1
GO:0045885_positive_regulation_of_survival_gene_product_activity	1	1	1	1	1	1	1	1	1	1	1	1	1	1	1	1	1	1
GO:0045892_negative_regulation_of_transcription__DNA-dependent	1	0.446581	0.107806	0.0331196	0.329287	0.0425828	1	0.329287	0.0355201	0.0216524	0.379881	0.00625628	0.0155769	0.0692698	0.232329	0.0039655	1	1
GO:0045893_positive_regulation_of_transcription__DNA-dependent	0.713648	1	0.578853	0.333602	0.968697	0.837097	1	0.968697	1	0.0779281	0.888808	0.506277	0.219502	0.521791	0.310986	0.15627	1	1
GO:0045907_positive_regulation_of_vasoconstriction	1	1	1	1	1	1	1	1	1	1	1	1	1	1	1	1	1	1
GO:0045913_positive_regulation_of_carbohydrate_metabolic_process	1	1	1	1	1	1	1	1	1	1	1	0.178333	1	1	0.255427	1	1	1
GO:0045921_positive_regulation_of_exocytosis	1	1	0.0970358	1	1	1	1	1	1	1	0.178333	1	1	1	1	1	1	1
GO:0045923_positive_regulation_of_fatty_acid_metabolic_process	1	1	1	1	1	1	1	1	1	1	1	0.178333	1	1	1	1	1	1
GO:0045926_negative_regulation_of_growth	1	0.228046	0.0907296	1	0.222734	0.20648	1	0.222734	1	1	1	0.626575	1	1	0.77217	1	1	1
GO:0045927_positive_regulation_of_growth	1	0.121181	0.225444	0.0288161	0.362479	0.347932	1	0.362479	1	0.124429	0.388352	0.0117341	1	1	1	1	1	1
GO:0045930_negative_regulation_of_progression_through_mitotic_cell_cycle	1	1	0.108493	1	1	1	1	1	1	1	0.198278	0.0187744	1	1	0.2824	1	1	1
GO:0045933_positive_regulation_of_muscle_contraction	1	1	1	1	1	1	1	1	1	1	0.136954	1	1	1	0.198417	1	1	1
GO:0045934_negative_regulation_of_nucleobase__nucleoside__nucleotide_and_nucleic_acid_metabolic_process	0.342997	0.624929	0.295786	0.0147578	0.428659	0.0966498	1	0.428659	0.0123345	0.00280547	0.298454	0.0102107	0.00491023	0.0334989	0.0926175	0.0105105	1	1
GO:0045935_positive_regulation_of_nucleobase__nucleoside__nucleotide_and_nucleic_acid_metabolic_process	0.465842	0.718297	0.708734	0.258849	0.987914	0.919784	1	0.987914	1	0.133749	0.853629	0.694872	0.338601	0.609502	0.398288	0.194743	1	1
GO:0045936_negative_regulation_of_phosphate_metabolic_process	1	1	1	1	1	1	1	1	1	1	1	0.136954	1	1	1	1	1	1
GO:0045937_positive_regulation_of_phosphate_metabolic_process	0.163738	1	0.24502	1	1	1	1	1	1	1	1	1	1	1	1	1	1	1
GO:0045941_positive_regulation_of_transcription	0.78277	0.702834	0.686267	0.453914	0.98544	0.907597	1	0.98544	1	0.121918	0.832866	0.662418	0.315008	0.593704	0.353727	0.187353	1	1
GO:0045944_positive_regulation_of_transcription_from_RNA_polymerase_II_promoter	0.613696	1	0.775759	0.463537	1	0.918123	1	1	1	0.0403941	0.777897	0.309589	0.125495	0.429412	0.126008	0.121238	1	1
GO:0045947_negative_regulation_of_translational_initiation	1	1	1	1	1	1	1	1	1	1	1	1	1	1	1	1	1	1
GO:0045987_positive_regulation_of_smooth_muscle_contraction	1	1	1	1	1	1	1	1	1	1	0.115496	1	1	1	0.168304	1	1	1
GO:0046006_regulation_of_activated_T_cell_proliferation	1	1	1	1	1	1	1	1	1	1	1	1	1	1	1	1	1	1
GO:0046034_ATP_metabolic_process	1	1	1	1	0.524638	1	1	0.524638	1	1	0.556086	0.556086	1	1	0.704622	1	1	1
GO:0046036_CTP_metabolic_process	1	1	1	1	1	1	1	1	1	1	1	1	1	1	1	1	1	1
GO:0046039_GTP_metabolic_process	1	1	1	1	1	1	1	1	1	1	1	1	1	1	1	1	1	1
GO:0046051_UTP_metabolic_process	1	1	1	1	1	1	1	1	1	1	1	1	1	1	1	1	1	1
GO:0046058_cAMP_metabolic_process	1	0.143643	1	0.0404494	0.417487	0.401493	1	0.417487	1	0.147442	0.113892	0.113892	0.0264789	1	0.214811	1	1	1
GO:0046068_cGMP_metabolic_process	1	1	1	1	0.253544	1	1	0.253544	1	1	1	0.273365	1	0.0603815	0.0781655	1	1	1
GO:0046112_nucleobase_biosynthetic_process	1	1	1	1	1	1	1	1	1	1	1	1	1	1	1	1	1	1
GO:0046128_purine_ribonucleoside_metabolic_process	1	1	1	1	1	1	1	1	1	1	1	1	1	1	1	1	1	1
GO:0046146_tetrahydrobiopterin_metabolic_process	1	1	1	1	1	1	1	1	1	1	1	1	1	1	1	1	1	1
GO:0046148_pigment_biosynthetic_process	1	1	1	1	1	1	1	1	1	0.100812	1	1	0.157643	0.0738093	1	1	1	1
GO:0046164_alcohol_catabolic_process	1	1	1	1	0.280718	0.634835	1	0.280718	1	1	1	1	1	1	0.824332	1	1	1
GO:0046165_alcohol_biosynthetic_process	1	1	1	1	1	1	1	1	1	0.169866	0.0293099	0.146723	0.035297	1	0.0172147	1	0.000700326	1
GO:0046209_nitric_oxide_metabolic_process	0.128997	1	0.195138	1	1	1	1	1	1	1	1	1	1	1	1	1	1	1
GO:0046320_regulation_of_fatty_acid_oxidation	1	1	1	1	1	1	1	1	1	1	1	1	0.0521466	1	1	1	1	1
GO:0046323_glucose_import	1	1	1	1	1	1	1	1	1	1	1	1	1	1	1	1	1	1
GO:0046324_regulation_of_glucose_import	1	1	1	1	1	1	1	1	1	1	1	1	1	1	1	1	1	1
GO:0046328_regulation_of_JNK_cascade	1	1	1	1	1	1	1	1	1	1	1	1	1	1	1	1	1	1
GO:0046356_acetyl-CoA_catabolic_process	1	1	1	1	1	1	1	1	1	1	1	1	1	1	1	1	1	1
GO:0046364_monosaccharide_biosynthetic_process	1	1	1	1	1	1	1	1	1	0.169866	0.0293099	0.146723	0.035297	1	0.0172147	1	0.000700326	1
GO:0046365_monosaccharide_catabolic_process	1	1	1	1	0.272421	0.62689	1	0.272421	1	1	1	1	1	1	0.817679	1	1	1
GO:0046394_carboxylic_acid_biosynthetic_process	1	1	1	1	1	1	1	1	1	1	0.729305	0.369408	1	0.0260185	0.123814	1	1	1
GO:0046395_carboxylic_acid_catabolic_process	1	1	1	1	1	1	1	1	1	1	1	1	1	1	1	1	1	1
GO:0046425_regulation_of_JAK-STAT_cascade	1	1	1	1	1	1	1	1	1	1	1	0.0498201	1	1	1	1	1	1
GO:0046426_negative_regulation_of_JAK-STAT_cascade	1	1	1	1	1	1	1	1	1	1	1	0.115496	1	1	1	1	1	1
GO:0046427_positive_regulation_of_JAK-STAT_cascade	1	1	1	1	1	1	1	1	1	1	1	0.178333	1	1	1	1	1	1
GO:0046456_icosanoid_biosynthetic_process	1	1	1	1	1	1	1	1	1	1	1	1	1	1	0.485338	1	1	1
GO:0046457_prostanoid_biosynthetic_process	1	1	1	1	1	1	1	1	1	1	1	1	1	1	1	1	1	1
GO:0046460_neutral_lipid_biosynthetic_process	1	1	1	1	1	1	1	1	1	1	0.115496	1	1	1	0.012113	1	1	1
GO:0046463_acylglycerol_biosynthetic_process	1	1	1	1	1	1	1	1	1	1	0.115496	1	1	1	0.012113	1	1	1
GO:0046466_membrane_lipid_catabolic_process	1	1	1	1	1	1	1	1	1	1	1	1	1	1	1	1	1	1
GO:0046467_membrane_lipid_biosynthetic_process	1	1	1	1	0.65374	1	1	0.65374	1	0.268784	1	1	0.396726	1	0.824332	1	1	1
GO:0046470_phosphatidylcholine_metabolic_process	1	1	1	1	1	1	1	1	1	1	1	1	1	1	1	1	1	1
GO:0046474_glycerophospholipid_biosynthetic_process	1	1	1	1	1	1	1	1	1	0.147442	1	1	0.227032	1	0.587764	1	1	1
GO:0046483_heterocycle_metabolic_process	1	1	1	1	1	1	1	1	1	0.00734152	0.778013	0.778013	0.0266788	0.0337593	0.38031	1	0.086225	1
GO:0046486_glycerolipid_metabolic_process	1	1	1	1	0.302324	0.289622	1	0.302324	1	1	0.00618569	1	1	1	0.11214	1	1	1
GO:0046488_phosphatidylinositol_metabolic_process	1	1	1	1	1	1	1	1	1	1	1	1	1	1	1	1	1	1
GO:0046489_phosphoinositide_biosynthetic_process	1	1	1	1	1	1	1	1	1	0.0887732	1	1	0.139361	1	0.40336	1	1	1
GO:0046498_S-adenosylhomocysteine_metabolic_process	1	1	1	1	1	1	1	1	1	1	1	1	1	1	1	1	1	1
GO:0046500_S-adenosylmethionine_metabolic_process	1	1	1	1	1	1	1	1	1	1	1	1	1	1	1	1	1	1
GO:0046504_glycerol_ether_biosynthetic_process	1	1	1	1	1	1	1	1	1	1	0.136954	1	1	1	0.0177394	1	1	1
GO:0046519_sphingoid_metabolic_process	1	1	1	1	0.347941	1	1	0.347941	1	1	1	1	1	1	1	1	1	1
GO:0046530_photoreceptor_cell_differentiation	1	1	1	1	1	1	1	1	1	1	0.308248	0.308248	1	1	1	1	1	1
GO:0046545_development_of_primary_female_sexual_characteristics	0.21011	1	0.309772	0.324547	0.479669	0.124228	1	0.479669	0.0917694	1	1	0.510034	1	1	0.657429	1	1	1
GO:0046546_development_of_primary_male_sexual_characteristics	1	1	1	0.149648	1	1	1	1	1	1	1	0.255275	1	1	1	1	1	1
GO:0046578_regulation_of_Ras_protein_signal_transduction	1	1	0.505801	0.167711	0.346567	0.692649	1	0.346567	1	0.306916	0.742395	0.742395	0.115792	1	1	0.0591119	1	1
GO:0046579_positive_regulation_of_Ras_protein_signal_transduction	1	1	1	1	1	1	1	1	1	1	1	1	1	1	1	1	1	1
GO:0046626_regulation_of_insulin_receptor_signaling_pathway	1	1	1	1	1	1	1	1	1	1	1	0.115496	1	1	0.168304	1	1	1
GO:0046631_alpha-beta_T_cell_activation	1	1	1	1	1	1	1	1	1	0.0642229	1	0.0230994	1	0.0467666	0.3084	1	1	1
GO:0046632_alpha-beta_T_cell_differentiation	1	1	1	1	1	1	1	1	1	0.0517079	1	0.0148358	1	0.0375848	0.255427	1	1	1
GO:0046649_lymphocyte_activation	0.558999	0.478319	1	1	0.656723	0.883993	1	0.656723	0.0421933	0.0276807	0.703257	0.0103445	0.660614	0.0815941	0.294728	1	0.137878	1
GO:0046651_lymphocyte_proliferation	0.318116	0.262377	1	1	1	1	1	1	0.0102149	1	0.685941	0.104584	1	0.202186	0.511718	1	0.0670335	1
GO:0046660_female_sex_differentiation	0.21011	1	0.309772	0.324547	0.479669	0.124228	1	0.479669	0.0917694	1	1	0.510034	1	1	0.657429	1	1	1
GO:0046661_male_sex_differentiation	1	1	1	0.205272	1	1	1	1	1	1	1	0.341469	1	1	1	1	1	1
GO:0046685_response_to_arsenic	1	1	1	1	1	1	1	1	1	1	1	1	1	1	1	1	1	1
GO:0046686_response_to_cadmium_ion	1	1	0.0854335	1	1	1	1	1	1	1	1	1	1	1	1	1	1	1
GO:0046688_response_to_copper_ion	1	1	1	1	1	1	1	1	1	1	0.198278	1	0.0919314	1	1	1	1	1
GO:0046689_response_to_mercury_ion	1	1	1	1	0.1063	0.101252	1	0.1063	1	1	1	1	1	1	1	1	0.00732598	1
GO:0046717_acid_secretion	1	1	1	1	0.1063	1	1	0.1063	1	1	0.115496	1	1	1	1	1	1	1
GO:0046718_entry_of_virus_into_host_cell	1	1	0.0617863	1	1	1	1	1	1	1	1	1	1	1	1	1	1	1
GO:0046777_protein_amino_acid_autophosphorylation	1	1	0.385037	1	1	1	1	1	1	0.223447	1	0.607653	1	1	1	1	1	1
GO:0046785_microtubule_polymerization	1	1	1	1	0.126175	1	1	0.126175	1	1	1	1	1	1	0.198417	1	1	1
GO:0046822_regulation_of_nucleocytoplasmic_transport	1	1	1	1	1	1	1	1	1	1	1	0.0692738	1	1	0.485338	1	1	1
GO:0046823_negative_regulation_of_nucleocytoplasmic_transport	1	1	1	1	1	1	1	1	1	1	1	0.115496	1	1	0.168304	1	1	1
GO:0046839_phospholipid_dephosphorylation	0.0552325	1	1	1	1	1	1	1	1	0.0453895	1	1	0.0722487	1	1	1	1	1
GO:0046849_bone_remodeling	0.196036	0.136778	0.135597	0.0110184	0.000366901	0.000250376	1	0.000366901	1.40525e-05	0.491409	0.0976102	0.0351967	0.292408	0.386053	0.301851	1	0.139168	0.089384
GO:0046850_regulation_of_bone_remodeling	0.216526	0.176295	1	1	0.142613	0.131344	1	0.142613	0.0947873	1	0.163792	0.0350809	1	0.134071	0.296141	1	0.043256	1
GO:0046851_negative_regulation_of_bone_remodeling	0.100193	0.0804859	1	1	0.0325438	0.242524	1	0.0325438	0.042171	1	0.038189	0.038189	1	0.0603815	0.0781655	1	0.0189499	1
GO:0046852_positive_regulation_of_bone_remodeling	0.0854433	1	1	1	1	1	1	1	0.0357944	1	0.236737	0.02779	1	0.0513258	0.333464	1	0.0160551	1
GO:0046879_hormone_secretion	1	1	1	1	0.620895	1	1	0.620895	1	1	0.65327	0.65327	0.370104	1	0.464607	1	1	1
GO:0046883_regulation_of_hormone_secretion	1	1	1	1	1	1	1	1	1	1	1	1	0.227032	1	0.587764	1	1	1
GO:0046887_positive_regulation_of_hormone_secretion	1	1	1	1	1	1	1	1	1	1	1	1	1	1	1	1	1	1
GO:0046888_negative_regulation_of_hormone_secretion	1	1	1	1	1	1	1	1	1	1	1	1	1	1	1	1	1	1
GO:0046889_positive_regulation_of_lipid_biosynthetic_process	1	1	1	1	1	1	1	1	1	1	1	0.115496	1	1	1	1	1	1
GO:0046890_regulation_of_lipid_biosynthetic_process	1	1	1	1	1	1	1	1	1	1	1	0.0230994	1	1	1	1	1	1
GO:0046902_regulation_of_mitochondrial_membrane_permeability	1	1	1	1	1	1	1	1	1	1	1	1	1	1	1	1	1	1
GO:0046903_secretion	0.887718	0.509705	0.239323	0.692574	0.367507	0.977919	0.138017	0.367507	0.590321	0.52493	0.620062	0.772222	0.146724	0.724721	0.74394	0.257048	1	1
GO:0046907_intracellular_transport	0.962153	1	0.736852	0.776156	0.940559	0.969233	1	0.940559	1	0.739421	0.608115	0.608115	0.794352	1	0.843508	1	1	1
GO:0046916_transition_metal_ion_homeostasis	1	1	1	1	0.417487	0.401493	1	0.417487	1	1	0.0194198	0.44575	0.227032	1	0.214811	1	1	1
GO:0046928_regulation_of_neurotransmitter_secretion	1	1	1	1	0.347941	1	1	0.347941	1	1	0.373105	1	1	1	1	0.0207605	1	1
GO:0046942_carboxylic_acid_transport	1	1	0.185045	0.568912	0.753652	0.37819	1	0.753652	1	1	0.783455	0.783455	1	1	0.390223	1	1	1
GO:0047496_vesicle_transport_along_microtubule	1	1	1	1	1	1	1	1	1	1	1	1	1	1	1	1	1	1
GO:0048002_antigen_processing_and_presentation_of_peptide_antigen	1	1	1	1	0.302324	1	1	0.302324	1	1	1	1	1	1	1	1	1	1
GO:0048008_platelet-derived_growth_factor_receptor_signaling_pathway	1	1	1	1	1	1	1	1	1	1	1	1	1	1	1	1	1	1
GO:0048009_insulin-like_growth_factor_receptor_signaling_pathway	1	0.0379633	0.0736843	0.0778132	0.126175	0.00627294	1	0.126175	1	1	1	0.136954	1	1	1	1	1	1
GO:0048010_vascular_endothelial_growth_factor_receptor_signaling_pathway	1	1	1	0.00256757	0.126175	0.120247	1	0.126175	1	0.03903	0.136954	1	0.0622505	0.028318	0.198417	1	1	1
GO:0048011_nerve_growth_factor_receptor_signaling_pathway	1	1	1	1	1	1	1	1	1	1	1	1	1	1	1	1	1	1
GO:0048013_ephrin_receptor_signaling_pathway	1	1	1	1	1	1	1	1	1	1	1	0.136954	0.0622505	1	1	0.0065952	1	1
GO:0048015_phosphoinositide-mediated_signaling	0.509049	1	0.302299	0.325964	1	0.27845	1	1	1	0.112174	0.353249	0.628361	0.0648385	1	0.386468	1	1	1
GO:0048041_focal_adhesion_formation	1	1	1	1	1	0.258557	1	1	0.0453444	1	0.291019	1	1	1	1	1	1	1
GO:0048066_pigmentation_during_development	1	1	1	1	1	1	1	1	1	1	1	0.236737	0.111204	1	1	1	1	1
GO:0048144_fibroblast_proliferation	0.0704579	1	1	1	1	1	1	1	1	1	1	1	1	1	1	1	1	1
GO:0048145_regulation_of_fibroblast_proliferation	0.0628754	1	1	1	1	1	1	1	1	1	1	1	1	1	1	1	1	1
GO:0048147_negative_regulation_of_fibroblast_proliferation	1	1	1	1	1	1	1	1	1	1	1	1	1	1	1	1	1	1
GO:0048167_regulation_of_synaptic_plasticity	1	1	0.114802	0.463863	1	1	1	1	1	1	1	0.678072	1	1	0.817679	1	1	1
GO:0048168_regulation_of_neuronal_synaptic_plasticity	1	1	1	1	1	1	1	1	1	1	1	0.510034	1	1	0.657429	1	1	1
GO:0048169_regulation_of_long-term_neuronal_synaptic_plasticity	1	1	1	1	1	1	1	1	1	1	1	1	1	1	1	1	1	1
GO:0048193_Golgi_vesicle_transport	1	1	0.559938	1	1	1	1	1	1	1	1	0.793944	0.498059	1	1	1	1	1
GO:0048232_male_gamete_generation	1	1	0.716605	0.736712	1	0.342408	1	1	1	0.480995	0.0884957	0.213277	0.653131	0.377009	0.476201	0.103272	1	1
GO:0048265_response_to_pain	1	1	1	1	1	0.17488	1	1	1	1	0.198278	0.198278	1	1	1	1	1	1
GO:0048276_gastrulation_(sensu_Vertebrata)	1	1	1	1	1	1	1	1	1	1	0.217742	1	1	1	1	1	1	1
GO:0048278_vesicle_docking	1	1	1	1	0.347941	1	1	0.347941	1	1	1	0.373105	1	1	1	1	1	1
GO:0048305_immunoglobulin_secretion	1	0.0317348	1	1	1	1	1	1	0.016423	1	1	0.115496	1	1	1	1	1	1
GO:0048332_mesoderm_morphogenesis	1	1	1	0.138071	1	1	1	1	1	1	1	1	1	1	1	1	1	1
GO:0048384_retinoic_acid_receptor_signaling_pathway	1	0.0379633	1	1	0.126175	0.120247	1	0.126175	1	1	1	1	1	1	0.198417	1	1	1
GO:0048468_cell_development	0.447138	0.760177	0.280197	0.0917424	0.678104	0.593915	1	0.678104	0.103584	0.00317152	0.337785	0.0841527	0.0315244	0.158571	0.389842	0.208076	0.710387	1
GO:0048469_cell_maturation	0.323673	1	1	0.478262	1	1	1	1	1	0.27366	0.693621	1	0.0921285	1	0.523068	1	1	1
GO:0048477_oogenesis	0.0552325	1	1	0.0901881	1	1	1	1	1	1	1	1	1	1	1	1	1	1
GO:0048483_autonomic_nervous_system_development	1	1	1	1	1	1	1	1	1	1	1	1	1	1	1	1	1	1
GO:0048488_synaptic_vesicle_endocytosis	1	1	1	1	1	1	1	1	1	1	1	1	1	1	1	1	1	1
GO:0048489_synaptic_vesicle_transport	1	1	0.385037	1	0.575464	1	1	0.575464	1	1	0.607653	0.234713	0.335198	1	0.754616	1	1	1
GO:0048511_rhythmic_process	0.471272	1	0.0756328	0.281176	0.521051	0.0239317	1	0.521051	0.229008	1	0.568489	0.568489	0.568786	0.31336	0.150849	1	1	1
GO:0048512_circadian_behavior	1	1	1	1	1	0.17488	1	1	1	1	1	0.198278	1	1	1	1	1	1
GO:0048513_organ_development	0.0899415	0.896842	0.182767	0.0268498	0.0927327	0.289212	0.055886	0.0927327	0.000356312	5.80698e-05	0.0851381	0.0332455	0.000871355	0.0250165	0.00764443	0.208501	0.710884	0.539456
GO:0048514_blood_vessel_morphogenesis	0.240761	1	0.775759	0.0693593	0.479019	0.708722	1	0.479019	0.0551197	0.0403941	0.537716	1	0.125495	1	0.797679	1	1	1
GO:0048515_spermatid_differentiation	1	1	1	1	1	0.401493	1	1	1	1	0.44575	0.44575	1	1	1	1	1	1
GO:0048518_positive_regulation_of_biological_process	0.457957	0.431904	0.336809	0.0574735	0.524681	0.850977	0.324739	0.524681	0.905524	0.00289199	0.561184	0.185015	0.00340545	0.207027	0.167987	0.16132	0.649219	1
GO:0048519_negative_regulation_of_biological_process	0.0315861	0.234735	0.444241	0.000691654	0.482121	0.138659	1	0.482121	9.92716e-06	0.0226525	0.225373	0.102858	0.000913774	0.0289764	0.186688	0.0257477	0.639102	1
GO:0048522_positive_regulation_of_cellular_process	0.358315	0.55133	0.351845	0.0546978	0.587765	0.902416	0.296361	0.587765	0.879008	0.00123605	0.496247	0.203402	0.00348034	0.1525	0.137964	0.504994	0.608498	1
GO:0048523_negative_regulation_of_cellular_process	0.0191251	0.182683	0.349985	0.00200056	0.585241	0.0786881	1	0.585241	4.7796e-06	0.0139508	0.493519	0.0528262	0.00342731	0.0593705	0.189934	0.135124	0.607851	1
GO:0048534_hemopoietic_or_lymphoid_organ_development	0.304089	0.591212	0.522055	0.846255	0.955743	0.791334	0.0735988	0.955743	0.00963509	0.0120978	0.237952	0.114457	0.431157	0.0265335	0.226511	0.141818	0.184502	1
GO:0048535_lymph_node_development	1	1	0.130979	1	1	0.209418	0.00604837	1	1	1	1	1	1	1	1	1	1	1
GO:0048545_response_to_steroid_hormone_stimulus	0.119726	0.381434	0.0667516	0.0763011	0.812514	0.204999	1	0.812514	0.00169735	0.389893	0.539757	0.266539	0.549643	0.299901	0.504857	1	0.00483746	1
GO:0048546_digestive_tract_morphogenesis	1	1	1	1	1	1	1	1	1	1	0.136954	1	1	1	1	1	1	1
GO:0048562_embryonic_organ_morphogenesis	1	1	1	1	1	1	1	1	1	1	0.157896	1	1	1	1	1	1	1
GO:0048565_gut_development	1	1	1	1	1	1	1	1	1	1	0.136954	1	1	1	1	1	1	1
GO:0048568_embryonic_organ_development	1	1	1	1	1	1	1	1	1	1	0.255275	1	1	1	1	1	1	1
GO:0048583_regulation_of_response_to_stimulus	0.260033	1	1	1	0.565749	1	1	0.565749	0.115649	0.218244	0.0594743	0.2257	0.327993	0.013175	0.0432312	1	0.0531101	1
GO:0048589_developmental_growth	0.0841184	1	0.536639	1	0.147894	0.362938	1	0.147894	0.181044	0.0592064	0.00309816	0.177298	0.133543	0.0027605	0.00553741	1	0.0848659	1
GO:0048592_eye_morphogenesis	1	1	1	1	1	1	1	1	1	1	0.325061	1	1	1	1	1	1	1
GO:0048598_embryonic_morphogenesis	1	0.377377	0.60822	0.0738923	0.485673	0.791644	1	0.485673	1	0.385778	0.532372	0.532372	0.182122	0.296497	0.495697	0.0778132	1	1
GO:0048599_oocyte_development	0.0475287	1	1	0.0778132	1	1	1	1	1	1	1	1	1	1	1	1	1	1
GO:0048608_reproductive_structure_development	0.272024	1	0.392884	0.0956275	0.584962	0.198732	1	0.584962	0.121526	0.228616	1	0.243747	0.342328	1	0.763554	1	1	1
GO:0048609_reproductive_process_in_a_multicellular_organism	0.318116	1	0.118961	0.471111	0.65374	0.261379	1	0.65374	0.144666	1	1	0.685941	1	1	0.511718	1	1	1
GO:0048627_myoblast_development	1	1	1	1	1	1	1	1	1	1	0.217742	1	1	1	0.3084	1	1	1
GO:0048628_myoblast_maturation	1	1	1	1	1	1	1	1	1	1	0.217742	1	1	1	0.3084	1	1	1
GO:0048637_skeletal_muscle_development	1	1	1	1	0.535264	1	1	0.535264	1	0.202431	0.566911	0.566911	0.305912	1	0.123303	1	1	1
GO:0048646_anatomical_structure_formation	0.216792	1	0.751145	0.01443	0.432343	0.670791	1	0.432343	0.0484936	0.159276	0.742863	1	0.107121	1	0.553216	1	1	1
GO:0048659_smooth_muscle_cell_proliferation	0.14306	1	0.215469	0.226502	0.347941	1	1	0.347941	1	1	1	1	0.184354	1	1	1	1	1
GO:0048660_regulation_of_smooth_muscle_cell_proliferation	0.136056	1	0.205368	0.215958	0.333074	1	1	0.333074	1	1	1	1	0.175544	1	1	1	1	1
GO:0048661_positive_regulation_of_smooth_muscle_cell_proliferation	0.10748	1	0.163665	1	1	1	1	1	1	1	1	1	0.139361	1	1	1	1	1
GO:0048663_neuron_fate_commitment	1	1	1	0.126339	1	1	1	1	1	1	1	1	1	1	1	1	1	1
GO:0048666_neuron_development	0.729908	0.646673	0.603658	0.634509	0.692409	1	1	0.692409	0.413859	0.283292	0.903315	0.542106	0.0882383	0.175038	0.352403	0.162945	0.211165	1
GO:0048667_neuron_morphogenesis_during_differentiation	0.641487	1	0.800592	0.50298	0.529335	1	1	0.529335	0.342049	0.567708	0.81229	0.359508	0.386143	0.11893	0.165891	0.130107	0.169629	1
GO:0048675_axon_extension	1	1	1	0.205272	0.317871	1	1	0.317871	1	1	0.341469	1	1	1	1	1	1	1
GO:0048678_response_to_axon_injury	0.0854433	1	1	1	1	1	1	1	0.0357944	1	0.236737	0.236737	1	0.00117411	0.057766	1	0.0160551	1
GO:0048699_generation_of_neurons	0.593354	0.800009	0.0874025	0.107475	0.637786	0.592384	1	0.637786	0.562381	0.484371	0.712528	0.712528	0.261094	0.326088	0.171928	0.240548	0.307154	1
GO:0048704_embryonic_skeletal_morphogenesis	1	1	1	0.0652722	1	1	1	1	1	1	1	1	1	1	1	1	1	1
GO:0048705_skeletal_morphogenesis	1	1	1	0.114448	1	1	1	1	1	1	0.198278	1	1	1	0.2824	1	1	1
GO:0048706_embryonic_skeletal_development	1	1	1	0.0652722	1	1	1	1	1	1	1	1	1	1	1	1	1	1
GO:0048708_astrocyte_differentiation	1	1	0.130979	1	1	1	1	1	1	1	1	0.236737	1	1	1	1	1	1
GO:0048709_oligodendrocyte_differentiation	1	1	1	1	1	1	1	1	1	1	1	1	1	1	1	1	1	1
GO:0048729_tissue_morphogenesis	1	1	1	0.257303	1	1	1	1	1	1	1	1	1	1	0.556101	1	1	1
GO:0048730_epidermis_morphogenesis	1	1	1	0.161071	1	1	1	1	1	1	1	1	1	1	0.380912	1	1	1
GO:0048731_system_development	0.0779873	0.848772	0.0219857	0.011061	0.347495	0.328277	0.101456	0.347495	0.0038152	0.000633909	0.289139	0.0211444	0.000352032	0.12337	0.0425472	0.0955897	0.82802	0.667095
GO:0048732_gland_development	0.183928	1	0.273473	0.286894	0.430486	1	1	0.430486	1	1	1	0.459243	1	1	0.602741	1	1	1
GO:0048736_appendage_development	1	0.165548	1	0.315321	0.467784	0.450691	1	0.467784	1	0.169866	0.497798	0.497798	0.035297	0.125699	0.268993	0.0304684	1	1
GO:0048741_skeletal_muscle_fiber_development	1	1	1	1	1	1	1	1	1	0.164314	0.485259	0.485259	0.251578	1	0.0721634	1	1	1
GO:0048747_muscle_fiber_development	1	1	0.300868	1	0.467784	1	1	0.467784	0.088742	0.169866	0.146723	0.497798	0.259589	1	0.0787573	1	1	1
GO:0048754_branching_morphogenesis_of_a_tube	1	0.186908	0.0614979	0.351492	0.158146	1	1	0.158146	1	0.191716	0.544992	0.181193	0.0450839	1	0.323139	1	1	1
GO:0048762_mesenchymal_cell_differentiation	1	1	0.254624	0.0373971	0.404193	1	1	0.404193	1	0.141744	0.431923	0.106019	0.218676	1	0.201409	1	1	1
GO:0048771_tissue_remodeling	0.228751	0.161327	0.0528422	0.00367721	0.000168975	0.000110372	1	0.000168975	2.32791e-05	0.527879	0.134849	0.0537305	0.335823	0.418146	0.218498	1	0.153248	0.0987193
GO:0048806_genitalia_development	1	1	1	1	1	1	1	1	1	1	1	1	1	1	1	1	1	1
GO:0048812_neurite_morphogenesis	0.641487	1	0.800592	0.50298	0.529335	1	1	0.529335	0.342049	0.567708	0.81229	0.359508	0.386143	0.11893	0.165891	0.130107	0.169629	1
GO:0048813_dendrite_morphogenesis	1	1	1	1	1	1	1	1	1	1	1	1	1	1	1	1	1	1
GO:0048814_regulation_of_dendrite_morphogenesis	1	1	1	1	1	1	1	1	1	1	1	1	1	1	1	1	1	1
GO:0048820_hair_follicle_maturation	1	1	1	0.102399	1	1	1	1	1	1	1	1	1	1	1	1	1	1
GO:0048839_inner_ear_development	1	1	1	1	1	1	1	1	1	1	1	1	1	1	1	1	1	1
GO:0048856_anatomical_structure_development	0.101487	0.391428	0.0471112	0.0147422	0.311333	0.28006	0.129936	0.311333	0.00975576	0.000937815	0.161417	0.0142717	0.00100508	0.111226	0.084179	0.133041	0.871196	0.722104
GO:0048858_cell_projection_morphogenesis	0.743124	0.286804	0.348271	0.381616	0.716358	1	1	0.716358	0.425736	0.670837	0.571755	0.370916	0.256537	0.185379	0.246765	0.168631	0.218303	1
GO:0048863_stem_cell_differentiation	1	1	1	1	1	1	1	1	1	1	1	1	1	1	1	1	1	1
GO:0048869_cellular_developmental_process	0.297623	0.486826	0.533476	0.0739282	0.831513	0.674884	1	0.831513	0.00254166	0.00113754	0.0944022	0.188927	0.00705505	0.354186	0.437623	0.311624	0.808532	1
GO:0048871_multicellular_organismal_homeostasis	0.216526	0.176295	1	1	0.142613	0.473764	1	0.142613	0.0947873	1	0.163792	0.0350809	1	0.134071	0.0926947	1	0.043256	0.0272513
GO:0048872_homeostasis_of_number_of_cells	1	1	1	1	1	1	1	1	1	1	1	0.236737	1	1	1	1	1	1
GO:0048878_chemical_homeostasis	0.810119	0.732976	0.926574	0.282815	0.158652	0.804048	1	0.158652	1	0.385812	0.0542607	0.993434	0.0616128	0.0142302	0.059386	0.202077	1	0.171469
GO:0050432_catecholamine_secretion	1	1	1	1	0.1063	1	1	0.1063	1	1	0.115496	1	1	1	1	1	1	1
GO:0050435_beta-amyloid_metabolic_process	1	1	1	1	1	1	1	1	1	1	1	1	1	1	1	1	1	1
GO:0050657_nucleic_acid_transport	1	1	1	0.205272	1	1	1	1	1	1	1	0.0625435	1	1	1	1	1	1
GO:0050658_RNA_transport	1	1	1	0.205272	1	1	1	1	1	1	1	0.0625435	1	1	1	1	1	1
GO:0050663_cytokine_secretion	1	1	0.0736843	1	1	1	1	1	1	1	1	1	1	1	1	1	1	1
GO:0050670_regulation_of_lymphocyte_proliferation	0.23547	1	1	1	1	1	1	1	0.103784	1	0.556086	0.189995	1	0.146484	0.336546	1	0.0474901	1
GO:0050671_positive_regulation_of_lymphocyte_proliferation	0.1569	1	1	1	1	1	1	1	0.0672816	1	0.403233	0.0907582	1	0.09578	0.174945	1	0.0304545	1
GO:0050672_negative_regulation_of_lymphocyte_proliferation	1	1	1	1	1	1	1	1	1	1	1	1	1	1	1	1	1	1
GO:0050673_epithelial_cell_proliferation	0.23547	1	0.344283	1	0.524638	1	1	0.524638	1	0.197091	0.556086	1	0.298394	1	0.115334	1	0.0474901	1
GO:0050678_regulation_of_epithelial_cell_proliferation	0.203643	1	0.300868	1	0.467784	1	1	0.467784	1	0.169866	0.497798	1	0.259589	1	0.268993	1	1	1
GO:0050679_positive_regulation_of_epithelial_cell_proliferation	1	1	0.195138	1	0.317871	1	1	0.317871	1	1	1	1	1	1	0.465959	1	1	1
GO:0050680_negative_regulation_of_epithelial_cell_proliferation	0.0397634	1	1	1	1	1	1	1	1	1	1	1	1	1	1	1	1	1
GO:0050708_regulation_of_protein_secretion	1	0.074525	1	1	1	1	1	1	0.0389877	1	1	0.255275	1	1	1	1	1	1
GO:0050714_positive_regulation_of_protein_secretion	1	1	1	1	1	1	1	1	1	1	1	1	1	1	1	1	1	1
GO:0050727_regulation_of_inflammatory_response	1	1	1	1	1	1	1	1	1	0.169866	0.497798	0.497798	0.259589	0.125699	0.0787573	1	1	1
GO:0050728_negative_regulation_of_inflammatory_response	1	1	1	1	1	1	1	1	1	1	1	1	1	1	1	1	1	1
GO:0050729_positive_regulation_of_inflammatory_response	1	1	1	1	1	1	1	1	1	0.0887732	0.291019	1	0.139361	0.0648781	0.0890871	1	1	1
GO:0050730_regulation_of_peptidyl-tyrosine_phosphorylation	1	1	0.309772	1	1	1	1	1	1	1	1	0.510034	1	1	1	1	1	1
GO:0050731_positive_regulation_of_peptidyl-tyrosine_phosphorylation	1	1	1	1	1	1	1	1	1	1	1	1	1	1	1	1	1	1
GO:0050764_regulation_of_phagocytosis	1	1	1	1	1	1	1	1	1	1	1	0.255275	1	1	0.357623	1	1	1
GO:0050766_positive_regulation_of_phagocytosis	1	1	1	1	1	1	1	1	1	1	1	0.217742	1	1	0.3084	1	1	1
GO:0050767_regulation_of_neurogenesis	0.318116	1	0.452203	0.471111	0.65374	0.634835	1	0.65374	0.144666	1	0.316083	0.316083	0.396726	0.202186	0.511718	0.0506994	0.0670335	1
GO:0050768_negative_regulation_of_neurogenesis	0.136056	1	0.205368	0.215958	1	0.319395	1	1	0.0579389	1	0.0692738	0.35748	1	0.0826586	0.485338	1	0.0261542	1
GO:0050769_positive_regulation_of_neurogenesis	1	1	1	1	0.347941	1	1	0.347941	1	1	0.373105	0.373105	0.184354	1	0.504017	0.0207605	1	1
GO:0050770_regulation_of_axonogenesis	0.183928	1	1	0.286894	0.430486	1	1	0.430486	0.0796024	1	0.12191	0.459243	0.235301	0.112995	0.228293	0.0272414	0.0361624	1
GO:0050771_negative_regulation_of_axonogenesis	0.0779803	1	1	0.126339	1	1	1	1	0.032591	1	0.0230994	0.217742	1	0.0467666	0.3084	1	0.0146049	1
GO:0050772_positive_regulation_of_axonogenesis	1	1	1	1	0.21916	1	1	0.21916	1	1	0.236737	1	0.111204	1	0.333464	0.0120635	1	1
GO:0050773_regulation_of_dendrite_development	1	1	1	1	1	1	1	1	1	1	1	1	1	1	1	1	1	1
GO:0050776_regulation_of_immune_response	0.387003	0.322243	0.536639	0.191832	0.386776	0.362938	1	0.386776	1	1	0.772437	1	1	1	0.891707	1	1	1
GO:0050777_negative_regulation_of_immune_response	1	1	1	0.0778132	1	1	1	1	1	1	1	1	1	1	1	1	1	1
GO:0050778_positive_regulation_of_immune_response	0.323673	0.267159	0.459203	0.135008	0.289009	0.269265	1	0.289009	1	1	0.693621	1	1	1	0.83074	1	1	1
GO:0050789_regulation_of_biological_process	0.199971	0.248737	0.12075	0.000747431	0.285417	0.567444	0.0466417	0.285417	0.00191127	0.00059326	0.356289	0.232003	0.00212397	0.189515	0.0412241	0.0253567	0.971961	1
GO:0050790_regulation_of_catalytic_activity	0.891485	0.24472	0.248876	0.025508	0.941408	0.672366	1	0.941408	0.595985	0.0295972	0.634853	0.198129	0.022249	0.366813	0.102392	1	1	1
GO:0050793_regulation_of_developmental_process	0.086842	0.149319	0.497684	0.0602073	0.498558	0.279199	1	0.498558	0.0297009	0.756688	0.39583	0.13364	0.385645	0.26333	0.775463	0.209354	0.268945	1
GO:0050794_regulation_of_cellular_process	0.0938709	0.24985	0.0796671	9.48779e-05	0.183596	0.771161	0.223212	0.183596	0.00702982	0.000489858	0.560453	0.271401	0.000221774	0.0682042	0.0195627	0.0749994	0.946141	1
GO:0050796_regulation_of_insulin_secretion	1	1	1	1	1	1	1	1	1	1	1	1	0.130074	1	1	1	1	1
GO:0050798_activated_T_cell_proliferation	1	1	1	1	1	1	1	1	1	1	1	1	1	1	1	1	1	1
GO:0050801_ion_homeostasis	1	0.667192	0.886492	0.187502	0.317588	0.695216	1	0.317588	1	0.305536	0.112443	0.984816	0.0323596	0.0445804	0.262148	0.171462	1	0.145064
GO:0050802_circadian_sleep_wake_cycle__sleep	1	1	1	1	1	0.157053	1	1	1	1	1	0.178333	1	1	1	1	1	1
GO:0050803_regulation_of_synapse_structure_and_activity	1	1	1	1	1	1	1	1	1	1	1	1	1	1	1	1	1	1
GO:0050804_regulation_of_synaptic_transmission	1	0.360894	0.0563818	0.60822	1	1	1	1	1	0.369045	0.818013	0.502048	0.524538	1	0.719464	1	1	1
GO:0050805_negative_regulation_of_synaptic_transmission	1	0.0379633	1	1	1	1	1	1	1	1	1	1	1	1	1	1	1	1
GO:0050806_positive_regulation_of_synaptic_transmission	1	1	0.119807	1	1	1	1	1	1	0.0642229	0.217742	0.217742	0.101619	1	0.3084	1	1	1
GO:0050808_synapse_organization_and_biogenesis	1	1	1	1	0.467784	1	1	0.467784	1	0.169866	1	0.146723	0.259589	1	0.268993	1	1	1
GO:0050810_regulation_of_steroid_biosynthetic_process	1	1	1	1	1	1	1	1	1	1	1	0.157896	1	1	1	1	1	1
GO:0050817_coagulation	1	0.308862	1	1	0.724019	0.339813	1	0.724019	0.0147902	1	0.159401	0.0485415	0.122816	0.239815	0.0540229	1	1	1
GO:0050818_regulation_of_coagulation	1	1	1	1	1	1	1	1	1	1	0.255275	1	1	1	1	1	1	1
GO:0050819_negative_regulation_of_coagulation	1	1	1	1	1	1	1	1	1	1	0.217742	1	1	1	1	1	1	1
GO:0050821_protein_stabilization	1	1	1	1	1	1	1	1	1	1	1	1	0.0521466	1	0.168304	1	1	1
GO:0050848_regulation_of_calcium-mediated_signaling	1	1	1	1	1	1	1	1	1	1	1	1	1	1	1	1	1	1
GO:0050850_positive_regulation_of_calcium-mediated_signaling	1	1	1	1	1	1	1	1	1	1	1	1	1	1	1	1	1	1
GO:0050851_antigen_receptor-mediated_signaling_pathway	1	0.0981459	0.184779	0.194442	0.0479549	0.289622	1	0.0479549	1	1	1	1	1	1	1	1	1	1
GO:0050852_T_cell_receptor_signaling_pathway	1	0.0685266	0.130979	0.138071	0.21916	0.209418	1	0.21916	1	1	1	1	1	1	1	1	1	1
GO:0050854_regulation_of_antigen_receptor-mediated_signaling_pathway	1	1	1	1	1	1	1	1	1	1	1	1	1	1	1	1	1	1
GO:0050856_regulation_of_T_cell_receptor_signaling_pathway	1	1	1	1	1	1	1	1	1	1	1	1	1	1	1	1	1	1
GO:0050863_regulation_of_T_cell_activation	0.260033	1	1	1	0.198167	1	1	0.198167	0.115649	1	0.59784	0.59784	1	0.162769	0.745341	1	0.0531101	1
GO:0050864_regulation_of_B_cell_activation	1	1	1	1	0.362479	1	1	0.362479	1	1	1	0.388352	1	1	0.522021	1	1	1
GO:0050865_regulation_of_cell_activation	0.323673	1	1	1	0.289009	1	1	0.289009	0.147517	1	0.693621	0.325057	1	0.206028	0.523068	1	0.0684159	1
GO:0050868_negative_regulation_of_T_cell_activation	1	1	1	1	1	1	1	1	1	1	1	1	1	1	1	1	1	1
GO:0050869_negative_regulation_of_B_cell_activation	1	1	1	1	1	1	1	1	1	1	1	1	1	1	1	1	1	1
GO:0050870_positive_regulation_of_T_cell_activation	0.190552	1	1	1	0.443198	1	1	0.443198	0.0826586	1	0.472411	0.472411	1	0.117249	0.617179	1	0.0375848	1
GO:0050871_positive_regulation_of_B_cell_activation	1	1	1	1	0.270169	1	1	0.270169	1	1	1	0.291019	1	1	0.40336	1	1	1
GO:0050877_neurological_process	0.24645	0.864584	0.502922	0.845775	0.838106	0.971762	1	0.838106	0.839211	0.874943	0.394548	0.200081	0.67009	1	0.973498	0.45584	1	1
GO:0050878_regulation_of_body_fluids	1	0.428145	1	1	0.857401	0.546374	1	0.857401	0.0320128	1	0.346568	0.154883	0.232885	0.339536	0.035218	1	1	1
GO:0050879_multicellular_organismal_movement	1	1	1	1	1	1	1	1	1	1	1	1	1	1	0.485338	1	1	1
GO:0050880_regulation_of_blood_vessel_size	1	1	1	0.410312	1	1	1	1	1	0.0270113	0.61723	1	0.0642627	1	0.165862	1	1	1
GO:0050881_musculoskeletal_movement	1	1	1	1	1	1	1	1	1	1	1	1	1	1	1	1	1	1
GO:0050885_regulation_of_balance	1	1	1	1	1	1	1	1	1	1	1	1	1	1	1	1	1	1
GO:0050886_endocrine_process	1	1	1	0.183466	1	1	1	1	1	1	1	1	1	1	0.424998	1	1	1
GO:0050892_intestinal_absorption	1	1	1	1	1	1	1	1	1	1	0.236737	1	1	1	1	1	1	1
GO:0050896_response_to_stimulus	0.310341	0.582346	0.323681	0.32086	0.163948	0.592389	0.13596	0.163948	0.221301	0.00377271	0.00252233	0.109011	0.0326471	0.000151086	0.00632438	1	0.27606	0.328296
GO:0050900_leukocyte_migration	0.241684	1	0.352641	0.0102671	0.173978	0.517067	1	0.173978	0.0054375	0.202431	0.198855	0.566911	0.0503109	0.150584	0.123303	1	0.0488979	1
GO:0050905_neuromuscular_process	1	1	1	1	1	1	1	1	1	1	1	1	1	1	1	1	1	1
GO:0050906_detection_of_stimulus_during_sensory_perception	0.340081	1	1	1	1	1	1	1	1	1	0.351786	1	1	1	1	1	1	1
GO:0050907_detection_of_chemical_stimulus_during_sensory_perception	1	1	1	1	1	1	1	1	1	1	0.521973	1	1	1	1	1	1	1
GO:0050908_detection_of_light_stimulus_during_visual_perception	0.121882	1	1	1	1	1	1	1	1	1	0.325061	1	1	1	1	1	1	1
GO:0050909_sensory_perception_of_taste	1	1	0.184779	1	1	1	1	1	1	1	1	1	1	1	1	1	1	1
GO:0050911_detection_of_chemical_stimulus_during_sensory_perception_of_smell	1	1	1	1	1	1	1	1	1	1	0.485259	1	1	1	1	1	1	1
GO:0050918_positive_chemotaxis	0.0628754	1	0.00421717	1	1	0.157053	0.00440124	1	0.0261542	1	0.178333	0.178333	1	0.0375848	0.255427	1	0.011699	1
GO:0050920_regulation_of_chemotaxis	0.0779803	1	0.00666748	1	1	0.192332	0.00549954	1	0.032591	1	0.217742	0.217742	1	0.0467666	0.3084	1	0.0146049	1
GO:0050921_positive_regulation_of_chemotaxis	0.0704579	1	0.00537783	1	1	0.17488	0.00495049	1	0.0293776	1	0.198278	0.198278	1	0.0421863	0.2824	1	0.0131529	1
GO:0050926_regulation_of_positive_chemotaxis	0.0628754	1	0.00421717	1	1	0.157053	0.00440124	1	0.0261542	1	0.178333	0.178333	1	0.0375848	0.255427	1	0.011699	1
GO:0050927_positive_regulation_of_positive_chemotaxis	0.0628754	1	0.00421717	1	1	0.157053	0.00440124	1	0.0261542	1	0.178333	0.178333	1	0.0375848	0.255427	1	0.011699	1
GO:0050930_induction_of_positive_chemotaxis	0.0552325	1	0.00318892	1	1	0.138845	0.00385179	1	0.0229206	1	0.157896	0.157896	1	0.0329621	0.227445	1	0.0102432	1
GO:0050931_pigment_cell_differentiation	1	1	1	1	1	1	1	1	1	1	1	0.178333	0.0821419	1	1	1	1	1
GO:0050951_sensory_perception_of_temperature_stimulus	1	1	1	1	1	1	1	1	1	1	1	1	1	1	1	1	1	1
GO:0050953_sensory_perception_of_light_stimulus	0.130503	1	0.632748	0.653604	0.828848	0.813016	1	0.828848	1	1	0.11996	0.568489	1	1	0.944685	1	1	1
GO:0050954_sensory_perception_of_mechanical_stimulus	1	1	1	1	1	1	1	1	1	1	0.146723	0.497798	1	1	1	1	1	1
GO:0050962_detection_of_light_stimulus_during_sensory_perception	0.121882	1	1	1	1	1	1	1	1	1	0.325061	1	1	1	1	1	1	1
GO:0050999_regulation_of_nitric-oxide_synthase_activity	1	1	0.0617863	1	1	1	1	1	1	1	1	1	1	1	1	1	1	1
GO:0051016_barbed-end_actin_filament_capping	0.0552325	1	1	1	1	1	1	1	1	1	0.157896	1	1	1	0.227445	1	1	1
GO:0051017_actin_filament_bundle_formation	1	1	1	1	1	1	1	1	1	1	0.0438595	0.291019	1	0.0648781	0.40336	1	1	1
GO:0051028_mRNA_transport	1	1	1	0.183466	1	1	1	1	1	1	1	0.0498201	1	1	1	1	1	1
GO:0051046_regulation_of_secretion	1	0.299798	1	1	0.711199	1	1	0.711199	0.167229	1	0.742395	0.742395	0.446696	1	0.869543	0.0591119	1	1
GO:0051047_positive_regulation_of_secretion	1	1	1	1	1	1	1	1	1	1	1	1	1	1	1	1	1	1
GO:0051048_negative_regulation_of_secretion	1	1	1	1	1	1	1	1	1	1	1	1	1	1	1	1	1	1
GO:0051049_regulation_of_transport	0.569801	0.4885	0.0408985	0.159369	0.402436	0.645137	1	0.402436	1	0.147722	0.23924	0.0120635	0.00454538	0.0858464	0.0784085	0.108293	1	1
GO:0051050_positive_regulation_of_transport	1	0.202578	0.0720233	0.377377	0.545655	0.527329	1	0.545655	1	0.207736	0.0518572	0.0518572	0.31335	0.154664	0.131466	1	1	1
GO:0051051_negative_regulation_of_transport	1	1	1	1	1	1	1	1	1	0.112697	1	0.35748	0.000835138	1	0.136525	1	1	1
GO:0051052_regulation_of_DNA_metabolic_process	0.128997	1	1	1	0.317871	1	1	0.317871	1	1	1	1	1	1	1	1	1	1
GO:0051053_negative_regulation_of_DNA_metabolic_process	1	1	1	1	1	1	1	1	1	1	1	1	1	1	1	1	1	1
GO:0051054_positive_regulation_of_DNA_metabolic_process	0.0397634	1	1	1	1	1	1	1	1	1	1	1	1	1	1	1	1	1
GO:0051056_regulation_of_small_GTPase_mediated_signal_transduction	1	1	0.603125	0.251192	0.478408	0.787089	1	0.478408	1	0.381635	0.524909	0.83109	0.178288	1	0.930784	0.0767823	1	1
GO:0051057_positive_regulation_of_small_GTPase_mediated_signal_transduction	1	1	1	1	1	1	1	1	1	1	1	1	1	1	1	1	1	1
GO:0051084_posttranslational_protein_folding	1	1	0.108493	1	1	0.17488	1	1	1	1	1	1	1	1	1	1	1	1
GO:0051085_chaperone_cofactor-dependent_protein_folding	1	1	0.0854335	1	1	0.138845	1	1	1	1	1	1	1	1	1	1	1	1
GO:0051090_regulation_of_transcription_factor_activity	1	1	1	1	1	1	1	1	1	0.164314	1	0.485259	0.251578	1	1	1	1	1
GO:0051091_positive_regulation_of_transcription_factor_activity	1	1	1	1	1	1	1	1	1	1	1	1	1	1	1	1	1	1
GO:0051092_activation_of_NF-kappaB_transcription_factor	1	1	1	1	1	1	1	1	1	1	1	1	1	1	1	1	1	1
GO:0051093_negative_regulation_of_developmental_process	0.106602	0.360894	0.587442	0.0133331	0.789909	0.4303	1	0.789909	0.0212382	1	0.502048	0.818013	1	0.28272	0.922582	1	0.0970358	1
GO:0051094_positive_regulation_of_developmental_process	0.421229	0.352495	0.57665	0.0601895	0.441181	0.415632	1	0.441181	1	1	0.486424	0.0785514	0.514116	1	0.704153	0.0716142	1	1
GO:0051098_regulation_of_binding	1	1	1	1	1	1	1	1	1	0.0948124	1	0.308248	0.14855	1	0.424998	1	1	1
GO:0051101_regulation_of_DNA_binding	1	1	1	1	1	1	1	1	1	0.0326295	1	1	0.0521466	1	1	1	1	1
GO:0051128_regulation_of_cellular_component_organization_and_biogenesis	0.0527668	1	1	0.12596	0.0815224	0.62689	1	0.0815224	1	1	0.0995891	1	0.0856641	1	0.0834271	1	1	1
GO:0051129_negative_regulation_of_cell_organization_and_biogenesis	0.0133011	1	1	1	0.390598	1	1	0.390598	1	1	0.417753	1	1	1	0.556101	1	1	1
GO:0051130_positive_regulation_of_cell_organization_and_biogenesis	1	1	1	1	0.183206	1	1	0.183206	1	1	1	1	1	1	0.2824	1	1	1
GO:0051145_smooth_muscle_cell_differentiation	0.0628754	1	1	1	1	1	1	1	1	1	1	1	1	1	1	1	1	1
GO:0051146_striated_muscle_cell_differentiation	1	1	1	1	1	1	1	1	1	1	0.157896	1	1	1	1	1	1	1
GO:0051168_nuclear_export	1	1	1	0.215958	1	1	1	1	1	1	1	0.0692738	1	1	0.485338	1	1	1
GO:0051169_nuclear_transport	0.43994	1	1	0.618787	0.799258	0.782435	1	0.799258	1	1	0.517366	0.0926454	1	1	0.254675	1	1	1
GO:0051170_nuclear_import	1	1	1	1	0.697789	0.679108	1	0.697789	1	1	0.369408	0.369408	1	1	0.300311	1	1	1
GO:0051174_regulation_of_phosphorus_metabolic_process	0.345463	1	0.486336	1	1	1	1	1	1	0.292848	0.722515	0.360618	0.428453	1	0.566671	1	1	1
GO:0051179_localization	0.241935	0.942549	0.253896	0.20044	0.444314	0.694564	0.663838	0.444314	0.683067	0.177652	0.155639	0.204696	0.295239	0.721455	0.528354	0.589871	0.460001	0.837543
GO:0051180_vitamin_transport	1	1	1	1	1	1	1	1	1	1	1	1	1	1	1	1	1	1
GO:0051181_cofactor_transport	1	1	1	1	1	1	1	1	1	1	0.157896	1	1	1	0.227445	1	1	1
GO:0051186_cofactor_metabolic_process	1	0.601888	0.838222	0.854539	0.826851	0.952599	1	0.826851	1	0.0133392	0.969967	0.861934	0.189183	0.144725	0.757677	1	1	1
GO:0051187_cofactor_catabolic_process	1	1	1	1	1	1	1	1	1	0.147442	1	1	0.227032	1	0.587764	1	1	1
GO:0051188_cofactor_biosynthetic_process	1	1	1	0.568912	0.402568	1	1	0.402568	1	0.00768008	1	1	0.14081	0.0347836	0.662845	1	1	1
GO:0051205_protein_insertion_into_membrane	1	1	0.0617863	1	1	1	1	1	1	1	1	1	1	1	1	1	1	1
GO:0051208_sequestering_of_calcium_ion	1	1	0.119807	0.126339	1	1	1	1	1	0.0642229	0.217742	1	0.101619	1	0.3084	1	1	1
GO:0051209_release_of_sequestered_calcium_ion_into_cytosol	1	1	0.119807	0.126339	1	1	1	1	1	0.0642229	0.217742	1	0.101619	1	0.3084	1	1	1
GO:0051216_cartilage_development	1	1	1	0.0716784	1	1	1	1	1	1	1	0.556086	1	1	1	1	1	1
GO:0051223_regulation_of_protein_transport	1	1	1	1	0.347941	1	1	0.347941	1	1	1	0.0762295	1	1	0.504017	1	1	1
GO:0051224_negative_regulation_of_protein_transport	1	1	1	1	1	1	1	1	1	1	1	0.115496	1	1	0.168304	1	1	1
GO:0051234_establishment_of_localization	0.160114	0.930563	0.12026	0.766902	0.689458	0.792967	0.601168	0.689458	0.970164	0.342941	0.174692	0.129226	0.586447	0.855159	0.767994	0.498705	0.666678	0.783975
GO:0051235_maintenance_of_localization	1	1	0.24502	0.0344387	0.390598	1	1	0.390598	1	0.13601	0.0983037	1	0.022464	1	0.188111	1	1	1
GO:0051236_establishment_of_RNA_localization	1	1	1	0.205272	1	1	1	1	1	1	1	0.0625435	1	1	1	1	1	1
GO:0051238_sequestering_of_metal_ion	1	1	0.130979	0.138071	1	1	1	1	1	0.0704202	0.236737	1	0.111204	1	0.333464	1	1	1
GO:0051239_regulation_of_multicellular_organismal_process	0.167391	0.24472	0.120817	0.484187	0.548847	0.333562	1	0.548847	0.219831	0.0975396	0.471689	0.198129	0.316575	0.366813	0.758892	0.260483	0.3313	1
GO:0051240_positive_regulation_of_multicellular_organismal_process	0.127787	0.393448	0.627967	0.276179	0.514104	0.486946	1	0.514104	0.226414	1	0.561428	0.561428	1	0.310019	0.774198	1	0.107735	1
GO:0051241_negative_regulation_of_multicellular_organismal_process	0.190552	0.154664	1	0.296497	0.112689	0.426615	1	0.112689	0.0826586	0.158726	0.0240883	0.130061	0.0307608	0.00663934	0.0658314	0.028318	0.0375848	1
GO:0051246_regulation_of_protein_metabolic_process	0.0299975	0.243515	0.28534	0.046418	0.22783	0.376567	1	0.22783	0.389405	1	0.479964	0.284225	0.0194643	1	0.016934	1	1	1
GO:0051247_positive_regulation_of_protein_metabolic_process	0.323673	1	1	0.478262	1	1	1	1	1	1	1	0.693621	0.403207	1	0.83074	1	1	1
GO:0051248_negative_regulation_of_protein_metabolic_process	0.0111452	1	1	0.544728	0.370809	1	1	0.370809	1	1	0.165303	0.412594	0.126367	1	0.156844	1	1	1
GO:0051249_regulation_of_lymphocyte_activation	0.312515	1	1	1	0.272421	1	1	0.272421	0.141805	1	0.678072	0.307083	1	0.198326	0.500195	1	0.0656493	1
GO:0051250_negative_regulation_of_lymphocyte_activation	1	1	1	1	1	1	1	1	1	1	1	1	1	1	1	1	1	1
GO:0051251_positive_regulation_of_lymphocyte_activation	0.229205	1	1	1	0.513771	1	1	0.513771	0.100795	1	0.544992	0.181193	1	0.142365	0.323139	1	0.0460806	1
GO:0051252_regulation_of_RNA_metabolic_process	1	0.092296	1	1	1	1	1	1	1	1	1	0.0498201	1	1	0.424998	1	1	1
GO:0051258_protein_polymerization	1	1	1	0.305972	0.120007	0.110301	1	0.120007	1	0.164314	0.138336	1	0.00279686	0.121484	0.0721634	1	1	1
GO:0051259_protein_oligomerization	1	1	0.548436	1	0.402568	0.735731	1	0.402568	1	1	1	1	1	1	0.390223	1	1	1
GO:0051260_protein_homooligomerization	1	1	1	1	1	1	1	1	1	1	1	1	1	1	0.644503	1	1	1
GO:0051261_protein_depolymerization	0.0144937	1	1	1	0.404193	1	1	0.404193	1	1	0.431923	1	1	1	0.572224	1	1	1
GO:0051262_protein_tetramerization	1	1	0.108493	1	0.183206	0.17488	1	0.183206	1	1	1	1	1	1	0.2824	1	1	1
GO:0051270_regulation_of_cell_motility	0.0633883	1	0.13596	0.00461587	0.313806	0.292903	0.0278368	0.313806	1	0.288098	0.0342712	0.715555	0.102083	0.0242142	0.111531	1	1	1
GO:0051271_negative_regulation_of_cell_motility	1	1	1	1	1	1	1	1	1	1	0.255275	0.255275	1	0.0558641	0.0677083	1	1	1
GO:0051272_positive_regulation_of_cell_motility	0.0133011	1	0.0310425	0.0344387	0.390598	0.0776281	0.0120723	0.390598	1	0.13601	0.0983037	0.417753	0.210231	0.00477464	0.188111	1	1	1
GO:0051276_chromosome_organization_and_biogenesis	1	1	0.754362	1	0.91575	1	1	0.91575	1	0.518192	1	0.271305	0.692374	1	0.761719	1	1	1
GO:0051279_regulation_of_release_of_sequestered_calcium_ion_into_cytoplasm	1	1	0.0736843	0.0778132	1	1	1	1	1	0.03903	0.136954	1	0.0622505	1	0.198417	1	1	1
GO:0051282_regulation_of_sequestering_of_calcium_ion	1	1	0.119807	0.126339	1	1	1	1	1	0.0642229	0.217742	1	0.101619	1	0.3084	1	1	1
GO:0051283_negative_regulation_of_sequestering_of_calcium_ion	1	1	0.119807	0.126339	1	1	1	1	1	0.0642229	0.217742	1	0.101619	1	0.3084	1	1	1
GO:0051291_protein_heterooligomerization	1	1	0.273473	1	0.105495	0.414188	1	0.105495	1	1	1	1	1	1	0.602741	1	1	1
GO:0051297_centrosome_organization_and_biogenesis	1	1	1	1	1	1	1	1	1	1	1	1	0.0521466	1	1	1	1	1
GO:0051301_cell_division	1	1	0.203495	0.0580345	0.180406	0.408229	1	0.180406	1	0.0700197	0.4785	0.214593	0.0326849	0.272217	0.0311881	0.0705776	1	1
GO:0051318_G1_phase	1	1	1	1	1	1	1	1	1	1	1	1	1	1	0.2824	1	1	1
GO:0051320_S_phase	0.0475287	0.0379633	1	0.0778132	0.126175	1	1	0.126175	1	1	0.136954	0.136954	1	1	0.0177394	1	1	1
GO:0051321_meiotic_cell_cycle	0.183928	0.149171	1	1	0.430486	1	1	0.430486	1	1	1	1	1	1	0.602741	1	1	1
GO:0051325_interphase	0.301176	0.0320683	1	0.449072	0.629384	0.610479	1	0.629384	1	1	0.661742	0.289023	1	1	0.0732988	1	1	1
GO:0051327_M_phase_of_meiotic_cell_cycle	0.170522	0.13808	1	1	1	1	1	1	1	1	1	1	1	1	0.572224	1	1	1
GO:0051329_interphase_of_mitotic_cell_cycle	0.301176	0.0320683	1	0.449072	0.629384	0.610479	1	0.629384	1	1	0.661742	0.289023	1	1	0.0732988	1	1	1
GO:0051336_regulation_of_hydrolase_activity	1	1	0.105163	0.119253	1	0.571222	1	1	1	0.118649	0.646845	0.173634	0.0702991	1	0.106307	1	1	1
GO:0051338_regulation_of_transferase_activity	0.675521	0.219621	0.0948628	0.110847	0.814359	0.791334	1	0.814359	1	0.0608489	0.425909	0.425909	0.178455	0.138162	0.122186	1	1	1
GO:0051339_regulation_of_lyase_activity	1	0.0232161	1	0.394065	0.565749	0.547209	1	0.565749	0.115649	0.218244	0.2257	0.59784	0.0585372	1	0.389269	1	1	1
GO:0051341_regulation_of_oxidoreductase_activity	1	1	0.0736843	1	1	1	1	1	1	1	1	1	1	1	1	1	1	1
GO:0051345_positive_regulation_of_hydrolase_activity	1	1	0.123158	0.478262	1	0.642614	1	1	1	0.27366	0.693621	0.693621	0.0921285	1	0.250697	1	1	1
GO:0051346_negative_regulation_of_hydrolase_activity	1	1	1	1	1	1	1	1	1	1	1	0.115496	1	1	0.012113	1	1	1
GO:0051347_positive_regulation_of_transferase_activity	0.528883	0.450197	0.110474	0.125152	0.611225	0.86197	1	0.611225	1	0.123019	0.658761	0.897375	0.256661	0.358536	0.653237	1	1	1
GO:0051348_negative_regulation_of_transferase_activity	1	1	0.360894	0.377377	1	0.527329	1	1	1	0.207736	0.577475	0.0518572	1	0.0118394	0.00789629	1	1	1
GO:0051349_positive_regulation_of_lyase_activity	1	0.154664	1	0.296497	0.443198	0.426615	1	0.443198	1	0.158726	0.130061	0.472411	0.0307608	1	0.241832	1	1	1
GO:0051350_negative_regulation_of_lyase_activity	1	0.0685266	1	1	1	1	1	1	0.0357944	1	1	1	1	1	1	1	1	1
GO:0051384_response_to_glucocorticoid_stimulus	1	1	0.264108	1	1	0.401493	1	1	0.0765367	1	0.44575	1	1	1	0.587764	1	0.0347382	1
GO:0051402_neuron_apoptosis	1	0.176295	1	0.333649	1	1	1	1	1	0.180862	1	1	0.275358	1	0.669888	1	1	1
GO:0051452_cellular_pH_reduction	1	1	1	1	1	1	1	1	1	1	1	1	1	1	1	1	1	1
GO:0051453_regulation_of_cellular_pH	1	1	1	1	1	1	1	1	1	1	1	1	1	1	1	1	1	1
GO:0051480_cytosolic_calcium_ion_homeostasis	1	1	0.554224	0.206522	1	1	1	1	1	0.34311	0.788764	1	0.144475	1	0.400097	1	1	1
GO:0051482_elevation_of_cytosolic_calcium_ion_concentration_during_G-protein_signaling__coupled_to_IP3_second_messenger_(phospholipase_C_activating)	1	1	1	1	1	1	1	1	1	0.0453895	0.157896	1	0.0722487	1	0.227445	1	1	1
GO:0051493_regulation_of_cytoskeleton_organization_and_biogenesis	1	1	1	1	1	1	1	1	1	1	0.136954	1	1	1	1	1	1	1
GO:0051591_response_to_cAMP	1	1	0.174289	1	1	1	1	1	1	1	1	1	1	1	1	1	1	1
GO:0051592_response_to_calcium_ion	1	1	0.0970358	1	1	1	1	1	1	1	1	1	1	1	1	1	1	1
GO:0051603_proteolysis_involved_in_cellular_protein_catabolic_process	1	1	1	0.597365	0.780126	1	1	0.780126	1	1	1	1	1	1	0.704153	1	1	1
GO:0051604_protein_maturation	1	1	1	0.102399	1	1	1	1	1	1	1	1	1	1	0.255427	1	1	1
GO:0051605_protein_maturation_via_proteolysis	1	1	1	0.102399	1	1	1	1	1	1	1	1	1	1	0.255427	1	1	1
GO:0051606_detection_of_stimulus	0.0989346	1	1	1	1	0.757602	1	1	1	1	0.4785	1	1	1	1	1	1	1
GO:0051607_defense_response_to_virus	1	1	1	1	1	1	1	1	1	1	1	1	1	1	1	1	1	1
GO:0051640_organelle_localization	1	1	1	0.286894	0.105495	1	1	0.105495	1	1	0.12191	0.0216849	1	1	0.0597693	1	1	1
GO:0051641_cellular_localization	0.934452	0.863841	0.344317	0.717049	0.625498	0.97136	0.261813	0.625498	0.83862	0.460866	0.129711	0.508501	0.490291	0.928404	0.800123	0.455176	1	1
GO:0051647_nucleus_localization	1	1	1	1	1	1	1	1	1	1	0.136954	1	1	1	1	1	1	1
GO:0051648_vesicle_localization	1	1	1	1	0.236544	1	1	0.236544	1	1	0.255275	0.0328263	1	1	1	1	1	1
GO:0051649_establishment_of_cellular_localization	0.93155	0.85931	0.488254	0.706327	0.609754	0.96884	0.259109	0.609754	0.835036	0.451737	0.185643	0.491066	0.478744	0.926094	0.785216	0.451177	1	1
GO:0051650_establishment_of_vesicle_localization	1	1	1	1	0.21916	1	1	0.21916	1	1	1	0.02779	1	1	1	1	1	1
GO:0051651_maintenance_of_cellular_localization	1	1	1	1	1	1	1	1	1	1	1	1	1	1	1	1	1	1
GO:0051656_establishment_of_organelle_localization	1	1	1	1	0.390598	1	1	0.390598	1	1	0.417753	0.0153035	1	1	0.188111	1	1	1
GO:0051668_localization_within_membrane	1	1	0.0736843	1	1	1	1	1	1	1	1	1	1	1	1	1	1	1
GO:0051674_localization_of_cell	0.38259	0.836768	0.265835	0.000241569	0.0823592	0.221061	0.143495	0.0823592	0.0587163	0.104809	0.499315	0.499315	0.0696983	0.140095	0.0699552	1	0.338502	1
GO:0051693_actin_filament_capping	0.0628754	1	1	1	1	1	1	1	1	1	0.178333	1	1	1	0.255427	1	1	1
GO:0051701_interaction_with_host	1	1	0.108493	1	1	1	1	1	1	1	1	0.198278	1	1	1	1	1	1
GO:0051704_multi-organism_process	1	0.0889848	0.259814	0.653604	0.250137	0.493783	1	0.250137	1	1	0.568489	0.11996	1	1	0.540617	1	1	1
GO:0051705_behavioral_interaction_between_organisms	1	1	1	1	1	1	1	1	1	1	1	1	1	1	0.2824	1	1	1
GO:0051707_response_to_other_organism	0.406795	1	0.19424	0.211448	0.169353	0.152295	1	0.169353	0.19194	0.347504	0.462433	1	0.148162	0.0368684	0.200217	1	1	0.0574144
GO:0051716_cellular_response_to_stimulus	1	1	1	1	0.302324	1	1	0.302324	1	0.100812	0.325061	0.325061	0.157643	1	0.11214	1	1	1
GO:0051726_regulation_of_cell_cycle	0.847551	0.775733	0.789902	0.362524	0.965135	0.956665	1	0.965135	1	0.188088	0.807962	0.00319152	0.00978902	0.295656	0.0168677	1	1	1
GO:0051789_response_to_protein_stimulus	1	1	0.264108	1	0.0984337	0.401493	1	0.0984337	1	1	1	1	1	1	0.587764	1	1	1
GO:0051806_entry_into_cell_of_other_organism_during_symbiotic_interaction	1	1	0.0617863	1	1	1	1	1	1	1	1	1	1	1	1	1	1	1
GO:0051828_entry_into_other_organism_during_symbiotic_interaction	1	1	0.0617863	1	1	1	1	1	1	1	1	1	1	1	1	1	1	1
GO:0051924_regulation_of_calcium_ion_transport	1	0.103959	0.195138	0.205272	0.317871	0.304666	1	0.317871	1	0.106774	0.0625435	0.341469	0.0136826	0.0782442	0.124186	0.0185923	1	1
GO:0051928_positive_regulation_of_calcium_ion_transport	1	0.0441529	0.0854335	0.0901881	0.145611	0.138845	1	0.145611	1	0.0453895	0.157896	0.157896	0.0722487	1	0.227445	1	1	1
GO:0051930_regulation_of_sensory_perception_of_pain	1	1	1	1	1	1	1	1	1	1	1	1	1	1	1	1	1	1
GO:0051931_regulation_of_sensory_perception	1	1	1	1	1	1	1	1	1	1	1	1	1	1	1	1	1	1
GO:0051966_regulation_of_synaptic_transmission__glutamatergic	1	1	0.119807	1	1	1	1	1	1	1	1	1	1	1	1	1	1	1
GO:0051969_regulation_of_transmission_of_nerve_impulse	1	0.373296	0.0625042	0.623965	0.803778	1	1	0.803778	1	0.381635	0.524909	0.524909	0.539762	1	0.741182	1	1	1
GO:0051970_negative_regulation_of_transmission_of_nerve_impulse	1	0.0503037	1	1	1	1	1	1	1	1	1	1	1	1	1	1	1	1
GO:0051971_positive_regulation_of_transmission_of_nerve_impulse	1	1	0.142012	1	0.236544	1	1	0.236544	1	0.0765775	0.0328263	0.255275	0.120689	1	0.357623	1	1	1
GO:0052126_movement_in_host_environment	1	1	0.0617863	1	1	1	1	1	1	1	1	1	1	1	1	1	1	1
GO:0052192_movement_in_environment_of_other_organism_during_symbiotic_interaction	1	1	0.0617863	1	1	1	1	1	1	1	1	1	1	1	1	1	1	1
GO:0055001_muscle_cell_development	1	1	1	1	1	1	1	1	1	1	0.115496	1	1	1	1	1	1	1
GO:0055002_striated_muscle_cell_development	1	1	1	1	1	1	1	1	1	1	0.115496	1	1	1	1	1	1	1
GO:0060047_heart_contraction	0.0409887	1	0.400631	0.099818	0.59425	0.20648	1	0.59425	0.12445	0.233752	0.0718213	1	0.349383	0.174787	0.77217	0.0432873	1	1
GO:0060048_cardiac_muscle_contraction	1	1	1	1	1	0.138845	1	1	1	0.0453895	0.157896	1	1	1	1	1	1	1
GO:0060113_inner_ear_receptor_cell_differenation	1	1	1	1	1	1	1	1	1	1	1	1	1	1	1	1	1	1
GO:0065002_intracellular_protein_transport_across_a_membrane	1	1	1	1	1	0.388527	1	1	1	1	0.431923	0.106019	1	1	0.201409	1	1	1
GO:0065003_macromolecular_complex_assembly	1	0.793148	0.81349	0.963059	0.440013	0.57368	1	0.440013	1	1	0.982078	0.525018	0.249306	1	0.363906	1	1	1
GO:0065004_protein-DNA_complex_assembly	1	1	1	1	1	1	1	1	1	1	1	0.0899023	0.376866	1	0.476636	1	1	1
GO:0065007_biological_regulation	0.07674	0.212192	0.266265	0.000204293	0.323696	0.657953	0.0666811	0.323696	0.00148058	0.00387623	0.429715	0.237985	0.00175353	0.21585	0.0228267	0.0435229	0.984476	0.672778
GO:0065008_regulation_of_biological_quality	0.0755084	0.346816	0.70987	0.278773	0.0873026	0.270316	1	0.0873026	0.460306	0.0803423	0.229621	0.330595	0.0542513	0.0644156	0.071789	0.413364	0.508982	0.0606753
GO:0065009_regulation_of_a_molecular_function	0.901214	0.263984	0.275649	0.031479	0.951441	0.706827	1	0.951441	0.611178	0.0089433	0.673772	0.2312	0.00863847	0.386018	0.129827	1	1	1
