# Supplementary material for: Gene expression response in target organ and whole blood varies as a function of target organ injury phenotype
Source: Genome Biol. 2008 Jun 20;9(6):R100. doi: 10.1186/gb-2008-9-6-r100 (PMC2481421; doi:10.1186/gb-2008-9-6-r100)
Supplement: Additional data file 4 — Observations and measurements made during the in-life portion of the project. [file gb-2008-9-6-r100-S4.zip]

## Sheet: Sheet1
Compound	Animal ID	Time (hours)	Dose (mg/kg)	Route	Vehicle	Date of Death	Type of Death	Initial Body Wt. (g)	Final Body Wt. (g)	Clin/Ob Prior to Necropsy	Gross Findings
1, 2-Dichlorobenzene	1	6	0	Gavage	Corn Oil	2004-09-14	SSAC	196.4	N/A	Normal	No Gross Findings
1, 2-Dichlorobenzene	2	6	0	Gavage	Corn Oil	2004-09-14	SSAC	208.7	N/A	Normal	No Gross Findings
1, 2-Dichlorobenzene	3	6	0	Gavage	Corn Oil	2004-09-14	SSAC	244.3	N/A	Normal	No Gross Findings
1, 2-Dichlorobenzene	4	6	0	Gavage	Corn Oil	2004-09-14	SSAC	249.7	N/A	Normal	No Gross Findings
1, 2-Dichlorobenzene	5	6	15	Gavage	Corn Oil	2004-09-14	SSAC	208.5	N/A	Normal	No Gross Findings
1, 2-Dichlorobenzene	6	6	15	Gavage	Corn Oil	2004-09-14	SSAC	205.1	N/A	Normal	No Gross Findings
1, 2-Dichlorobenzene	7	6	15	Gavage	Corn Oil	2004-09-14	SSAC	249.8	N/A	Normal	No Gross Findings
1, 2-Dichlorobenzene	8	6	15	Gavage	Corn Oil	2004-09-14	SSAC	249.6	N/A	Normal	No Gross Findings
1, 2-Dichlorobenzene	9	6	150	Gavage	Corn Oil	2004-09-14	SSAC	212.6	N/A	Normal	No Gross Findings
1, 2-Dichlorobenzene	10	6	150	Gavage	Corn Oil	2004-09-14	SSAC	208.4	N/A	Normal	No Gross Findings
1, 2-Dichlorobenzene	11	6	150	Gavage	Corn Oil	2004-09-14	SSAC	248.8	N/A	Normal	No Gross Findings
1, 2-Dichlorobenzene	12	6	150	Gavage	Corn Oil	2004-09-14	SSAC	252.5	N/A	Normal	No Gross Findings
1, 2-Dichlorobenzene	13	6	1500	Gavage	Corn Oil	2004-09-14	SSAC	214.8	N/A	Normal	No Gross Findings
1, 2-Dichlorobenzene	14	6	1500	Gavage	Corn Oil	2004-09-14	SSAC	210.9	N/A	Normal	No Gross Findings
1, 2-Dichlorobenzene	15	6	1500	Gavage	Corn Oil	2004-09-14	SSAC	240.1	N/A	Normal	No Gross Findings
1, 2-Dichlorobenzene	16	6	1500	Gavage	Corn Oil	2004-09-14	SSAC	244.1	N/A	Normal	No Gross Findings
1, 2-Dichlorobenzene	17	24	0	Gavage	Corn Oil	2004-09-15	SSAC	210.6	230.5	Normal	No Gross Findings
1, 2-Dichlorobenzene	18	24	0	Gavage	Corn Oil	2004-09-15	SSAC	217.2	237.5	Normal	No Gross Findings
1, 2-Dichlorobenzene	19	24	0	Gavage	Corn Oil	2004-09-15	SSAC	240.6	254.8	Normal	No Gross Findings
1, 2-Dichlorobenzene	20	24	0	Gavage	Corn Oil	2004-09-15	SSAC	244.5	259.3	Normal	No Gross Findings
1, 2-Dichlorobenzene	21	24	15	Gavage	Corn Oil	2004-09-15	SSAC	218.1	225	normal	No Gross Findings
1, 2-Dichlorobenzene	22	24	15	Gavage	Corn Oil	2004-09-15	SSAC	213	229.2	normal	No Gross Findings
1, 2-Dichlorobenzene	23	24	15	Gavage	Corn Oil	2004-09-15	SSAC	238	252.7	normal	No Gross Findings
1, 2-Dichlorobenzene	24	24	15	Gavage	Corn Oil	2004-09-15	SSAC	244.9	262	normal	No Gross Findings
1, 2-Dichlorobenzene	25	24	150	Gavage	Corn Oil	2004-09-15	SSAC	215.7	217.9	normal	No Gross Findings
1, 2-Dichlorobenzene	26	24	150	Gavage	Corn Oil	2004-09-15	SSAC	216.4	205.9	lethargic	left & median liver lobe mottled; left dark on edges
1, 2-Dichlorobenzene	27	24	150	Gavage	Corn Oil	2004-09-15	SSAC	238.2	233.3	normal	No Gross Findings
1, 2-Dichlorobenzene	28	24	150	Gavage	Corn Oil	2004-09-15	SSAC	251.8	249	normal	No Gross Findings
1, 2-Dichlorobenzene	29	24	1500	Gavage	Corn Oil	2004-09-15	SSAC	216.6	207.1	lethargic	left & median liver lobes mottled; left dark on edges
1, 2-Dichlorobenzene	30	24	1500	Gavage	Corn Oil	2004-09-15	SSAC	219.6	207.7	normal	No Gross Findings
1, 2-Dichlorobenzene	31	24	1500	Gavage	Corn Oil	2004-09-15	SSAC	237	219.7	normal	No Gross Findings
1, 2-Dichlorobenzene	32	24	1500	Gavage	Corn Oil	2004-09-15	SSAC	236	225	normal	left & median liver lobes mottled; median dark on edges
1, 2-Dichlorobenzene	33	48	0	Gavage	Corn Oil	2004-09-16	SSAC	218.3	237.1	normal	No Gross Findings
1, 2-Dichlorobenzene	34	48	0	Gavage	Corn Oil	2004-09-16	SSAC	223.7	239	normal	No Gross Findings
1, 2-Dichlorobenzene	35	48	0	Gavage	Corn Oil	2004-09-16	SSAC	234.2	253.2	normal	No Gross Findings
1, 2-Dichlorobenzene	36	48	0	Gavage	Corn Oil	2004-09-16	SSAC	236.5	253.3	normal	No Gross Findings
1, 2-Dichlorobenzene	37	48	15	Gavage	Corn Oil	2004-09-16	SSAC	228.2	238.5	normal	No Gross Findings
1, 2-Dichlorobenzene	38	48	15	Gavage	Corn Oil	2004-09-16	SSAC	231	244.2	normal	No Gross Findings
1, 2-Dichlorobenzene	39	48	15	Gavage	Corn Oil	2004-09-16	SSAC	229.9	246.8	normal	No Gross Findings
1, 2-Dichlorobenzene	40	48	15	Gavage	Corn Oil	2004-09-16	SSAC	233.4	250.1	normal	No Gross Findings
1, 2-Dichlorobenzene	41	48	150	Gavage	Corn Oil	2004-09-16	SSAC	227.8	235.7	normal	No Gross Findings
1, 2-Dichlorobenzene	42	48	150	Gavage	Corn Oil	2004-09-16	SSAC	227.6	244.2	normal	No Gross Findings
1, 2-Dichlorobenzene	43	48	150	Gavage	Corn Oil	2004-09-16	SSAC	231	239.5	normal	No Gross Findings
1, 2-Dichlorobenzene	44	48	150	Gavage	Corn Oil	2004-09-16	SSAC	238.4	241.9	normal	left liver lobe rough surface
1, 2-Dichlorobenzene	47	48	1500	Gavage	Corn Oil	2004-09-16	SSAC	227.5	208.6	lethargic	No Gross Findings
1, 2-Dichlorobenzene	48	48	1500	Gavage	Corn Oil	2004-09-16	SSAC	231.8	211.1	lethargic	left & median liver lobes rough surface
1, 4-Dichlorobenzene	1	6	0	Gavage	Corn Oil	2004-11-16	SSAC	230.4	N/A	Normal	No Gross Findings
1, 4-Dichlorobenzene	2	6	0	Gavage	Corn Oil	2004-11-16	SSAC	249.8	N/A	Normal	No Gross Findings
1, 4-Dichlorobenzene	3	6	0	Gavage	Corn Oil	2004-11-16	SSAC	247.1	N/A	Normal	No Gross Findings
1, 4-Dichlorobenzene	4	6	0	Gavage	Corn Oil	2004-11-16	SSAC	277.1	N/A	Normal	No Gross Findings
1, 4-Dichlorobenzene	5	6	15	Gavage	Corn Oil	2004-11-16	SSAC	224.5	N/A	Normal	No Gross Findings
1, 4-Dichlorobenzene	6	6	15	Gavage	Corn Oil	2004-11-16	SSAC	249.8	N/A	Normal	No Gross Findings
1, 4-Dichlorobenzene	7	6	15	Gavage	Corn Oil	2004-11-16	SSAC	246.8	N/A	Normal	No Gross Findings
1, 4-Dichlorobenzene	8	6	15	Gavage	Corn Oil	2004-11-16	SSAC	268.3	N/A	Normal	No Gross Findings
1, 4-Dichlorobenzene	9	6	150	Gavage	Corn Oil	2004-11-16	SSAC	224.7	N/A	Normal	No Gross Findings
1, 4-Dichlorobenzene	10	6	150	Gavage	Corn Oil	2004-11-16	SSAC	242.8	N/A	Normal	No Gross Findings
1, 4-Dichlorobenzene	11	6	150	Gavage	Corn Oil	2004-11-16	SSAC	251.4	N/A	Normal	No Gross Findings
1, 4-Dichlorobenzene	12	6	150	Gavage	Corn Oil	2004-11-16	SSAC	273.3	N/A	Normal	No Gross Findings
1, 4-Dichlorobenzene	13	6	1500	Gavage	Corn Oil	2004-11-16	SSAC	232.8	N/A	Normal	Liver left and median lobes mottled
1, 4-Dichlorobenzene	14	6	1500	Gavage	Corn Oil	2004-11-16	SSAC	248.8	N/A	Normal	No Gross Findings
1, 4-Dichlorobenzene	15	6	1500	Gavage	Corn Oil	2004-11-16	SSAC	254.6	N/A	Normal	No Gross Findings
1, 4-Dichlorobenzene	16	6	1500	Gavage	Corn Oil	2004-11-16	SSAC	266.1	N/A	Normal	No Gross Findings
1, 4-Dichlorobenzene	17	24	0	Gavage	Corn Oil	2004-11-17	SSAC	231.4	233.4	Normal	No Gross Findings
1, 4-Dichlorobenzene	18	24	0	Gavage	Corn Oil	2004-11-17	SSAC	239.9	241.3	Normal	No Gross Findings
1, 4-Dichlorobenzene	19	24	0	Gavage	Corn Oil	2004-11-17	SSAC	253.4	255.4	Normal	No Gross Findings
1, 4-Dichlorobenzene	20	24	0	Gavage	Corn Oil	2004-11-17	SSAC	268.9	273.1	Normal	No Gross Findings
1, 4-Dichlorobenzene	21	24	15	Gavage	Corn Oil	2004-11-17	SSAC	229.4	232.3	Normal	Liver median lobe with dark area 3x5 mm
1, 4-Dichlorobenzene	22	24	15	Gavage	Corn Oil	2004-11-17	SSAC	225.2	225.4	Normal	No Gross Findings
1, 4-Dichlorobenzene	23	24	15	Gavage	Corn Oil	2004-11-17	SSAC	251.3	254.1	Normal	No Gross Findings
1, 4-Dichlorobenzene	24	24	15	Gavage	Corn Oil	2004-11-17	SSAC	275	277.5	Normal	No Gross Findings
1, 4-Dichlorobenzene	25	24	150	Gavage	Corn Oil	2004-11-17	SSAC	240.9	243.6	Normal	Liver median lobe mottled; Bladder calculi
1, 4-Dichlorobenzene	26	24	150	Gavage	Corn Oil	2004-11-17	SSAC	235.7	238.4	Normal	No Gross Findings
1, 4-Dichlorobenzene	27	24	150	Gavage	Corn Oil	2004-11-17	SSAC	161.6	164.3	Normal	No Gross Findings
1, 4-Dichlorobenzene	28	24	150	Gavage	Corn Oil	2004-11-17	SSAC	259.1	262.5	Normal	No Gross Findings
1, 4-Dichlorobenzene	29	24	1500	Gavage	Corn Oil	2004-11-17	SSAC	239.1	242.1	Normal	No Gross Findings
1, 4-Dichlorobenzene	30	24	1500	Gavage	Corn Oil	2004-11-17	SSAC	244.5	248	Normal	No Gross Findings
1, 4-Dichlorobenzene	31	24	1500	Gavage	Corn Oil	2004-11-17	SSAC	260.8	261.4	Normal	Liver median lobe mottled on dorsal side
1, 4-Dichlorobenzene	32	24	1500	Gavage	Corn Oil	2004-11-17	SSAC	258.5	259.7	Normal	No Gross Findings
1, 4-Dichlorobenzene	33	48	0	Gavage	Corn Oil	2004-11-18	SSAC	236.8	237.2	Normal	No Gross Findings
1, 4-Dichlorobenzene	34	48	0	Gavage	Corn Oil	2004-11-18	SSAC	239.1	240	Normal	No Gross Findings
1, 4-Dichlorobenzene	35	48	0	Gavage	Corn Oil	2004-11-18	SSAC	253.1	253.7	Normal	No Gross Findings
1, 4-Dichlorobenzene	36	48	0	Gavage	Corn Oil	2004-11-18	SSAC	262.5	263.2	Normal	No Gross Findings
1, 4-Dichlorobenzene	37	48	15	Gavage	Corn Oil	2004-11-18	SSAC	238.2	239.3	Normal	No Gross Findings
1, 4-Dichlorobenzene	38	48	15	Gavage	Corn Oil	2004-11-18	SSAC	239.7	240.5	Normal	No Gross Findings
1, 4-Dichlorobenzene	39	48	15	Gavage	Corn Oil	2004-11-18	SSAC	258.8	258.3	Normal	No Gross Findings
1, 4-Dichlorobenzene	40	48	15	Gavage	Corn Oil	2004-11-18	SSAC	261.6	262.7	Normal	No Gross Findings
1, 4-Dichlorobenzene	41	48	150	Gavage	Corn Oil	2004-11-18	SSAC	233.2	234.1	Normal	No Gross Findings
1, 4-Dichlorobenzene	42	48	150	Gavage	Corn Oil	2004-11-18	SSAC	236.5	237.3	Normal	No Gross Findings
1, 4-Dichlorobenzene	43	48	150	Gavage	Corn Oil	2004-11-18	SSAC	263.3	264.2	Normal	No Gross Findings
1, 4-Dichlorobenzene	44	48	150	Gavage	Corn Oil	2004-11-18	SSAC	250.7	251.1	Normal	No Gross Findings
1, 4-Dichlorobenzene	45	48	1500	Gavage	Corn Oil	2004-11-18	SSAC	238	237.5	Normal	No Gross Findings
1, 4-Dichlorobenzene	46	48	1500	Gavage	Corn Oil	2004-11-18	SSAC	238.3	238.2	Normal	No Gross Findings
1, 4-Dichlorobenzene	47	48	1500	Gavage	Corn Oil	2004-11-18	SSAC	258.7	259.9	Normal	No Gross Findings
1, 4-Dichlorobenzene	48	48	1500	Gavage	Corn Oil	2004-11-18	SSAC	253.8	253.7	Normal	No Gross Findings
Bromobenzene	1	6	0	Gavage	Corn Oil	2004-09-10	SSAC	265.4	N/A	Normal	No Gross Findings
Bromobenzene	2	6	0	Gavage	Corn Oil	2004-09-10	SSAC	215.9	N/A	Normal	No Gross Findings
Bromobenzene	3	6	0	Gavage	Corn Oil	2004-09-10	SSAC	204.1	N/A	Normal	No Gross Findings
Bromobenzene	4	6	0	Gavage	Corn Oil	2004-09-10	SSAC	256.2	N/A	Normal	No Gross Findings
Bromobenzene	5	6	25	Gavage	Corn Oil	2004-09-10	SSAC	244.4	N/A	Normal	No Gross Findings
Bromobenzene	6	6	25	Gavage	Corn Oil	2004-09-10	SSAC	217.5	N/A	Normal	No Gross Findings
Bromobenzene	7	6	25	Gavage	Corn Oil	2004-09-10	SSAC	264	N/A	Normal	No Gross Findings
Bromobenzene	8	6	25	Gavage	Corn Oil	2004-09-10	SSAC	223.9	N/A	Normal	No Gross Findings
Bromobenzene	9	6	75	Gavage	Corn Oil	2004-09-10	SSAC	260.3	N/A	Normal	No Gross Findings
Bromobenzene	10	6	75	Gavage	Corn Oil	2004-09-10	SSAC	250.9	N/A	Normal	Liver left lobe mottled
Bromobenzene	11	6	75	Gavage	Corn Oil	2004-09-10	SSAC	208.7	N/A	Normal	No Gross Findings
Bromobenzene	12	6	75	Gavage	Corn Oil	2004-09-10	SSAC	209.8	N/A	Normal	Liver left lobe mottled
Bromobenzene	13	6	250	Gavage	Corn Oil	2004-09-10	SSAC	239.1	N/A	Normal	No Gross Findings
Bromobenzene	14	6	250	Gavage	Corn Oil	2004-09-10	SSAC	250.7	N/A	Normal	Liver median lobe mottled
Bromobenzene	15	6	250	Gavage	Corn Oil	2004-09-10	SSAC	222.8	N/A	Normal	Liver left lobe and median lobe mottled
Bromobenzene	16	6	250	Gavage	Corn Oil	2004-09-10	SSAC	229.8	N/A	Normal	Liver left lobe and median lobe mottled
Bromobenzene	17	24	0	Gavage	Corn Oil	2004-09-08	SSAC	245.2	257.9	Normal	No Gross Findings
Bromobenzene	18	24	0	Gavage	Corn Oil	2004-09-08	SSAC	251.8	269.1	Normal	No Gross Findings
Bromobenzene	19	24	0	Gavage	Corn Oil	2004-09-08	SSAC	212	229	Normal	No Gross Findings
Bromobenzene	20	24	0	Gavage	Corn Oil	2004-09-08	SSAC	205.6	223.5	Normal	No Gross Findings
Bromobenzene	21	24	25	Gavage	Corn Oil	2004-09-08	SSAC	232.6	249.5	Normal	No Gross Findings
Bromobenzene	22	24	25	Gavage	Corn Oil	2004-09-08	SSAC	241	261.4	Normal	No Gross Findings
Bromobenzene	23	24	25	Gavage	Corn Oil	2004-09-08	SSAC	213.6	229	Normal	No Gross Findings
Bromobenzene	24	24	25	Gavage	Corn Oil	2004-09-08	SSAC	214.1	231.6	Normal	No Gross Findings
Bromobenzene	25	24	75	Gavage	Corn Oil	2004-09-08	SSAC	224.1	242.5	Normal	No Gross Findings
Bromobenzene	26	24	75	Gavage	Corn Oil	2004-09-08	SSAC	239.1	258	Normal	No Gross Findings
Bromobenzene	27	24	75	Gavage	Corn Oil	2004-09-08	SSAC	237.3	249	Normal	No Gross Findings
Bromobenzene	28	24	75	Gavage	Corn Oil	2004-09-08	SSAC	216.4	228	Normal	No Gross Findings
Bromobenzene	29	24	250	Gavage	Corn Oil	2004-09-08	SSAC	228.9	214.6	Ungroomed Appearance	Liver left lobe dark and mottled, median lobe dark and mottled
Bromobenzene	30	24	250	Gavage	Corn Oil	2004-09-08	SSAC	210.5	204.5	Ungroomed Appearance	Liver left lobe dark, mottled, and firm (anterior end darker), median lobe dark, mottled, and firm
Bromobenzene	31	24	250	Gavage	Corn Oil	2004-09-08	SSAC	230.2	218.7	Ungroomed Appearance	Liver left lobe dark , median lobe dark
Bromobenzene	32	24	250	Gavage	Corn Oil	2004-09-08	SSAC	214.4	200.7	Ungroomed Appearance	Liver left lobe mottled with dark edges, median lobe dark and mottled (left side darker)
Bromobenzene	33	48	0	Gavage	Corn Oil	2004-09-09	SSAC	227.6	245.4	Normal	No Gross Findings
Bromobenzene	34	48	0	Gavage	Corn Oil	2004-09-09	SSAC	231.2	248.6	Normal	No Gross Findings
Bromobenzene	35	48	0	Gavage	Corn Oil	2004-09-09	SSAC	217.1	240.6	Normal	No Gross Findings
Bromobenzene	36	48	0	Gavage	Corn Oil	2004-09-09	SSAC	216.8	238.2	Normal	No Gross Findings
Bromobenzene	37	48	25	Gavage	Corn Oil	2004-09-09	SSAC	222.6	244.4	Normal	No Gross Findings
Bromobenzene	38	48	25	Gavage	Corn Oil	2004-09-09	SSAC	214.4	235	Normal	No Gross Findings
Bromobenzene	39	48	25	Gavage	Corn Oil	2004-09-09	SSAC	230.7	246.6	Normal	No Gross Findings
Bromobenzene	40	48	25	Gavage	Corn Oil	2004-09-09	SSAC	218.3	231.6	Normal	No Gross Findings
Bromobenzene	41	48	75	Gavage	Corn Oil	2004-09-09	SSAC	219.7	236.6	Normal	No Gross Findings
Bromobenzene	42	48	75	Gavage	Corn Oil	2004-09-09	SSAC	212.4	225.7	Normal	No Gross Findings
Bromobenzene	43	48	75	Gavage	Corn Oil	2004-09-09	SSAC	223.5	236.4	Normal	No Gross Findings
Bromobenzene	44	48	75	Gavage	Corn Oil	2004-09-09	SSAC	227.7	237.3	Normal	No Gross Findings
Bromobenzene	45	48	250	Gavage	Corn Oil	2004-09-09	SSAC	214.6	203.7	Normal	Liver left lobe firm with mottled edges, median lobe firm with mottled edges
Bromobenzene	46	48	250	Gavage	Corn Oil	2004-09-09	SSAC	226.2	220.5	Normal	Liver left lobe firm, median lobe firm
Bromobenzene	47	48	250	Gavage	Corn Oil	2004-09-09	SSAC	231.2	212.6	Normal	Liver left lobe mild roughening of surface, median lobe mild roughening of surface
Bromobenzene	48	48	250	Gavage	Corn Oil	2004-09-09	SSAC	222	210.3	Normal	Liver left lobe mild roughening of surface, median lobe mild roughening of surface
Diquat Dibromide	1	6	0	I.P.	PBS	2005-03-01	SSAC	166.1	N/A	normal	No Gross Findings
Diquat Dibromide	2	6	0	I.P.	PBS	2005-03-01	SSAC	181	N/A	normal	No Gross Findings
Diquat Dibromide	3	6	0	I.P.	PBS	2005-03-01	SSAC	213.1	N/A	Piloerection	Liver: left lobe dorsal, dark area 2x2mm
Diquat Dibromide	4	6	0	I.P.	PBS	2005-03-01	SSAC	235.5	N/A	normal	No Gross Findings
Diquat Dibromide	5	6	0	I.P.	PBS	2005-03-01	SSAC	234	N/A	normal	No Gross Findings
Diquat Dibromide	6	6	0	I.P.	PBS	2005-03-01	SSAC	237.6	N/A	normal	No Gross Findings
Diquat Dibromide	7	6	5	I.P.	PBS	2005-03-01	SSAC	189.7	N/A	normal	No Gross Findings
Diquat Dibromide	8	6	5	I.P.	PBS	2005-03-01	SSAC	187.5	N/A	normal	No Gross Findings
Diquat Dibromide	9	6	5	I.P.	PBS	2005-03-01	SSAC	237	N/A	normal	Liver: median lobe dark area ventral surface 3x5mm
Diquat Dibromide	10	6	5	I.P.	PBS	2005-03-01	SSAC	232.4	N/A	normal	Liver: left lobe accentuated centrilobular pattern
Diquat Dibromide	11	6	5	I.P.	PBS	2005-03-01	SSAC	237.7	N/A	normal	No Gross Findings
Diquat Dibromide	12	6	5	I.P.	PBS	2005-03-01	SSAC	242.3	N/A	normal	No Gross Findings
Diquat Dibromide	13	6	10	I.P.	PBS	2005-03-01	SSAC	183.5	N/A	normal	Liver: left lobe mottled, median lobe pale patcity area 3x5mm
Diquat Dibromide	14	6	10	I.P.	PBS	2005-03-01	SSAC	189.1	N/A	normal	Liver: left lobe dark focus 1x1mm, median lobe mottled
Diquat Dibromide	15	6	10	I.P.	PBS	2005-03-01	SSAC	251.6	N/A	normal	No Gross Findings
Diquat Dibromide	16	6	10	I.P.	PBS	2005-03-01	SSAC	237.9	N/A	normal	No Gross Findings
Diquat Dibromide	17	6	10	I.P.	PBS	2005-03-01	SSAC	236.9	N/A	normal	No Gross Findings
Diquat Dibromide	18	6	10	I.P.	PBS	2005-03-01	SSAC	242.1	N/A	normal	No Gross Findings
Diquat Dibromide	19	6	20	I.P.	PBS	2005-03-01	SSAC	180.1	N/A	normal	Liver: left lobe mottled dark edge, median lobe mottled
Diquat Dibromide	20	6	20	I.P.	PBS	2005-03-01	SSAC	183.6	N/A	normal	Liver: left lobe mottled
Diquat Dibromide	21	6	20	I.P.	PBS	2005-03-01	SSAC	226.2	N/A	normal	Liver: left lobe mottled
Diquat Dibromide	22	6	20	I.P.	PBS	2005-03-01	SSAC	234.5	N/A	normal	No Gross Findings
Diquat Dibromide	23	6	20	I.P.	PBS	2005-03-01	SSAC	242.1	N/A	normal	No Gross Findings
Diquat Dibromide	24	6	20	I.P.	PBS	2005-03-01	SSAC	235.5	N/A	normal	No Gross Findings
Diquat Dibromide	25	6	25	I.P.	PBS	2005-03-01	SSAC	194.5	N/A	normal	No Gross Findings
Diquat Dibromide	26	6	25	I.P.	PBS	2005-03-01	SSAC	203.2	N/A	Piloerection	Liver: left lobe mottled, median lobe mottled
Diquat Dibromide	27	6	25	I.P.	PBS	2005-03-01	SSAC	223	N/A	Piloerection	Liver: left lobe mottled dark, median lobe mottled dark
Diquat Dibromide	28	6	25	I.P.	PBS	2005-03-01	SSAC	230.7	N/A	Piloerection	Liver: left lobe mottled, median lobe mottled
Diquat Dibromide	29	6	25	I.P.	PBS	2005-03-01	SSAC	239.2	N/A	normal	Liver: median lobe mottled
Diquat Dibromide	30	6	25	I.P.	PBS	2005-03-01	SSAC	232.7	N/A	Comatose	Liver: left lobe mottled, median lobe mottled
Diquat Dibromide	31	24	0	I.P.	PBS	2005-03-02	SSAC	203.6	221.5	normal	No Gross Findings
Diquat Dibromide	32	24	0	I.P.	PBS	2005-03-02	SSAC	203.4	214.5	normal	No Gross Findings
Diquat Dibromide	33	24	0	I.P.	PBS	2005-03-02	SSAC	228.6	248.1	normal	No Gross Findings
Diquat Dibromide	34	24	0	I.P.	PBS	2005-03-02	SSAC	231.6	249.4	normal	No Gross Findings
Diquat Dibromide	35	24	0	I.P.	PBS	2005-03-02	SSAC	234.1	253.3	normal	No Gross Findings
Diquat Dibromide	36	24	0	I.P.	PBS	2005-03-02	SSAC	244.5	265.4	normal	No Gross Findings
Diquat Dibromide	37	24	5	I.P.	PBS	2005-03-02	SSAC	201.7	211.1	normal	No Gross Findings
Diquat Dibromide	38	24	5	I.P.	PBS	2005-03-02	SSAC	201.9	208.5	normal	Liver: left lobe mottled
Diquat Dibromide	39	24	5	I.P.	PBS	2005-03-02	SSAC	228.1	245.3	normal	No Gross Findings
Diquat Dibromide	40	24	5	I.P.	PBS	2005-03-02	SSAC	227.8	233	normal	Liver: median lobe HDN
Diquat Dibromide	41	24	5	I.P.	PBS	2005-03-02	SSAC	243.2	258.1	normal	No Gross Findings
Diquat Dibromide	42	24	5	I.P.	PBS	2005-03-02	SSAC	242.9	250.9	normal	Liver: left lobe mottled, median lobe mottled
Diquat Dibromide	43	24	10	I.P.	PBS	2005-03-02	SSAC	199.1	206.1	normal	No Gross Findings
Diquat Dibromide	44	24	10	I.P.	PBS	2005-03-02	SSAC	214.8	210.2	normal	Liver: left lobe mottled, median lobe mottled
Diquat Dibromide	45	24	10	I.P.	PBS	2005-03-02	SSAC	229.4	242.1	normal	Liver: median lobe dorsal surface mottled
Diquat Dibromide	46	24	10	I.P.	PBS	2005-03-02	SSAC	232.7	224.3	normal	Liver: left lobe mottled, median lobe mottled
Diquat Dibromide	47	24	10	I.P.	PBS	2005-03-02	SSAC	238.3	236.7	normal	Liver: median lobe HDN
Diquat Dibromide	48	24	10	I.P.	PBS	2005-03-02	SSAC	247.1	244.4	normal	No Gross Findings
Diquat Dibromide	49	24	20	I.P.	PBS	2005-03-02	SSAC	211.3	207.3	normal	Liver: left lobe mottled/pale, median lobe mottled/pale
Diquat Dibromide	50	24	20	I.P.	PBS	2005-03-02	SSAC	209.5	222.7	normal	No Gross Findings
Diquat Dibromide	51	24	20	I.P.	PBS	2005-03-02	SSAC	221.9	236.3	normal	No Gross Findings
Diquat Dibromide	52	24	20	I.P.	PBS	2005-03-02	SSAC	224.8	245.7	normal	Liver: left lobe mottled, median lobe mottled
Diquat Dibromide	53	24	20	I.P.	PBS	2005-03-02	SSAC	246.6	242.8	normal	Liver: median lobe dorsal surface mottled
Diquat Dibromide	54	24	20	I.P.	PBS	2005-03-02	SSAC	244.1	235.3	Piloerection	Liver: left lobe mottled/pale/slightly enlarged, median lobe mottled/pale/ slightly enlarged
Diquat Dibromide	55	24	25	I.P.	PBS	2005-03-02	SSAC	222.5	240.5	Piloerection	No Gross Findings
Diquat Dibromide	56	24	25	I.P.	PBS	2005-03-02	SSAC	214.2	211.5	normal	No Gross Findings
Diquat Dibromide	57	24	25	I.P.	PBS	2005-03-02	SSAC	227.6	223.2	normal	Liver: left lobe pale, one focal tan area on dorsal side 3x3mm, tan focal area on ventral side 7x5mm; median lobe pale and mottled
Diquat Dibromide	58	24	25	I.P.	PBS	2005-03-02	SSAC	226.8	243.3	Piloerection	Liver: left lobe dark edge
Diquat Dibromide	59	24	25	I.P.	PBS	2005-03-02	SSAC	244.3	234.6	Ungroomed Appearance	Liver: left lobe mottled/pale/ rough surface minimal, median lobe mottled/pale/ rough surface minimal
Diquat Dibromide	60	24	25	I.P.	PBS	2005-03-02	SSAC	244.1	233.9	Ungroomed Appearance	Liver: left lobe mottled, median lobe mottled
Diquat Dibromide	61	48	0	I.P.	PBS	2005-03-03	SSAC	211.8	227.9	normal	No Gross Findings
Diquat Dibromide	62	48	0	I.P.	PBS	2005-03-03	SSAC	209.5	210.7	normal	No Gross Findings
Diquat Dibromide	63	48	0	I.P.	PBS	2005-03-03	SSAC	227.7	240.3	normal	No Gross Findings
Diquat Dibromide	64	48	0	I.P.	PBS	2005-03-03	SSAC	228.1	239.2	normal	No Gross Findings
Diquat Dibromide	65	48	0	I.P.	PBS	2005-03-03	SSAC	242.6	255.1	normal	No Gross Findings
Diquat Dibromide	66	48	0	I.P.	PBS	2005-03-03	SSAC	242.5	257.2	normal	No Gross Findings
Diquat Dibromide	67	48	5	I.P.	PBS	2005-03-03	SSAC	215.2	224.2	normal	No Gross Findings
Diquat Dibromide	68	48	5	I.P.	PBS	2005-03-03	SSAC	207.9	218.2	normal	No Gross Findings
Diquat Dibromide	69	48	5	I.P.	PBS	2005-03-03	SSAC	224.6	231.1	normal	No Gross Findings
Diquat Dibromide	70	48	5	I.P.	PBS	2005-03-03	SSAC	219.8	225.9	normal	No Gross Findings
Diquat Dibromide	71	48	5	I.P.	PBS	2005-03-03	SSAC	246.3	257.3	normal	Liver: left lobe mottled, median lobe mottled
Diquat Dibromide	72	48	5	I.P.	PBS	2005-03-03	SSAC	247.7	249.2	Piloerection	Liver: median lobe mottled
Diquat Dibromide	73	48	10	I.P.	PBS	2005-03-03	SSAC	207.4	220.2	normal	No Gross Findings
Diquat Dibromide	74	48	10	I.P.	PBS	2005-03-03	SSAC	217	230.2	normal	No Gross Findings
Diquat Dibromide	75	48	10	I.P.	PBS	2005-03-03	SSAC	218.9	218.2	normal	No Gross Findings
Diquat Dibromide	76	48	10	I.P.	PBS	2005-03-03	SSAC	226.1	217.3	normal	Liver: left lobe small, median lobe small
Diquat Dibromide	77	48	10	I.P.	PBS	2005-03-03	SSAC	248.8	243.2	normal	Liver: left lobe mottled, median lobe mottled
Diquat Dibromide	78	48	10	I.P.	PBS	2005-03-03	SSAC	255.9	249.3	normal	Liver: left lobe small, median lobe small
Diquat Dibromide	79	48	20	I.P.	PBS	2005-03-03	SSAC	218.8	227.2	normal	No Gross Findings
Diquat Dibromide	80	48	20	I.P.	PBS	2005-03-03	SSAC	213.4	217.3	Piloerection	No Gross Findings
Diquat Dibromide	81	48	20	I.P.	PBS	2005-03-03	SSAC	220.1	211.2	normal	Liver: left lobe mottled/pale, median lobe pale
Diquat Dibromide	82	48	20	I.P.	PBS	2005-03-03	SSAC	224.2	231.7	Piloerection	Liver: left lobe mottled
Diquat Dibromide	83	48	20	I.P.	PBS	2005-03-03	SSAC	250.4	252	Piloerection	Liver: left lobe mottled/pale, median lobe mottled/pale
Diquat Dibromide	84	48	20	I.P.	PBS	2005-03-03	SSAC	255.9	265.2	Piloerection	No Gross Findings
Diquat Dibromide	85	48	25	I.P.	PBS	2005-03-03	SSAC	211.7	205.2	normal	Liver: left lobe pale/ rough surface slight, median lobe pale/ rough surface slight
Diquat Dibromide	86	48	25	I.P.	PBS	2005-03-03	SSAC	214.4	208.2	normal	Liver: left lobe pale/small, median lobe pale/small
Diquat Dibromide	87	48	25	I.P.	PBS	2005-03-03	SSAC	216.8	226.9	normal	Liver: left lobe mottled
Diquat Dibromide	88	48	25	I.P.	PBS	2005-03-03	SSAC	223.1	212.1	normal	Liver: left lobe pale/ rough surface slight, median lobe pale/ rough surface slight
Diquat Dibromide	89	48	25	I.P.	PBS	2005-03-03	SSAC	246.9	236.1	Ungroomed Appearance	Liver: left lobe pale/mottled/ rough surface slight, median lobe pale/mottled/ rough surface slight
Diquat Dibromide	90	48	25	I.P.	PBS	2005-03-03	SSAC	253.1	244.1	Piloerection	Liver: left lobe mottled, median lobe mottled
Galactosamine	1	6	0	I.P.	PBS	2004-12-07	SSAC	230.9	N/A	Normal	No Gross Findings
Galactosamine	2	6	0	I.P.	PBS	2004-12-07	SSAC	234.9	N/A	Normal	No Gross Findings
Galactosamine	3	6	0	I.P.	PBS	2004-12-07	SSAC	283.5	N/A	Normal	No Gross Findings
Galactosamine	4	6	0	I.P.	PBS	2004-12-07	SSAC	307.1	N/A	Normal	Liver mottled left and median lobes
Galactosamine	5	6	25	I.P.	PBS	2004-12-07	SSAC	249.1	N/A	Normal	No Gross Findings
Galactosamine	6	6	25	I.P.	PBS	2004-12-07	SSAC	248.6	N/A	Normal	No Gross Findings
Galactosamine	7	6	25	I.P.	PBS	2004-12-07	SSAC	289.2	N/A	Normal	No Gross Findings
Galactosamine	8	6	25	I.P.	PBS	2004-12-07	SSAC	297.2	N/A	Normal	Liver left lobe mottled, median lobe mottled with dark edges
Galactosamine	9	6	100	I.P.	PBS	2004-12-07	SSAC	252.3	N/A	Normal	Liver left lobe mottled, median lobe mottled with dark edges
Galactosamine	10	6	100	I.P.	PBS	2004-12-07	SSAC	254	N/A	Normal	No Gross Findings
Galactosamine	11	6	100	I.P.	PBS	2004-12-07	SSAC	290.3	N/A	Normal	Liver median lobe mottled
Galactosamine	12	6	100	I.P.	PBS	2004-12-07	SSAC	291	N/A	Normal	No Gross Findings
Galactosamine	13	6	400	I.P.	PBS	2004-12-07	SSAC	259.8	N/A	Normal	No Gross Findings
Galactosamine	14	6	400	I.P.	PBS	2004-12-07	SSAC	256.6	N/A	Normal	Liver left lobe mottled, median lobe mottled with dark edges
Galactosamine	15	6	400	I.P.	PBS	2004-12-07	SSAC	288.7	N/A	Normal	No Gross Findings
Galactosamine	16	6	400	I.P.	PBS	2004-12-07	SSAC	283.8	N/A	Normal	No Gross Findings
Galactosamine	17	24	0	I.P.	PBS	2004-12-08	SSAC	264.6	285.9	Normal	No Gross Findings
Galactosamine	18	24	0	I.P.	PBS	2004-12-08	SSAC	261.9	282.6	Normal	No Gross Findings
Galactosamine	19	24	0	I.P.	PBS	2004-12-08	SSAC	285.8	309.4	Normal	No Gross Findings
Galactosamine	20	24	0	I.P.	PBS	2004-12-08	SSAC	288.4	298.6	Normal	No Gross Findings
Galactosamine	21	24	25	I.P.	PBS	2004-12-08	SSAC	265.1	288.3	Normal	No Gross Findings
Galactosamine	22	24	25	I.P.	PBS	2004-12-08	SSAC	261	287.6	Normal	No Gross Findings
Galactosamine	23	24	25	I.P.	PBS	2004-12-08	SSAC	282.6	307.8	Normal	No Gross Findings
Galactosamine	24	24	25	I.P.	PBS	2004-12-08	SSAC	279	298.5	Normal	No Gross Findings
Galactosamine	25	24	100	I.P.	PBS	2004-12-08	SSAC	257.5	270.1	Normal	No Gross Findings
Galactosamine	26	24	100	I.P.	PBS	2004-12-08	SSAC	270.9	280.1	Normal	No Gross Findings
Galactosamine	27	24	100	I.P.	PBS	2004-12-08	SSAC	283.9	305.1	Normal	No Gross Findings
Galactosamine	28	24	100	I.P.	PBS	2004-12-08	SSAC	287.3	290.7	Normal	Liver median lobe mottled
Galactosamine	29	24	400	I.P.	PBS	2004-12-08	SSAC	269.3	270.5	Normal	Liver left lobe with dark edges, median lobe mottled
Galactosamine	30	24	400	I.P.	PBS	2004-12-08	SSAC	267.6	268.2	Normal	Liver left lobe mottled with dark edges, median lobe mottled
Galactosamine	31	24	400	I.P.	PBS	2004-12-08	SSAC	282.7	301.8	Normal	No Gross Findings
Galactosamine	32	24	400	I.P.	PBS	2004-12-08	SSAC	278.6	280.2	Normal	Liver left and median lobes dark and mottled
Galactosamine	33	48	0	I.P.	PBS	2004-12-09	SSAC	271.8	296.6	Normal	No Gross Findings
Galactosamine	34	48	0	I.P.	PBS	2004-12-09	SSAC	268	293.2	Normal	No Gross Findings
Galactosamine	35	48	0	I.P.	PBS	2004-12-09	SSAC	282.2	307.1	Normal	No Gross Findings
Galactosamine	36	48	0	I.P.	PBS	2004-12-09	SSAC	279.5	294.5	Normal	No Gross Findings
Galactosamine	37	48	25	I.P.	PBS	2004-12-09	SSAC	268.9	291.1	Normal	No Gross Findings
Galactosamine	38	48	25	I.P.	PBS	2004-12-09	SSAC	271.3	291.8	Normal	No Gross Findings
Galactosamine	39	48	25	I.P.	PBS	2004-12-09	SSAC	275.7	294.2	Normal	No Gross Findings
Galactosamine	40	48	25	I.P.	PBS	2004-12-09	SSAC	267	287.2	Normal	No Gross Findings
Galactosamine	41	48	100	I.P.	PBS	2004-12-09	SSAC	262	284.2	Normal	No Gross Findings
Galactosamine	42	48	100	I.P.	PBS	2004-12-09	SSAC	270.4	284	Normal	No Gross Findings
Galactosamine	43	48	100	I.P.	PBS	2004-12-09	SSAC	276.5	295.9	Normal	No Gross Findings
Galactosamine	44	48	100	I.P.	PBS	2004-12-09	SSAC	271.7	294	Normal	No Gross Findings
Galactosamine	45	48	400	I.P.	PBS	2004-12-09	SSAC	266.3	263.2	Piloerection, Decreased muscle tone	Liver left lobe mottled with dark edges and minimally rough surface, median lobe firm and mottled with minimally rough surface
Galactosamine	46	48	400	I.P.	PBS	2004-12-09	SSAC	274.2	263.4	Normal	Liver left and median lobes pale with mildly rough surface and dark edges
Galactosamine	47	48	400	I.P.	PBS	2004-12-09	SSAC	272.1	260.9	Normal	Liver left lobe firm and pale with minimally rough surface and dark edges, median lobe firm, pale, and mottled with minimally rough surface
Galactosamine	48	48	400	I.P.	PBS	2004-12-09	SSAC	272.9	265.3	Normal	Liver left lobe pale, mottled, and firm; median lobe pale with dark areas and firm
Monocrotaline	1	6	0	Gavage	Corn Oil	2004-10-13	SSAC	189.1	N/A	normal	No Gross Findings
Monocrotaline	2	6	0	Gavage	Corn Oil	2004-10-13	SSAC	186.7	N/A	normal	No Gross Findings
Monocrotaline	3	6	0	Gavage	Corn Oil	2004-10-13	SSAC	263.2	N/A	normal	No Gross Findings
Monocrotaline	4	6	0	Gavage	Corn Oil	2004-10-13	SSAC	259.9	N/A	normal	No Gross Findings
Monocrotaline	5	6	10	Gavage	Corn Oil	2004-10-13	SSAC	219.2	N/A	normal	No Gross Findings
Monocrotaline	6	6	10	Gavage	Corn Oil	2004-10-13	SSAC	215.9	N/A	normal	No Gross Findings
Monocrotaline	7	6	10	Gavage	Corn Oil	2004-10-13	SSAC	254.8	N/A	normal	No Gross Findings
Monocrotaline	8	6	10	Gavage	Corn Oil	2004-10-13	SSAC	257.4	N/A	normal	No Gross Findings
Monocrotaline	9	6	50	Gavage	Corn Oil	2004-10-13	SSAC	221.7	N/A	normal	No Gross Findings
Monocrotaline	10	6	50	Gavage	Corn Oil	2004-10-13	SSAC	224.9	N/A	normal	No Gross Findings
Monocrotaline	11	6	50	Gavage	Corn Oil	2004-10-13	SSAC	247.7	N/A	normal	No Gross Findings
Monocrotaline	12	6	50	Gavage	Corn Oil	2004-10-13	SSAC	233.5	N/A	normal	No Gross Findings
Monocrotaline	13	6	300	Gavage	Corn Oil	2004-10-13	SSAC	215.7	N/A	normal	No Gross Findings
Monocrotaline	14	6	300	Gavage	Corn Oil	2004-10-13	SSAC	216.2	N/A	normal	Liver, median lobe tan
Monocrotaline	15	6	300	Gavage	Corn Oil	2004-10-13	SSAC	237	N/A	normal	Liver, left lobe mottled, median lobe dark on edges, patchy 2x2x3 mm
Monocrotaline	16	6	300	Gavage	Corn Oil	2004-10-13	SSAC	241.1	N/A	normal	Liver left and median lobes mottled
Monocrotaline	17	24	0	Gavage	Corn Oil	2004-10-14	SSAC	218	230.2	normal	No Gross Findings
Monocrotaline	18	24	0	Gavage	Corn Oil	2004-10-14	SSAC	218.5	235.3	normal	No Gross Findings
Monocrotaline	19	24	0	Gavage	Corn Oil	2004-10-14	SSAC	235.7	254.4	normal	No Gross Findings
Monocrotaline	20	24	0	Gavage	Corn Oil	2004-10-14	SSAC	240.6	259.7	normal	No Gross Findings
Monocrotaline	21	24	10	Gavage	Corn Oil	2004-10-14	SSAC	214.1	224.7	normal	No Gross Findings
Monocrotaline	22	24	10	Gavage	Corn Oil	2004-10-14	SSAC	218.7	231.1	normal	Liver - Herniated diaphragmatic nodule
Monocrotaline	23	24	10	Gavage	Corn Oil	2004-10-14	SSAC	233.5	243.3	normal	No Gross Findings
Monocrotaline	24	24	10	Gavage	Corn Oil	2004-10-14	SSAC	232.2	240.9	normal	No Gross Findings
Monocrotaline	25	24	50	Gavage	Corn Oil	2004-10-14	SSAC	217	223.5	normal	Liver left lobe mottled, median lobe mottled with minimal roughening of surface
Monocrotaline	26	24	50	Gavage	Corn Oil	2004-10-14	SSAC	221	226.8	normal	No Gross Findings
Monocrotaline	27	24	50	Gavage	Corn Oil	2004-10-14	SSAC	243.6	245	normal	No Gross Findings
Monocrotaline	28	24	50	Gavage	Corn Oil	2004-10-14	SSAC	246.4	241.7	normal	Liver median lobe with dark area 2x2x2 mm
Monocrotaline	29	24	30	Gavage	Corn Oil	2004-10-14	SSAC	228.3	224.7	Piloerection	Liver left lobe dark and mottled with rough surface, median lobe dark and mottled
Monocrotaline	30	24	30	Gavage	Corn Oil	2004-10-14	SSAC	232.5	224	Piloerection	Liver left and median lobes dark
Monocrotaline	31	24	30	Gavage	Corn Oil	2004-10-14	SSAC	232.2	229.6	Piloerection	Liver left lobe dark and mottled, median lobe dark; kidney dark
Monocrotaline	32	24	30	Gavage	Corn Oil	2004-10-14	SSAC	230.9	222.6	Piloerection	Liver left lobe dark and mottled, median lobe dark; kidney dark
Monocrotaline	33	48	0	Gavage	Corn Oil	2004-10-14	SSAC	224.2	240.9	normal	No Gross Findings
Monocrotaline	34	48	0	Gavage	Corn Oil	2004-10-14	SSAC	223.1	240.1	normal	No Gross Findings
Monocrotaline	35	48	0	Gavage	Corn Oil	2004-10-14	SSAC	232.8	253.2	normal	No Gross Findings
Monocrotaline	36	48	0	Gavage	Corn Oil	2004-10-14	SSAC	228.9	246	normal	No Gross Findings
Monocrotaline	37	48	10	Gavage	Corn Oil	2004-10-14	SSAC	225.5	241.6	normal	Liver median lobe dark area 1x1x1 mm
Monocrotaline	38	48	10	Gavage	Corn Oil	2004-10-14	SSAC	226.1	239.4	normal	Liver median lobe red area 2x2x2 mm
Monocrotaline	39	48	10	Gavage	Corn Oil	2004-10-14	SSAC	244.5	266.8	normal	No Gross Findings
Monocrotaline	40	48	10	Gavage	Corn Oil	2004-10-14	SSAC	230.2	243.4	normal	Liver median lobe right side with red area 2x1x1 mm
Monocrotaline	41	48	50	Gavage	Corn Oil	2004-10-14	SSAC	224	231.9	normal	Liver left lobe with red area 10x2x2 mm, median lobe dark and mottled
Monocrotaline	42	48	50	Gavage	Corn Oil	2004-10-14	SSAC	226.4	232.1	normal	Liver left lobe firm, median lobe left side, ventral surface dark, dorsal surface with red area 2x2x2 mm, right side mottled and firm
Monocrotaline	43	48	50	Gavage	Corn Oil	2004-10-14	SSAC	234.4	240.8	normal	Liver median lobe right and left side with dark lower edges, dorsal surface mottled
Monocrotaline	44	48	50	Gavage	Corn Oil	2004-10-14	SSAC	226.4	232.9	normal	Liver median lobe with dark edges, right side dark and mottled, dorsal surface dark and mottled with mild roughening of surface
N-Nitrosomorpholine	1	6	0	Gavage	Corn Oil	2004-10-05	SSAC	185.3	N/A	Normal	No Gross Findings
N-Nitrosomorpholine	2	6	0	Gavage	Corn Oil	2004-10-05	SSAC	191.5	N/A	Normal	No Gross Findings
N-Nitrosomorpholine	3	6	0	Gavage	Corn Oil	2004-10-05	SSAC	253.8	N/A	Normal	No Gross Findings
N-Nitrosomorpholine	4	6	0	Gavage	Corn Oil	2004-10-05	SSAC	248.6	N/A	Normal	No Gross Findings
N-Nitrosomorpholine	5	6	10	Gavage	Corn Oil	2004-10-05	SSAC	192.5	N/A	Normal	No Gross Findings
N-Nitrosomorpholine	6	6	10	Gavage	Corn Oil	2004-10-05	SSAC	196.6	N/A	Normal	No Gross Findings
N-Nitrosomorpholine	7	6	10	Gavage	Corn Oil	2004-10-05	SSAC	249.8	N/A	Normal	No Gross Findings
N-Nitrosomorpholine	8	6	10	Gavage	Corn Oil	2004-10-05	SSAC	250	N/A	Normal	No Gross Findings
N-Nitrosomorpholine	9	6	50	Gavage	Corn Oil	2004-10-05	SSAC	201.1	N/A	Normal	No Gross Findings
N-Nitrosomorpholine	10	6	50	Gavage	Corn Oil	2004-10-05	SSAC	194.4	N/A	Normal	No Gross Findings
N-Nitrosomorpholine	11	6	50	Gavage	Corn Oil	2004-10-05	SSAC	250.7	N/A	Normal	No Gross Findings
N-Nitrosomorpholine	12	6	50	Gavage	Corn Oil	2004-10-05	SSAC	252.8	N/A	Normal	No Gross Findings
N-Nitrosomorpholine	13	6	300	Gavage	Corn Oil	2004-10-05	SSAC	208.8	N/A	Normal	No Gross Findings
N-Nitrosomorpholine	14	6	300	Gavage	Corn Oil	2004-10-05	SSAC	201.8	N/A	Corneal Opacity, right eye (pre-dose)	No Gross Findings
N-Nitrosomorpholine	15	6	300	Gavage	Corn Oil	2004-10-05	SSAC	238.9	N/A	Normal	No Gross Findings
N-Nitrosomorpholine	16	6	300	Gavage	Corn Oil	2004-10-05	SSAC	242.8	N/A	Normal	No Gross Findings
N-Nitrosomorpholine	17	24	0	Gavage	Corn Oil	2004-10-06	SSAC	206.8	224.8	Normal	No Gross Findings
N-Nitrosomorpholine	18	24	0	Gavage	Corn Oil	2004-10-06	SSAC	214.2	230.8	Normal	No Gross Findings
N-Nitrosomorpholine	19	24	0	Gavage	Corn Oil	2004-10-06	SSAC	240.1	258.1	Corneal Opacity, right eye (pre-dose)	No Gross Findings
N-Nitrosomorpholine	20	24	0	Gavage	Corn Oil	2004-10-06	SSAC	244.2	257.4	Normal	No Gross Findings
N-Nitrosomorpholine	21	24	10	Gavage	Corn Oil	2004-10-06	SSAC	212.6	226.2	Normal	No Gross Findings
N-Nitrosomorpholine	22	24	10	Gavage	Corn Oil	2004-10-06	SSAC	210.5	225.8	Normal	No Gross Findings
N-Nitrosomorpholine	23	24	10	Gavage	Corn Oil	2004-10-06	SSAC	237.5	258.8	Normal	No Gross Findings
N-Nitrosomorpholine	24	24	10	Gavage	Corn Oil	2004-10-06	SSAC	236.1	254.3	Normal	No Gross Findings
N-Nitrosomorpholine	25	24	50	Gavage	Corn Oil	2004-10-06	SSAC	214.9	225.1	Normal	Liver posterior aspect of left lobe with dark focus (1x1 mm)
N-Nitrosomorpholine	26	24	50	Gavage	Corn Oil	2004-10-06	SSAC	185.5	189.3	Normal	Liver left and median lobes with minimal roughening of surfaces
N-Nitrosomorpholine	27	24	50	Gavage	Corn Oil	2004-10-06	SSAC	233.1	237.5	Corneal Opacity, right eye (pre-dose)	Liver left and median lobes pale
N-Nitrosomorpholine	28	24	50	Gavage	Corn Oil	2004-10-06	SSAC	228.8	242.1	Normal	Liver left lobe pale and firm, median lobe firm with minimal roughening of surface
N-Nitrosomorpholine	29	24	300	Gavage	Corn Oil	2004-10-06	SSAC	222.9	213.9	Normal	Liver left lobe mottled with minimal roughening of surface, median lobe with minimal roughening of surface
N-Nitrosomorpholine	30	24	300	Gavage	Corn Oil	2004-10-06	SSAC	217.2	207.3	Normal	Liver left lobe with minimal roughening of surface, median lobe mottled with minimal roughening of surface
N-Nitrosomorpholine	31	24	300	Gavage	Corn Oil	2004-10-06	SSAC	219.2	219	Normal	Liver left lobe mottled with minimal roughening of surface, median lobe with minimal roughening of surface
N-Nitrosomorpholine	32	24	300	Gavage	Corn Oil	2004-10-06	SSAC	234.5	228.8	Normal	Liver left and median lobes with firm with mild roughening of surfaces
N-Nitrosomorpholine	33	48	0	Gavage	Corn Oil	2004-10-07	SSAC	214.2	234.7	Normal	No Gross Findings
N-Nitrosomorpholine	34	48	0	Gavage	Corn Oil	2004-10-07	SSAC	219.1	242.6	Normal	No Gross Findings
N-Nitrosomorpholine	35	48	0	Gavage	Corn Oil	2004-10-07	SSAC	236.4	258.8	Normal	No Gross Findings
N-Nitrosomorpholine	36	48	0	Gavage	Corn Oil	2004-10-07	SSAC	230.3	252.5	Normal	No Gross Findings
N-Nitrosomorpholine	37	48	10	Gavage	Corn Oil	2004-10-07	SSAC	223.7	238	Normal	No Gross Findings
N-Nitrosomorpholine	38	48	10	Gavage	Corn Oil	2004-10-07	SSAC	219.3	238.7	Normal	No Gross Findings
N-Nitrosomorpholine	39	48	10	Gavage	Corn Oil	2004-10-07	SSAC	229.3	249.9	Normal	No Gross Findings
N-Nitrosomorpholine	40	48	10	Gavage	Corn Oil	2004-10-07	SSAC	229.1	249.9	Normal	No Gross Findings
N-Nitrosomorpholine	41	48	50	Gavage	Corn Oil	2004-10-07	SSAC	216.8	229	Normal	Liver left and median lobes with mild roughening of surfaces
N-Nitrosomorpholine	42	48	50	Gavage	Corn Oil	2004-10-07	SSAC	214.9	222	Normal	Liver left and median lobes firm with minimal roughening of surfaces
N-Nitrosomorpholine	43	48	50	Gavage	Corn Oil	2004-10-07	SSAC	221.6	233.7	Normal	No Gross Findings
N-Nitrosomorpholine	44	48	50	Gavage	Corn Oil	2004-10-07	SSAC	225.9	237.2	Normal	Liver left and median lobes with mild roughening of surfaces
N-Nitrosomorpholine	45	48	300	Gavage	Corn Oil	2004-10-07	SSAC	216.3	205.4	Ungroomed Appearance	Liver left and median lobes dark with mild roughening of surfaces
N-Nitrosomorpholine	46	48	300	Gavage	Corn Oil	2004-10-07	SSAC	220.6	202.5	Ungroomed Appearance	Liver left and median lobes dark with mild roughening of surfaces; median lobe with prominent centrilobular pattern
N-Nitrosomorpholine	47	48	300	Gavage	Corn Oil	2004-10-07	SSAC	220	201.5	Ungroomed Appearance	Liver left and median lobes dark with mild roughening of surfaces; median lobe with fibrin on surface
N-Nitrosomorpholine	48	48	300	Gavage	Corn Oil	2004-10-07	SSAC	220.6	203.9	Ungroomed Appearance	Liver left and median lobes firm and dark with mild roughening of surfaces
Thioacetamide	1	6	0	Gavage	Corn Oil	2004-11-30	SSAC	210.2	N/A	Normal	No Gross Findings
Thioacetamide	2	6	0	Gavage	Corn Oil	2004-11-30	SSAC	213.2	N/A	Normal	No Gross Findings
Thioacetamide	3	6	0	Gavage	Corn Oil	2004-11-30	SSAC	282.1	N/A	Normal	No Gross Findings
Thioacetamide	4	6	0	Gavage	Corn Oil	2004-11-30	SSAC	281.8	N/A	Normal	No Gross Findings
Thioacetamide	5	6	15	Gavage	Corn Oil	2004-11-30	SSAC	219.1	N/A	Normal	No Gross Findings
Thioacetamide	6	6	15	Gavage	Corn Oil	2004-11-30	SSAC	216.2	N/A	Normal	No Gross Findings
Thioacetamide	7	6	15	Gavage	Corn Oil	2004-11-30	SSAC	279.7	N/A	Normal	No Gross Findings
Thioacetamide	8	6	15	Gavage	Corn Oil	2004-11-30	SSAC	279.1	N/A	Normal	No Gross Findings
Thioacetamide	9	6	50	Gavage	Corn Oil	2004-11-30	SSAC	217.6	N/A	Normal	Liver left lobe mottled
Thioacetamide	10	6	50	Gavage	Corn Oil	2004-11-30	SSAC	219.6	N/A	Normal	No Gross Findings
Thioacetamide	11	6	50	Gavage	Corn Oil	2004-11-30	SSAC	258.1	N/A	Normal	No Gross Findings
Thioacetamide	12	6	50	Gavage	Corn Oil	2004-11-30	SSAC	259.1	N/A	Normal	No Gross Findings
Thioacetamide	13	6	150	Gavage	Corn Oil	2004-11-30	SSAC	215.9	N/A	Normal	Liver left lobe mottled
Thioacetamide	14	6	150	Gavage	Corn Oil	2004-11-30	SSAC	222.8	N/A	Normal	No Gross Findings
Thioacetamide	15	6	150	Gavage	Corn Oil	2004-11-30	SSAC	256.7	N/A	Normal	No Gross Findings
Thioacetamide	16	6	150	Gavage	Corn Oil	2004-11-30	SSAC	257.9	N/A	Normal	Liver left lobe mottled
Thioacetamide	17	24	0	Gavage	Corn Oil	2004-12-01	SSAC	223.3	242.6	Normal	No Gross Findings
Thioacetamide	18	24	0	Gavage	Corn Oil	2004-12-01	SSAC	234.3	254.5	Normal	No Gross Findings
Thioacetamide	19	24	0	Gavage	Corn Oil	2004-12-01	SSAC	252.3	269.3	Normal	No Gross Findings
Thioacetamide	20	24	0	Gavage	Corn Oil	2004-12-01	SSAC	258.3	263.7	Normal	No Gross Findings
Thioacetamide	21	24	15	Gavage	Corn Oil	2004-12-01	SSAC	239.5	261.9	Normal	No Gross Findings
Thioacetamide	22	24	15	Gavage	Corn Oil	2004-12-01	SSAC	238.2	245.5	Normal	No Gross Findings
Thioacetamide	23	24	15	Gavage	Corn Oil	2004-12-01	SSAC	246.7	259.1	Normal	Liver median lobe rough surface minimal
Thioacetamide	24	24	15	Gavage	Corn Oil	2004-12-01	SSAC	254.5	269.6	Normal	No Gross Findings
Thioacetamide	25	24	50	Gavage	Corn Oil	2004-12-01	SSAC	237.4	231.4	Ungroomed appearance	Liver median lobe rough surface minimal
Thioacetamide	26	24	50	Gavage	Corn Oil	2004-12-01	SSAC	238.6	233.8	Normal	No Gross Findings
Thioacetamide	28	24	50	Gavage	Corn Oil	2004-12-01	SSAC	244.5	239.3	Normal	Liver left lobe rough surface mild, median lobe rough surface minimal
Thioacetamide	29	24	150	Gavage	Corn Oil	2004-12-01	SSAC	236.8	222.5	Normal	Liver left and median lobes rough surface mild
Thioacetamide	30	24	50	Gavage	Corn Oil	2004-12-01	SSAC	239.9	227.9	Normal	Liver left lobe rough surface minimal, median lobe rough surface mild
Thioacetamide	30	24	50	Gavage	Corn Oil	2004-12-01	SSAC	239.9	227.9	Normal	Liver left lobe rough surface minimal, median lobe rough surface mild
Thioacetamide	31	24	150	Gavage	Corn Oil	2004-12-01	SSAC	246.4	236.4	Red nasal discharge	Liver left lobe mottled rough surface minimal, median lobe rough surface mild
Thioacetamide	32	24	150	Gavage	Corn Oil	2004-12-01	SSAC	251.2	240.6	Normal	Liver left and median lobes rough surface mild
Thioacetamide	33	48	0	Gavage	Corn Oil	2004-12-02	SSAC	239.3	260.3	Normal	No Gross Findings
Thioacetamide	34	48	0	Gavage	Corn Oil	2004-12-02	SSAC	242.4	262.2	Normal	No Gross Findings
Thioacetamide	35	48	0	Gavage	Corn Oil	2004-12-02	SSAC	247.2	269	Normal	No Gross Findings
Thioacetamide	36	48	0	Gavage	Corn Oil	2004-12-02	SSAC	245.2	268.1	Normal	No Gross Findings
Thioacetamide	37	48	15	Gavage	Corn Oil	2004-12-02	SSAC	244.4	264.1	Ungroomed appearance	No Gross Findings
Thioacetamide	38	48	15	Gavage	Corn Oil	2004-12-02	SSAC	241.7	257.6	Ungroomed appearance	No Gross Findings
Thioacetamide	39	48	15	Gavage	Corn Oil	2004-12-02	SSAC	243	259	Ungroomed appearance	No Gross Findings
Thioacetamide	40	48	15	Gavage	Corn Oil	2004-12-02	SSAC	244.1	263.1	Ungroomed appearance	No Gross Findings
Thioacetamide	41	48	50	Gavage	Corn Oil	2004-12-02	SSAC	243.3	233	Piloerection	Liver left and median lobes rough surface mild
Thioacetamide	42	48	50	Gavage	Corn Oil	2004-12-02	SSAC	241.6	228.7	Piloerection	Liver left and median lobes rough surface mild
Thioacetamide	43	48	50	Gavage	Corn Oil	2004-12-02	SSAC	248.5	248.4	Ungroomed appearance	Liver left lobe rough surface mild, median lobe pale rough surface mild
Thioacetamide	44	48	50	Gavage	Corn Oil	2004-12-02	SSAC	241.5	236.3	Piloerection	Liver left and median lobes pale, mildly firm, rough surface
Thioacetamide	45	48	150	Gavage	Corn Oil	2004-12-02	SSAC	240.4	230.9	Ungroomed appearance; piloerection; hunched posture	Liver left and median lobes pale, firm; Kidney red medulla
Thioacetamide	46	48	150	Gavage	Corn Oil	2004-12-02	SSAC	246.9	232.4	Ungroomed appearance; piloerection; red fur discoloration (cranial dorsum)	Liver left and median lobes pale, firm, rough surface
Thioacetamide	47	48	150	Gavage	Corn Oil	2004-12-02	SSAC	242.1	228.1	Ungroomed appearance; piloerection; hunched posture; red fur discoloration (cranial dorsum)	Liver left and median lobes pale, firm, rough surface mild; Kidney red medulla
Thioacetamide	48	48	150	Gavage	Corn Oil	2004-12-02	SSAC	241.4	228.5	Ungroomed appearance; piloerection; hunched posture; red nasal discharge	Liver left and median lobes pale, minimally firm, rough surface mild
